# Supplementary material for: Comparative RNA-seq based transcriptome profiling of waterlogging response in cucumber hypocotyls reveals novel insights into the de novo adventitious root primordia initiation
Source: BMC Plant Biol. 2017 Jul 26;17:129. doi: 10.1186/s12870-017-1081-8 (PMC5530484; doi:10.1186/s12870-017-1081-8)
Supplement: Supplementary file 1 — Detailed primer sequences for qPCR confirmation. (XLS 9 kb) [file 12870_2017_1081_MOESM1_ESM.xls]

## Sheet: TableS1
Additional file 1: Table S1. Detailed primer sequences for qPCR confirmation
Gene	Forward primer	Reverse primer	Product size (bp)
Csa1G597800	CAACCGTCATCTCTCTGCAA	ACTCTTCCGCCTTCCTTAGC	161
Csa1G666980	AGAAGAAGTGGCGGACTGAA	AAACAACCTCATGCCTACGG	162
Csa2G369000	CTTCATATGGGTCGGCAACT	CGGTTCCAGCCAAAAGAGTA	164
Csa3G333840	TTTCTGATGGCAGCATCATC	TGTGGTGAAGCCACATCTTC	241
Csa3G589590	TGTTGGAAATCCAAGCAACA	AGCCAATGCAATAAGCCATC	203
Csa3G903530	CCAATGAATGGGTCTGAGGT	TGGCTTGACCATCAATTTCA	184
Csa4G288620	ACAAGGCCACAAGTGGATTC	CCCAAAAAGGAAATCTGCAA	220
Csa4G642510	CGGTGGACGATTTCAACTTT	TGACCCAGATGAGTTCGACA	186
Csa4G652110	TTAGGAGGCCATCAAAATGC	GGCCACAACTGAGAACCACT	214
Csa5G571570	GTGAAGCCAAAGCCAAATTC	GCCATCTCCGTTAGCATTGT	238
Csa5G609630	GTGCTCACCTCTTCCTGCTC	ATCAATCCCATGCTCTCCTG	180
Csa6G139750	ACCCCCATCCTATCTTACCG	GAGAGGAGCTCCGGGAATAC	165
Csa6G500400	ACGAACAGAACGGGGTAGTG	CCTCCTGCCTTGTTGAAGAC	227
Csa7G009150	CGGCAAGTTGGGTATGAAGT	CAAATCCAAACTCGTCAGCA	184
