# Supplementary material for: Comparative RNA-seq based transcriptome profiling of waterlogging response in cucumber hypocotyls reveals novel insights into the de novo adventitious root primordia initiation
Source: BMC Plant Biol. 2017 Jul 26;17:129. doi: 10.1186/s12870-017-1081-8 (PMC5530484; doi:10.1186/s12870-017-1081-8)
Supplement: Supplementary file 3 — Functional annotation of differentially expressed genes identified by RNA-seq in Zaoer-N hypocotyls 48 h after waterlogging treatment. ‘FC’ represents fold change of the gene. (XLS 852 kb) [file 12870_2017_1081_MOESM3_ESM.xls]

## Sheet: TableS2-
Table S2 Functional annotation of differentially expressed genes identified by RNA-seq in Zaoer-N hypocotyls 48 hours after waterlogging treatment. ‘FC’ represents fold change of the gene.
#ID	FDR	log2FC	regulated	COG_class	COG_class_annotation	GO_annotation	KEGG_annotation	KOG_class	KOG_class_annotation	Pfam_annotation	Swissprot_annotation	nr_annotation
Csa1G025070	7.86e-06	-1.23909	down	[R]	General function prediction only	Biological Process: protein peptidyl-prolyl isomerization (GO:0000413);; Molecular Function: peptidyl-prolyl cis-trans isomerase activity (GO:0003755);; Molecular Function: transporter activity (GO:0005215);; Cellular Component: cytoplasm (GO:0005737);; Biological Process: regulation of cell size (GO:0008361);; Biological Process: nucleotide biosynthetic process (GO:0009165);; Cellular Component:…	K13947|0.0|pop:POPTR_728847|PIN7	--	--	Membrane transport protein	Auxin efflux carrier component 1 GN=PIN1 OS=Arabidopsis thaliana (Mouse-ear cress) PE=1 SV=1	hypothetical protein Csa_1G025070 [Cucumis sativus]
Csa4G129550	0.000127979	-3.08165	down	--	--	--	--	--	--	--	--	hypothetical protein Csa_4G129550 [Cucumis sativus]
Csa6G107840	0.000154597	-2.70478	down	--	--	Molecular Function: GTP binding (GO:0005525);;	--	--	--	AIG1 family	Protein AIG1 GN=AIG1 OS=Arabidopsis thaliana (Mouse-ear cress) PE=2 SV=1	PREDICTED: protein AIG1-like [Cucumis sativus]
Csa7G067370	7.93e-05	-2.98998	down	--	--	--	--	--	--	Phloem filament protein PP1;; Cystatin domain	--	PREDICTED: uncharacterized protein LOC105436097 [Cucumis sativus]
Csa1G097700	0.00022062	-1.62671	down	--	--	Biological Process: cellular carbohydrate metabolic process (GO:0044262);; Biological Process: single-organism carbohydrate metabolic process (GO:0044723);; Biological Process: single-organism cellular process (GO:0044763);;	--	--	--	--	--	PREDICTED: uncharacterized protein LOC101218484 isoform X1 [Cucumis sativus]
Csa2G247580	0.00278414	-1.14742	down	--	--	Molecular Function: catalytic activity (GO:0003824);;	--	[R]	General function prediction only	Alpha/beta hydrolase family;; alpha/beta hydrolase fold;; Alpha/beta hydrolase family	Pollen-specific leucine-rich repeat extensin-like protein 2 (Precursor) GN=PEX2 OS=Arabidopsis thaliana (Mouse-ear cress) PE=1 SV=1	PREDICTED: epoxide hydrolase 3-like [Cucumis sativus]
Csa6G113500	0.00467215	-1.09259	down	[R]	General function prediction only	Molecular Function: kinase activity (GO:0016301);; Biological Process: phosphorylation (GO:0016310);;	--	[R]	General function prediction only	ABC1 family	Uncharacterized aarF domain-containing protein kinase At1g79600, chloroplastic (Precursor) GN=At1g79600 OS=Arabidopsis thaliana (Mouse-ear cress) PE=2 SV=1	PREDICTED: uncharacterized aarF domain-containing protein kinase At1g79600, chloroplastic [Cucumis sativus]
Csa4G500830	3.53e-07	-2.15583	down	--	--	Molecular Function: carbohydrate binding (GO:0030246);;	--	--	--	Phloem protein 2	Protein PHLOEM PROTEIN 2-LIKE A1 GN=PP2A1 OS=Arabidopsis thaliana (Mouse-ear cress) PE=2 SV=1	PREDICTED: protein PHLOEM PROTEIN 2-LIKE A1-like [Cucumis sativus]
Csa1G589710	0.00057335	-2.7855	down	--	--	Biological Process: response to endogenous stimulus (GO:0009719);; Biological Process: response to organic substance (GO:0010033);;	--	[L]	Replication, recombination and repair	DDE superfamily endonuclease;; Plant transposon protein	--	PREDICTED: putative nuclease HARBI1 [Cucumis sativus]
Csa5G221940	0.00642565	-2.04999	down	--	--	Cellular Component: extracellular region (GO:0005576);; Cellular Component: cell wall (GO:0005618);; Biological Process: plant-type cell wall organization (GO:0009664);; Cellular Component: membrane (GO:0016020);;	--	--	--	Pollen allergen;; Rare lipoprotein A (RlpA)-like double-psi beta-barrel	Expansin-A8 (Precursor) GN=T2P4.4 OS=Arabidopsis thaliana (Mouse-ear cress) PE=2 SV=1	expansin-A8-like precursor [Cucumis sativus]
Csa1G257310	3.6e-05	-1.12107	down	--	--	--	--	--	--	--	--	PREDICTED: uncharacterized protein LOC101207763 [Cucumis sativus]
Csa2G034590	0.000226523	-1.08971	down	--	--	--	--	[R]	General function prediction only	Galactose oxidase, central domain;; Galactose oxidase, central domain;; Kelch motif;; Kelch motif;; Kelch motif;; Kelch motif	Acyl-CoA-binding domain-containing protein 5 GN=ACBP5 OS=Arabidopsis thaliana (Mouse-ear cress) PE=1 SV=1	PREDICTED: LOW QUALITY PROTEIN: kelch repeat-containing protein 2 [Cucumis sativus]
Csa3G902960	1.72e-07	-2.85522	down	--	--	--	--	--	--	LSD1 zinc finger	Protein LOL1 GN=LOL1 OS=Arabidopsis thaliana (Mouse-ear cress) PE=2 SV=1	PREDICTED: protein LOL1 [Cucumis sativus]
Csa2G358870	0.00282368	-1.65915	down	--	--	Molecular Function: calcium ion binding (GO:0005509);;	--	--	--	EF-hand domain pair;; EF hand;; EF-hand domain;; EF hand;; EF-hand domain pair	Polcalcin Nic t 1 GN=Nict1 OS=Nicotiana tabacum (Common tobacco) PE=1 SV=1	hypothetical protein Csa_2G358870 [Cucumis sativus]
Csa5G623800	0.00434628	-1.85019	down	[T]	Signal transduction mechanisms	Biological Process: phosphorelay signal transduction system (GO:0000160);;	K14492|2e-73|rcu:RCOM_1452640|Two-component response regulator ARR8, putative	[K]	Transcription	Response regulator receiver domain	Two-component response regulator ARR9 GN=F24I3.120 OS=Arabidopsis thaliana (Mouse-ear cress) PE=1 SV=1	PREDICTED: two-component response regulator ARR9-like [Cucumis sativus]
Csa6G445020	0.00587114	-1.94811	down	--	--	Molecular Function: nucleic acid binding (GO:0003676);; Biological Process: cellular process (GO:0009987);; Molecular Function: metal ion binding (GO:0046872);; Biological Process: organ development (GO:0048513);; Biological Process: regulation of biological process (GO:0050789);;	--	[R]	General function prediction only	--	Protein indeterminate-domain 9 {ECO:0000303|PubMed:16784536} OS=Arabidopsis thaliana (Mouse-ear cress) PE=2 SV=1	PREDICTED: protein indeterminate-domain 9-like [Cucumis sativus]
Csa3G880030	0.000416366	-1.08061	down	--	--	Molecular Function: zinc ion binding (GO:0008270);;	K10144|0.0|vvi:100252623|hypothetical protein LOC100252623	[R]	General function prediction only	Zinc-ribbon;; CHY zinc finger;; Ring finger domain;; Zinc finger, C3HC4 type (RING finger);; zinc-RING finger domain;; Zinc finger, C3HC4 type (RING finger)	--	PREDICTED: RING finger and CHY zinc finger domain-containing protein 1 [Cucumis sativus]
Csa2G211450	2.41e-05	-1.07342	down	--	--	--	--	--	--	Protein of unknown function (DUF506)	--	PREDICTED: uncharacterized protein LOC101219203 isoform X1 [Cucumis sativus]
Csa2G049930	0.00746183	-1.82858	down	[V]	Defense mechanisms	Biological Process: drug transmembrane transport (GO:0006855);; Molecular Function: drug transmembrane transporter activity (GO:0015238);; Molecular Function: antiporter activity (GO:0015297);; Cellular Component: integral component of membrane (GO:0016021);;	--	[R]	General function prediction only	MatE	MATE efflux family protein 6 GN=F3L12.10 OS=Arabidopsis thaliana (Mouse-ear cress) PE=3 SV=2	PREDICTED: MATE efflux family protein 6-like [Cucumis sativus]
Csa5G598700	7.74e-08	-1.33474	down	--	--	Cellular Component: chloroplast thylakoid membrane (GO:0009535);; Biological Process: chlorophyll catabolic process (GO:0015996);;	--	--	--	--	Eukaryotic translation initiation factor 3 subunit A {ECO:0000255|HAMAP-Rule:MF_03000} GN=TIF3A1 OS=Arabidopsis thaliana (Mouse-ear cress) PE=1 SV=1	PREDICTED: uncharacterized protein LOC101221356 isoform X1 [Cucumis sativus]
Csa3G171820	0.00183375	-1.02946	down	--	--	--	K14488|4e-70|pop:POPTR_572079|SAUR21	--	--	Auxin responsive protein	Auxin-induced protein X10A OS=Glycine max (Soybean) PE=2 SV=1	PREDICTED: uncharacterized protein LOC101208334 [Cucumis sativus]
Csa1G597730	0.00016375	-2.92288	down	--	--	Molecular Function: DNA binding (GO:0003677);; Molecular Function: sequence-specific DNA binding transcription factor activity (GO:0003700);; Biological Process: regulation of transcription, DNA-templated (GO:0006355);;	--	--	--	AP2 domain	Ethylene-responsive transcription factor ERF017 GN=ERF017 OS=Arabidopsis thaliana (Mouse-ear cress) PE=2 SV=1	PREDICTED: ethylene-responsive transcription factor ERF017 [Cucumis sativus]
Csa6G505230	4.39e-12	-3.01837	down	--	--	Cellular Component: intracellular (GO:0005622);; Molecular Function: zinc ion binding (GO:0008270);;	--	--	--	B-box zinc finger	B-box zinc finger protein 18 {ECO:0000303|PubMed:19920209} GN=F3K23.8 OS=Arabidopsis thaliana (Mouse-ear cress) PE=1 SV=2	PREDICTED: B-box zinc finger protein 18 isoform X2 [Cucumis sativus]
Csa6G123980	0.000633773	-2.30058	down	--	--	--	--	--	--	Wound-induced protein	--	hypothetical protein Csa_6G123980 [Cucumis sativus]
Csa2G362470	1.81e-09	-1.53799	down	--	--	Molecular Function: carbohydrate binding (GO:0030246);;	--	--	--	Jacalin-like lectin domain	Jacalin-related lectin 3 GN=JAL3 OS=Arabidopsis thaliana (Mouse-ear cress) PE=2 SV=1	PREDICTED: pentatricopeptide repeat-containing protein At1g19720 [Cucumis sativus]
Csa1G539350	0.00323515	-1.63614	down	[C]	Energy production and conversion	Molecular Function: oxidoreductase activity (GO:0016491);; Molecular Function: flavin adenine dinucleotide binding (GO:0050660);; Biological Process: oxidation-reduction process (GO:0055114);;	--	--	--	Berberine and berberine like	Cannabidiolic acid synthase (Precursor) GN=CBDAS OS=Cannabis sativa (Hemp) PE=1 SV=1	hypothetical protein Csa_1G539350 [Cucumis sativus]
Csa1G046100	2.65e-05	-1.02337	down	[C]	Energy production and conversion	Molecular Function: iron ion binding (GO:0005506);; Biological Process: iron-sulfur cluster assembly (GO:0016226);; Molecular Function: iron-sulfur cluster binding (GO:0051536);;	--	[C]	Energy production and conversion	NifU-like N terminal domain	Iron-sulfur cluster assembly protein 1 (Precursor) GN=ISU1 OS=Arabidopsis thaliana (Mouse-ear cress) PE=2 SV=1	PREDICTED: iron-sulfur cluster assembly protein 1-like [Cucumis sativus]
Csa5G215130	0.000188236	-2.22009	down	[P]	Inorganic ion transport and metabolism	Molecular Function: ferroxidase activity (GO:0004322);; Biological Process: iron ion transport (GO:0006826);; Biological Process: cellular iron ion homeostasis (GO:0006879);; Molecular Function: ferric iron binding (GO:0008199);; Cellular Component: chloroplast (GO:0009507);; Biological Process: oxidation-reduction process (GO:0055114);;	K00522|1e-135|pop:POPTR_822369|hypothetical protein	[P]	Inorganic ion transport and metabolism	Ferritin-like domain	Ferritin-3, chloroplastic (Precursor) OS=Glycine max (Soybean) PE=2 SV=1	PREDICTED: ferritin-3, chloroplastic [Cucumis sativus]
Csa2G213970	2.39e-06	-2.2695	down	--	--	Cellular Component: membrane (GO:0016020);; Biological Process: cellular metabolic process (GO:0044237);;	--	--	--	Protein of unknown function (DUF3464)	Uncharacterized protein PAM68-like GN=At5g52780 OS=Arabidopsis thaliana (Mouse-ear cress) PE=2 SV=1	PREDICTED: uncharacterized protein PAM68-like [Cucumis sativus]
Csa2G317400	0.000929479	-1.17463	down	--	--	Biological Process: metabolic process (GO:0008152);; Molecular Function: transaminase activity (GO:0008483);;	--	--	--	Protein of unknown function (DUF793)	--	PREDICTED: uncharacterized protein LOC101222277 [Cucumis sativus]
Csa4G308550	0.000826597	-1.5789	down	--	--	Biological Process: rRNA processing (GO:0006364);; Cellular Component: photosystem I (GO:0009522);; Cellular Component: photosystem II (GO:0009523);; Cellular Component: chloroplast thylakoid membrane (GO:0009535);; Biological Process: response to high light intensity (GO:0009644);; Biological Process: response to sucrose (GO:0009744);; Biological Process: photosynthesis, light harvesting (GO:000…	K08915|0.0|rcu:RCOM_0644360|chlorophyll A/B binding protein, putative	--	--	Chlorophyll A-B binding protein	Chlorophyll a-b binding protein CP29.1, chloroplastic (Precursor) GN=LHCB4.1 OS=Arabidopsis thaliana (Mouse-ear cress) PE=1 SV=1	PREDICTED: chlorophyll a-b binding protein CP29.1, chloroplastic [Cucumis sativus]
Csa7G354520	4.67e-06	-1.24424	down	[RTKL]	--	Molecular Function: protein serine/threonine kinase activity (GO:0004674);; Molecular Function: ATP binding (GO:0005524);; Biological Process: protein phosphorylation (GO:0006468);;	--	[R]	General function prediction only	Protein kinase domain;; Protein tyrosine kinase	Serine/threonine-protein kinase OXI1 GN=At3g25250 OS=Arabidopsis thaliana (Mouse-ear cress) PE=1 SV=1	PREDICTED: serine/threonine-protein kinase OXI1-like [Cucumis sativus]
Csa4G047950	0.000212493	-1.1049	down	[O]	Posttranslational modification, protein turnover, chaperones	Molecular Function: serine-type endopeptidase activity (GO:0004252);; Biological Process: proteolysis (GO:0006508);;	--	--	--	Subtilase family;; Peptidase inhibitor I9;; PA domain	Subtilisin-like protease SBT3.5 {ECO:0000303|PubMed:16193095} (Precursor) OS=Arabidopsis thaliana (Mouse-ear cress) PE=1 SV=1	PREDICTED: subtilisin-like protease SBT3.5 isoform X1 [Cucumis sativus]
Csa7G414470	9.3e-05	-1.95021	down	[IQR]	--	Molecular Function: 2,3-dihydro-2,3-dihydroxybenzoate dehydrogenase activity (GO:0008667);; Molecular Function: oxidoreductase activity (GO:0016491);; Biological Process: oxidation-reduction process (GO:0055114);;	--	[R]	General function prediction only	Enoyl-(Acyl carrier protein) reductase;; short chain dehydrogenase;; KR domain	Short-chain dehydrogenase reductase 3b GN=F14M4 OS=Arabidopsis thaliana (Mouse-ear cress) PE=2 SV=1	PREDICTED: short-chain dehydrogenase reductase 3b-like isoform X1 [Cucumis sativus]
Csa4G436980	0.00746183	-1.03864	down	[T]	Signal transduction mechanisms	Biological Process: phosphorelay signal transduction system (GO:0000160);;	K14492|4e-79|vvi:100243627|hypothetical protein LOC100243627	[K]	Transcription	Response regulator receiver domain	Two-component response regulator ARR9 GN=F24I3.120 OS=Arabidopsis thaliana (Mouse-ear cress) PE=1 SV=1	hypothetical protein Csa_4G436980 [Cucumis sativus]
cucumber_newGene_954	4.5e-05	-1.75566	down	[Q]	Secondary metabolites biosynthesis, transport and catabolism	Molecular Function: oxidoreductase activity, acting on paired donors, with incorporation or reduction of molecular oxygen, NAD(P)H as one donor, and incorporation of one atom of oxygen (GO:0016709);; Molecular Function: metal ion binding (GO:0046872);;	--	[Q]	Secondary metabolites biosynthesis, transport and catabolism	Cytochrome P450	Cytochrome P450 71B37 GN=CYP71B37 OS=Arabidopsis thaliana (Mouse-ear cress) PE=3 SV=2	PREDICTED: cytochrome P450 71B26-like isoform X2 [Cucumis sativus]
Csa3G181960	0.00162126	-1.10595	down	--	--	--	--	--	--	--	--	PREDICTED: uncharacterized protein LOC101217506 [Cucumis sativus]
Csa6G139750	0.000602636	-1.83232	down	--	--	Cellular Component: photosystem I (GO:0009522);; Cellular Component: photosystem II (GO:0009523);; Cellular Component: chloroplast thylakoid membrane (GO:0009535);; Biological Process: photosynthesis, light harvesting (GO:0009765);; Cellular Component: integral component of membrane (GO:0016021);; Molecular Function: chlorophyll binding (GO:0016168);; Biological Process: protein-chromophore linka…	K08912|0.0|vvi:100245214|hypothetical protein LOC100245214	--	--	Chlorophyll A-B binding protein	Chlorophyll a-b binding protein, chloroplastic (Precursor) OS=Spinacia oleracea (Spinach) PE=1 SV=1	PREDICTED: chlorophyll a-b binding protein of LHCII type 1-like [Cucumis sativus]
Csa2G382680	4.54e-09	-1.58926	down	--	--	Molecular Function: signal transducer activity (GO:0004871);; Cellular Component: late endosome (GO:0005770);; Cellular Component: plasma membrane (GO:0005886);; Biological Process: signal transduction (GO:0007165);; Biological Process: positive regulation of flower development (GO:0009911);; Biological Process: inflorescence development (GO:0010229);; Biological Process: basipetal auxin transpor…	--	--	--	NPH3 family;; BTB/POZ domain	BTB/POZ domain-containing protein NPY1 GN=F11C18.20 OS=Arabidopsis thaliana (Mouse-ear cress) PE=2 SV=1	PREDICTED: BTB/POZ domain-containing protein NPY1 [Cucumis sativus]
Csa4G501830	2.08e-07	-1.69741	down	--	--	Molecular Function: carbohydrate binding (GO:0030246);;	--	--	--	Phloem protein 2	Protein PHLOEM PROTEIN 2-LIKE A1 GN=PP2A1 OS=Arabidopsis thaliana (Mouse-ear cress) PE=2 SV=1	PREDICTED: protein PHLOEM PROTEIN 2-LIKE A1 [Cucumis sativus]
Csa5G168920	0.00453718	-1.74958	down	[RTKL]	--	Biological Process: MAPK cascade (GO:0000165);; Molecular Function: protein serine/threonine kinase activity (GO:0004674);; Molecular Function: ATP binding (GO:0005524);; Biological Process: protein phosphorylation (GO:0006468);; Biological Process: regulation of signal transduction (GO:0009966);; Cellular Component: membrane (GO:0016020);; Molecular Function: oxidoreductase activity (GO:0016491)…	--	--	--	Protein kinase domain;; Protein tyrosine kinase	Probable LRR receptor-like serine/threonine-protein kinase At4g08850 (Precursor) GN=At4g08850 OS=Arabidopsis thaliana (Mouse-ear cress) PE=2 SV=3	hypothetical protein Csa_5G168920 [Cucumis sativus]
Csa2G035380	0.00134701	-1.41996	down	--	--	--	--	--	--	--	--	PREDICTED: uncharacterized protein LOC101216013 [Cucumis sativus]
Csa1G528610	5.86e-06	-1.16949	down	[GEPR]	--	Biological Process: MAPK cascade (GO:0000165);; Molecular Function: inorganic phosphate transmembrane transporter activity (GO:0005315);; Biological Process: protein targeting to membrane (GO:0006612);; Biological Process: sodium ion transport (GO:0006814);; Cellular Component: chloroplast thylakoid membrane (GO:0009535);; Biological Process: detection of biotic stimulus (GO:0009595);; Biological…	--	[G]	Carbohydrate transport and metabolism	Major Facilitator Superfamily	Sodium-dependent phosphate transport protein 1, chloroplastic (Precursor) GN=T27A16.25 OS=Arabidopsis thaliana (Mouse-ear cress) PE=1 SV=1	PREDICTED: sodium-dependent phosphate transport protein 1, chloroplastic [Cucumis sativus]
Csa5G571570	9.36e-08	-3.3275	down	[O]	Posttranslational modification, protein turnover, chaperones	Cellular Component: nucleus (GO:0005634);; Cellular Component: cytoplasm (GO:0005737);; Biological Process: protein folding (GO:0006457);; Biological Process: response to heat (GO:0009408);; Biological Process: response to high light intensity (GO:0009644);; Biological Process: response to hydrogen peroxide (GO:0042542);;	--	[O]	Posttranslational modification, protein turnover, chaperones	DnaJ domain	Chaperone protein dnaJ 6 GN=MOJ9.8 OS=Arabidopsis thaliana (Mouse-ear cress) PE=2 SV=1	PREDICTED: dnaJ homolog subfamily B member 6-like [Cucumis sativus]
Csa7G375730	2.51e-14	-2.14468	down	[I]	Lipid transport and metabolism	Biological Process: metabolic process (GO:0008152);; Molecular Function: hydrolase activity (GO:0016787);;	--	[V]	Defense mechanisms	alpha/beta hydrolase fold;; Alpha/beta hydrolase family;; Carboxylesterase family;; Protein of unknown function (DUF2424)	Probable carboxylesterase 18 GN=CXE18 OS=Arabidopsis thaliana (Mouse-ear cress) PE=1 SV=1	PREDICTED: probable carboxylesterase 18 [Cucumis sativus]
Csa3G628230	0.000826732	-1.42216	down	--	--	Molecular Function: zinc ion binding (GO:0008270);;	--	--	--	Zinc finger, C3HC4 type (RING finger)	Putative E3 ubiquitin-protein ligase RING1b GN=F21M11.30 OS=Arabidopsis thaliana (Mouse-ear cress) PE=1 SV=1	PREDICTED: protein FAM9A [Cucumis sativus]
Csa1G574880	0.00015979	-1.44022	down	[T]	Signal transduction mechanisms	Molecular Function: protein serine/threonine phosphatase activity (GO:0004722);; Biological Process: protein dephosphorylation (GO:0006470);; Molecular Function: metal ion binding (GO:0046872);;	K14497|1e-106|vvi:100243875|hypothetical protein LOC100243875	[T]	Signal transduction mechanisms	Protein phosphatase 2C	Protein phosphatase 2C 56 GN=ABI1 OS=Arabidopsis thaliana (Mouse-ear cress) PE=1 SV=2	PREDICTED: probable protein phosphatase 2C 6 [Cucumis sativus]
Csa3G646660	5.34e-05	-1.39211	down	--	--	--	--	--	--	--	--	PREDICTED: uncharacterized protein LOC101209455 isoform X2 [Cucumis sativus]
Csa2G020860	0.000601141	-1.63689	down	--	--	Molecular Function: purine ribonucleoside binding (GO:0032550);; Molecular Function: adenyl ribonucleotide binding (GO:0032559);; Molecular Function: anion binding (GO:0043168);;	--	--	--	--	--	hypothetical protein Csa_2G020860 [Cucumis sativus]
Csa2G352420	1.27e-09	-1.42183	down	--	--	Molecular Function: metal ion binding (GO:0046872);;	--	[R]	General function prediction only	--	Zinc finger CCCH domain-containing protein 20 GN=At2g19810 OS=Arabidopsis thaliana (Mouse-ear cress) PE=2 SV=1	PREDICTED: zinc finger CCCH domain-containing protein 20 [Cucumis sativus]
Csa3G171040	0.0037187	-1.1525	down	--	--	Molecular Function: GTP binding (GO:0005525);; Cellular Component: mitochondrion (GO:0005739);; Biological Process: small GTPase mediated signal transduction (GO:0007264);; Cellular Component: integral component of membrane (GO:0016021);; Biological Process: transmembrane transport (GO:0055085);;	--	[C]	Energy production and conversion	Mitochondrial carrier protein	Probable S-adenosylmethionine carrier 2, chloroplastic (Precursor) GN=SAMC2 OS=Arabidopsis thaliana (Mouse-ear cress) PE=2 SV=1	PREDICTED: solute carrier family 25 member 44-like [Cucumis sativus]
Csa5G146200	0.000246584	-2.59971	down	[G]	Carbohydrate transport and metabolism	Biological Process: iron ion transport (GO:0006826);; Biological Process: water transport (GO:0006833);; Biological Process: cellular response to iron ion starvation (GO:0010106);; Biological Process: response to nitrate (GO:0010167);; Molecular Function: arsenite transmembrane transporter activity (GO:0015105);; Molecular Function: water channel activity (GO:0015250);; Biological Process: arseni…	--	[G]	Carbohydrate transport and metabolism	Major intrinsic protein	Probable aquaporin NIP5-1 GN=F24G24.180 OS=Arabidopsis thaliana (Mouse-ear cress) PE=2 SV=1	PREDICTED: probable aquaporin NIP5-1 [Cucumis sativus]
Csa4G314390	0.00107793	-1.09306	down	--	--	Molecular Function: DNA binding (GO:0003677);; Molecular Function: sequence-specific DNA binding transcription factor activity (GO:0003700);; Biological Process: regulation of transcription, DNA-templated (GO:0006355);;	--	--	--	AP2 domain	Dehydration-responsive element-binding protein 2B GN=F9F8.16 OS=Arabidopsis thaliana (Mouse-ear cress) PE=2 SV=1	PREDICTED: dehydration-responsive element-binding protein 2A-like [Cucumis sativus]
Csa2G372760	2.57e-08	-1.59455	down	[V]	Defense mechanisms	Biological Process: regulation of organ formation (GO:0003156);; Biological Process: drug transmembrane transport (GO:0006855);; Molecular Function: drug transmembrane transporter activity (GO:0015238);; Molecular Function: antiporter activity (GO:0015297);; Cellular Component: integral component of membrane (GO:0016021);; Cellular Component: Golgi transport complex (GO:0017119);; Biological Proc…	--	[R]	General function prediction only	MatE	MATE efflux family protein 5 GN=F3L12.12 OS=Arabidopsis thaliana (Mouse-ear cress) PE=3 SV=1	PREDICTED: MATE efflux family protein 5 [Cucumis sativus]
Csa7G432390	0.00243107	-2.00035	down	[R]	General function prediction only	Cellular Component: chloroplast stroma (GO:0009570);; Cellular Component: chloroplast envelope (GO:0009941);; Biological Process: mRNA modification (GO:0016556);; Molecular Function: haloalkane dehalogenase activity (GO:0018786);;	--	[R]	General function prediction only	Alpha/beta hydrolase family;; alpha/beta hydrolase fold;; Alpha/beta hydrolase family;; Putative lysophospholipase	--	PREDICTED: uncharacterized protein LOC101210082 [Cucumis sativus]
Csa6G518000	0.0030938	-1.43533	down	--	--	--	--	--	--	Dormancy/auxin associated protein	Auxin-repressed 12.5 kDa protein OS=Fragaria ananassa (Strawberry) PE=2 SV=1	PREDICTED: auxin-repressed 12.5 kDa protein [Cucumis sativus]
Csa1G600160	2.27e-05	-1.15875	down	[PR]	--	Biological Process: transport (GO:0006810);; Cellular Component: plastid inner membrane (GO:0009528);; Cellular Component: chloroplast envelope (GO:0009941);; Molecular Function: chlorophyllide a oxygenase [overall] activity (GO:0010277);; Molecular Function: metal ion binding (GO:0046872);; Molecular Function: 2 iron, 2 sulfur cluster binding (GO:0051537);; Biological Process: oxidation-reductio…	--	--	--	Rieske [2Fe-2S] domain	Protochlorophyllide-dependent translocon component 52, chloroplastic (Precursor) GN=L73G19.30 OS=Arabidopsis thaliana (Mouse-ear cress) PE=1 SV=1	hypothetical protein Csa_1G600160 [Cucumis sativus]
Csa6G117200	0.000558355	-1.17691	down	--	--	Biological Process: intracellular signal transduction (GO:0035556);; Molecular Function: metal ion binding (GO:0046872);; Molecular Function: protein-disulfide reductase activity (GO:0047134);; Biological Process: oxidation-reduction process (GO:0055114);;	--	--	--	C1-like domain;; C1 domain	Probable nucleoredoxin 1-1 OS=Oryza sativa subsp. japonica (Rice) PE=2 SV=1	PREDICTED: uncharacterized protein LOC101214474 [Cucumis sativus]
Csa2G247590	0.00194134	-1.43553	down	--	--	--	--	--	--	--	Transcription factor bHLH63 GN=T4L20.110 OS=Arabidopsis thaliana (Mouse-ear cress) PE=1 SV=1	hypothetical protein Csa_2G247590 [Cucumis sativus]
Csa1G181330	0.000293499	-1.15425	down	[M]	Cell wall/membrane/envelope biogenesis	Cellular Component: nucleus (GO:0005634);; Cellular Component: cytoplasm (GO:0005737);; Biological Process: galactose metabolic process (GO:0006012);; Biological Process: response to oxidative stress (GO:0006979);; Biological Process: response to cold (GO:0009409);; Biological Process: response to water deprivation (GO:0009414);; Biological Process: response to salt stress (GO:0009651);; Biologic…	--	[G]	Carbohydrate transport and metabolism	Glycosyl transferase family 8	Galactinol synthase 2 GN=GOLS2 OS=Arabidopsis thaliana (Mouse-ear cress) PE=1 SV=1	PREDICTED: galactinol synthase 2-like [Cucumis sativus]
Csa3G113400	2.46e-05	-1.14894	down	--	--	Cellular Component: integral component of membrane (GO:0016021);; Molecular Function: oxidoreductase activity (GO:0016491);; Biological Process: oxidation-reduction process (GO:0055114);;	--	[PQ]	--	Ferric reductase NAD binding domain;; FAD-binding domain;; Ferric reductase like transmembrane component	Ferric reduction oxidase 7, chloroplastic (Precursor) GN=FRO7 OS=Arabidopsis thaliana (Mouse-ear cress) PE=2 SV=1	PREDICTED: ferric reduction oxidase 7, chloroplastic [Cucumis sativus]
Csa3G903530	2.51e-07	-3.29206	down	[Q]	Secondary metabolites biosynthesis, transport and catabolism	Molecular Function: iron ion binding (GO:0005506);; Molecular Function: oxidoreductase activity, acting on paired donors, with incorporation or reduction of molecular oxygen (GO:0016705);; Molecular Function: heme binding (GO:0020037);; Biological Process: oxidation-reduction process (GO:0055114);;	K04123|7e-65|ath:AT2G32440|KAO2	[QI]	--	Cytochrome P450	Beta-amyrin 11-oxidase GN=CYP88D6 OS=Glycyrrhiza uralensis (Chinese licorice) PE=1 SV=1	hypothetical protein Csa_3G903530 [Cucumis sativus]
Csa3G144120	2.39e-07	-1.5409	down	--	--	Biological Process: response to oxidative stress (GO:0006979);; Cellular Component: chloroplast thylakoid membrane (GO:0009535);; Biological Process: thylakoid membrane organization (GO:0010027);; Biological Process: isopentenyl diphosphate biosynthetic process, methylerythritol 4-phosphate pathway (GO:0019288);; Biological Process: cellular cation homeostasis (GO:0030003);; Biological Process: d…	--	--	--	--	Photosynthetic NDH subunit of subcomplex B 5, chloroplastic {ECO:0000303|PubMed:21785130} (Precursor) OS=Arabidopsis thaliana (Mouse-ear cress) PE=2 SV=1	PREDICTED: photosynthetic NDH subunit of subcomplex B 5, chloroplastic [Cucumis sativus]
Csa4G314470	0.00135424	-1.02855	down	[T]	Signal transduction mechanisms	Molecular Function: catalytic activity (GO:0003824);; Biological Process: metabolic process (GO:0008152);;	--	[T]	Signal transduction mechanisms	Protein phosphatase 2C;; Protein phosphatase 2C;; Stage II sporulation protein E (SpoIIE)	Probable protein phosphatase 2C 73 OS=Oryza sativa subsp. japonica (Rice) PE=2 SV=1	PREDICTED: probable protein phosphatase 2C 65 [Cucumis sativus]
Csa3G826640	0.00539927	-1.80194	down	[G]	Carbohydrate transport and metabolism	Molecular Function: transporter activity (GO:0005215);; Biological Process: transport (GO:0006810);; Cellular Component: integral component of membrane (GO:0016021);;	--	[G]	Carbohydrate transport and metabolism	Major intrinsic protein	Aquaporin NIP2-1 GN=NIP2-1 OS=Zea mays (Maize) PE=2 SV=2	aquaporin NIP2-1-like [Cucumis sativus]
Csa3G219190	0.000147052	-1.68579	down	--	--	Biological Process: defense response (GO:0006952);; Biological Process: response to biotic stimulus (GO:0009607);;	--	--	--	Pathogenesis-related protein Bet v I family	Major latex protein 146 GN=MLP146 OS=Papaver somniferum (Opium poppy) PE=2 SV=1	PREDICTED: major latex protein 146-like [Cucumis sativus]
Csa6G344280	9.06e-05	-1.25109	down	--	--	--	K03875|1e-166|pop:POPTR_818560|hypothetical protein	[R]	General function prediction only	Leucine Rich repeat;; Leucine Rich repeats (2 copies);; Leucine Rich Repeat;; Leucine rich repeat	F-box protein SKP2A GN=SKP2A OS=Arabidopsis thaliana (Mouse-ear cress) PE=1 SV=1	PREDICTED: F-box protein SKP2A isoform X2 [Cucumis sativus]
Csa5G021300	1.05e-08	-1.41479	down	[T]	Signal transduction mechanisms	Molecular Function: core promoter binding (GO:0001047);; Cellular Component: nucleus (GO:0005634);; Cellular Component: cytoplasm (GO:0005737);; Biological Process: regulation of transcription, DNA-templated (GO:0006355);; Biological Process: signal transduction (GO:0007165);; Biological Process: circadian rhythm (GO:0007623);; Biological Process: response to blue light (GO:0009637);; Molecular F…	--	--	--	Galactose oxidase, central domain;; Galactose oxidase, central domain;; Kelch motif;; Kelch motif;; PAS domain;; Kelch motif;; Kelch motif;; PAS fold;; PAS fold;; F-box domain	Adagio protein 3 GN=T23K23.10 OS=Arabidopsis thaliana (Mouse-ear cress) PE=1 SV=1	PREDICTED: adagio protein 3 [Cucumis sativus]
Csa2G079120	0.00087828	-2.59393	down	[P]	Inorganic ion transport and metabolism	Molecular Function: ammonium transmembrane transporter activity (GO:0008519);; Cellular Component: integral component of membrane (GO:0016021);; Biological Process: ammonium transmembrane transport (GO:0072488);;	--	[P]	Inorganic ion transport and metabolism	Ammonium Transporter Family	Ammonium transporter 1 member 2 GN=AMT1-2 OS=Arabidopsis thaliana (Mouse-ear cress) PE=1 SV=1	PREDICTED: ammonium transporter 1 member 2 [Cucumis sativus]
Csa4G641610	1.95e-08	-2.36696	down	--	--	--	--	--	--	bHLH-MYC and R2R3-MYB transcription factors N-terminal	Transcription factor bHLH155 GN=BHLH155 OS=Arabidopsis thaliana (Mouse-ear cress) PE=2 SV=1	PREDICTED: transcription factor LHW-like [Cucumis sativus]
Csa1G600790	0.00496505	-1.13099	down	[E]	Amino acid transport and metabolism	Biological Process: amino acid transmembrane transport (GO:0003333);; Biological Process: purine nucleobase transport (GO:0006863);; Cellular Component: chloroplast inner membrane (GO:0009706);;	K03834|0.0|rcu:RCOM_0784660|Tyrosine-specific transport protein, putative	--	--	Tryptophan/tyrosine permease family	--	PREDICTED: uncharacterized protein LOC101215295 isoform X1 [Cucumis sativus]
Csa6G014770	5.31e-05	-1.69498	down	[O]	Posttranslational modification, protein turnover, chaperones	Molecular Function: peroxidase activity (GO:0004601);; Cellular Component: vacuole (GO:0005773);; Cellular Component: plasma membrane (GO:0005886);; Cellular Component: chloroplast thylakoid (GO:0009534);; Molecular Function: peroxiredoxin activity (GO:0051920);; Biological Process: oxidation-reduction process (GO:0055114);;	K03564|1e-123|pop:POPTR_589333|PtrcPrx_Q.1	[O]	Posttranslational modification, protein turnover, chaperones	AhpC/TSA family;; Redoxin	Peroxiredoxin Q, chloroplastic (Precursor) GN=PRXQ OS=Populus jackii (Balm of Gilead) PE=1 SV=1	PREDICTED: peroxiredoxin Q, chloroplastic [Cucumis sativus]
Csa1G524760	0.000211818	-2.81233	down	[T]	Signal transduction mechanisms	Molecular Function: protein serine/threonine phosphatase activity (GO:0004722);; Biological Process: protein dephosphorylation (GO:0006470);;	K14497|1e-120|vvi:100255251|hypothetical protein LOC100255251	[T]	Signal transduction mechanisms	Protein phosphatase 2C;; Protein phosphatase 2C	Probable protein phosphatase 2C 78 GN=At5g59220 OS=Arabidopsis thaliana (Mouse-ear cress) PE=2 SV=1	PREDICTED: probable protein phosphatase 2C 24 [Cucumis sativus]
Csa6G057130	2.36e-08	-1.69213	down	[S]	Function unknown	--	--	[S]	Function unknown	VIT family	Vacuolar iron transporter homolog 4 GN=At3g43660 OS=Arabidopsis thaliana (Mouse-ear cress) PE=2 SV=1	PREDICTED: vacuolar iron transporter homolog 4 [Cucumis sativus]
Csa7G073710	0.00119607	-1.28041	down	--	--	Molecular Function: kinase activity (GO:0016301);; Biological Process: phosphorylation (GO:0016310);;	--	[R]	General function prediction only	Carbohydrate-binding protein of the ER;; Leucine Rich repeats (2 copies);; Leucine rich repeat	Probable LRR receptor-like serine/threonine-protein kinase At1g67720 (Precursor) GN=At1g67720 OS=Arabidopsis thaliana (Mouse-ear cress) PE=2 SV=1	hypothetical protein Csa_7G073710 [Cucumis sativus]
Csa5G165890	0.000326329	-1.36167	down	[IQ]	--	Molecular Function: ATP binding (GO:0005524);; Cellular Component: mitochondrion (GO:0005739);; Cellular Component: cytosol (GO:0005829);; Molecular Function: o-succinylbenzoate-CoA ligase activity (GO:0008756);; Cellular Component: plasmodesma (GO:0009506);; Cellular Component: chloroplast stroma (GO:0009570);; Biological Process: response to cytokinin (GO:0009735);; Biological Process: positive…	--	[I]	Lipid transport and metabolism	AMP-binding enzyme;; AMP-binding enzyme C-terminal domain	Oxalate--CoA ligase {ECO:0000305} OS=Arabidopsis thaliana (Mouse-ear cress) PE=1 SV=1	PREDICTED: oxalate--CoA ligase-like [Cucumis sativus]
Csa3G844860	0.000665265	-1.43887	down	[OC]	--	Biological Process: glycerol ether metabolic process (GO:0006662);; Molecular Function: protein disulfide oxidoreductase activity (GO:0015035);; Biological Process: cell redox homeostasis (GO:0045454);; Biological Process: oxidation-reduction process (GO:0055114);;	--	[O]	Posttranslational modification, protein turnover, chaperones	Thioredoxin	Thioredoxin-like 1-1, chloroplastic (Precursor) GN=At1g08570 OS=Arabidopsis thaliana (Mouse-ear cress) PE=2 SV=1	PREDICTED: thioredoxin-like 1-1, chloroplastic [Cucumis sativus]
Csa6G138620	0.00177413	-2.15947	down	--	--	Biological Process: metabolic process (GO:0008152);; Biological Process: cellular process (GO:0009987);;	--	--	--	CCT motif	Zinc finger protein CONSTANS-LIKE 3 GN=COL3 OS=Arabidopsis thaliana (Mouse-ear cress) PE=1 SV=1	PREDICTED: uncharacterized protein LOC101221095 [Cucumis sativus]
Csa3G238120	1.39e-05	-1.74361	down	[P]	Inorganic ion transport and metabolism	Biological Process: maltose metabolic process (GO:0000023);; Biological Process: pentose-phosphate shunt (GO:0006098);; Cellular Component: chloroplast thylakoid membrane (GO:0009535);; Cellular Component: chloroplast envelope (GO:0009941);; Molecular Function: transferase activity (GO:0016740);; Biological Process: starch biosynthetic process (GO:0019252);; Biological Process: positive regulatio…	--	--	--	Rhodanese-like domain	Rhodanese-like domain-containing protein 14, chloroplastic (Precursor) GN=At4g27700 OS=Arabidopsis thaliana (Mouse-ear cress) PE=2 SV=1	PREDICTED: rhodanese-like domain-containing protein 14, chloroplastic [Cucumis sativus]
Csa3G816080	0.00106952	-1.70558	down	--	--	--	--	--	--	Remorin, C-terminal region	Remorin GN=DBP OS=Arabidopsis thaliana (Mouse-ear cress) PE=1 SV=1	PREDICTED: remorin [Cucumis sativus]
Csa6G490770	0.00322732	-2.01291	down	--	--	--	--	--	--	--	--	hypothetical protein Csa_6G490770 [Cucumis sativus]
Csa3G732680	0.00183375	-3.89326	down	--	--	Biological Process: transition metal ion transport (GO:0000041);;	--	--	--	PAR1 protein	--	PREDICTED: uncharacterized protein LOC101218677 [Cucumis sativus]
Csa3G133180	6.73e-10	-1.44305	down	[G]	Carbohydrate transport and metabolism	Molecular Function: pectate lyase activity (GO:0030570);; Biological Process: pectin catabolic process (GO:0045490);; Molecular Function: metal ion binding (GO:0046872);;	K01728|0.0|vvi:100232902|PL1	--	--	Pectate lyase	Probable pectate lyase 1 (Precursor) GN=At1g04680 OS=Arabidopsis thaliana (Mouse-ear cress) PE=2 SV=2	PREDICTED: probable pectate lyase 8 [Cucumis sativus]
Csa6G008060	8.03e-07	-4.26997	down	--	--	--	--	--	--	--	--	PREDICTED: uncharacterized protein LOC101219072 [Cucumis sativus]
Csa3G333840	0.00127884	-1.4865	down	--	--	Biological Process: defense response (GO:0006952);; Biological Process: response to biotic stimulus (GO:0009607);;	--	--	--	Pathogenesis-related protein Bet v I family	MLP-like protein 34 GN=MLP34 OS=Arabidopsis thaliana (Mouse-ear cress) PE=2 SV=1	PREDICTED: kirola [Cucumis sativus]
Csa6G152360	0.000323747	-2.40803	down	[R]	General function prediction only	Biological Process: transition metal ion transport (GO:0000041);; Cellular Component: nucleus (GO:0005634);; Cellular Component: cytoplasm (GO:0005737);; Biological Process: negative regulation of flower development (GO:0009910);; Biological Process: vegetative to reproductive phase transition of meristem (GO:0010228);;	--	[R]	General function prediction only	Phosphatidylethanolamine-binding protein	CEN-like protein 2 GN=CET2 OS=Nicotiana tabacum (Common tobacco) PE=2 SV=1	hypothetical protein Csa_6G152360 [Cucumis sativus]
Csa4G652110	0.00030128	-1.98076	down	--	--	Molecular Function: metal ion binding (GO:0046872);;	--	--	--	--	Zinc finger protein 1 GN=ZFP1 OS=Arabidopsis thaliana (Mouse-ear cress) PE=2 SV=1	PREDICTED: zinc finger protein 1-like [Cucumis sativus]
Csa5G609630	0.00534491	-1.25544	down	[MG]	--	Molecular Function: cinnamoyl-CoA reductase activity (GO:0016621);; Molecular Function: dihydrokaempferol 4-reductase activity (GO:0045552);; Molecular Function: coenzyme binding (GO:0050662);; Biological Process: oxidation-reduction process (GO:0055114);;	--	[V]	Defense mechanisms	NAD dependent epimerase/dehydratase family;; 3-beta hydroxysteroid dehydrogenase/isomerase family;; NADH(P)-binding;; Male sterility protein;; NmrA-like family;; Polysaccharide biosynthesis protein;; short chain dehydrogenase;; KR domain	Tetraketide alpha-pyrone reductase 2 GN=T26J14.11 OS=Arabidopsis thaliana (Mouse-ear cress) PE=1 SV=1	PREDICTED: tetraketide alpha-pyrone reductase 2-like [Cucumis sativus]
Csa2G057080	0.000356083	-3.31594	down	--	--	Cellular Component: intracellular (GO:0005622);; Molecular Function: zinc ion binding (GO:0008270);;	--	[K]	Transcription	CCT motif;; B-box zinc finger	Zinc finger protein CONSTANS-LIKE 5 GN=COL5 OS=Arabidopsis thaliana (Mouse-ear cress) PE=2 SV=2	PREDICTED: zinc finger protein CONSTANS-LIKE 5 [Cucumis sativus]
Csa5G635950	0.00179208	-2.07452	down	--	--	Molecular Function: DNA binding (GO:0003677);; Molecular Function: protein dimerization activity (GO:0046983);;	--	--	--	Helix-loop-helix DNA-binding domain	Transcription factor PRE6 GN=T2P11 OS=Arabidopsis thaliana (Mouse-ear cress) PE=1 SV=1	PREDICTED: transcription factor PRE6-like [Cucumis melo]
Csa5G149870	6.67e-08	-2.49855	down	[IQR]	--	Molecular Function: oxidoreductase activity (GO:0016491);; Biological Process: oxidation-reduction process (GO:0055114);;	--	[Q]	Secondary metabolites biosynthesis, transport and catabolism	short chain dehydrogenase;; KR domain;; Enoyl-(Acyl carrier protein) reductase	Short-chain dehydrogenase TIC 32, chloroplastic GN=TIC32 OS=Arabidopsis thaliana (Mouse-ear cress) PE=2 SV=1	PREDICTED: short-chain dehydrogenase TIC 32, chloroplastic-like isoform X1 [Cucumis sativus]
Csa6G121970	1.25e-08	-6.28855	down	[KAD]	--	Molecular Function: DNA binding (GO:0003677);; Molecular Function: chromatin binding (GO:0003682);;	K09422|2e-66|pop:POPTR_574574|MYB064	[K]	Transcription	Myb-like DNA-binding domain;; Myb-like DNA-binding domain	Transcription repressor MYB4 GN=MYB4 OS=Arabidopsis thaliana (Mouse-ear cress) PE=1 SV=1	PREDICTED: transcription repressor MYB6-like [Cucumis sativus]
Csa6G134890	7.25e-05	-1.16498	down	[L]	Replication, recombination and repair	Biological Process: base-excision repair (GO:0006284);; Molecular Function: DNA-3-methyladenine glycosylase activity (GO:0008725);;	K01246|1e-173|pop:POPTR_1084717|hypothetical protein	--	--	Methyladenine glycosylase	--	PREDICTED: uncharacterized protein LOC101218536 [Cucumis sativus]
Csa2G418940	2.47e-11	-2.16288	down	[E]	Amino acid transport and metabolism	Molecular Function: ionotropic glutamate receptor activity (GO:0004970);; Biological Process: ion transport (GO:0006811);; Cellular Component: integral component of membrane (GO:0016021);; Biological Process: ionotropic glutamate receptor signaling pathway (GO:0035235);;	--	[PET]	--	Receptor family ligand binding region;; Ligand-gated ion channel;; Periplasmic binding protein;; Bacterial extracellular solute-binding proteins, family 3	Glutamate receptor 3.4 (Precursor) GN=YUP8H12.19 OS=Arabidopsis thaliana (Mouse-ear cress) PE=2 SV=2	PREDICTED: glutamate receptor 3.4-like [Cucumis sativus]
Csa4G627100	7.9e-99	-7.38628	down	--	--	Biological Process: proteolysis (GO:0006508);; Biological Process: glutamine metabolic process (GO:0006541);; Molecular Function: omega peptidase activity (GO:0008242);;	K01307|1e-134|rcu:RCOM_0106060|Gamma-glutamyl hydrolase precursor, putative (EC:3.4.19.9)	[H]	Coenzyme transport and metabolism	Peptidase C26	Gamma-glutamyl hydrolase 1 (Precursor) GN=GGH1 OS=Arabidopsis thaliana (Mouse-ear cress) PE=2 SV=1	PREDICTED: gamma-glutamyl hydrolase 2-like [Cucumis sativus]
Csa6G183190	1.53e-05	-2.49451	down	[E]	Amino acid transport and metabolism	Molecular Function: asparagine synthase (glutamine-hydrolyzing) activity (GO:0004066);; Molecular Function: ATP binding (GO:0005524);; Biological Process: glutamine metabolic process (GO:0006541);; Biological Process: cellular amino acid catabolic process (GO:0009063);; Biological Process: response to absence of light (GO:0009646);; Biological Process: L-asparagine biosynthetic process (GO:007098…	K01953|0.0|vvi:100241610|hypothetical protein LOC100241610	[E]	Amino acid transport and metabolism	Asparagine synthase;; Glutamine amidotransferase domain;; Glutamine amidotransferase domain;; Aluminium induced protein;; Glutamine amidotransferases class-II	Asparagine synthetase [glutamine-hydrolyzing] 1 GN=AS1 OS=Lotus japonicus (Lotus corniculatus var. japonicus) PE=1 SV=2	PREDICTED: asparagine synthetase [glutamine-hydrolyzing] [Cucumis sativus]
Csa2G277610	0.00502784	-2.18511	down	[R]	General function prediction only	Cellular Component: nucleus (GO:0005634);; Cellular Component: cytosol (GO:0005829);; Biological Process: de-etiolation (GO:0009704);; Biological Process: response to sucrose (GO:0009744);; Biological Process: flavonoid biosynthetic process (GO:0009813);; Biological Process: response to UV-B (GO:0010224);; Molecular Function: hydrolase activity (GO:0016787);;	--	--	--	Alpha/beta hydrolase family;; alpha/beta hydrolase fold;; Alpha/beta hydrolase family	Probable esterase KAI2 GN=F6G17.120 OS=Arabidopsis thaliana (Mouse-ear cress) PE=1 SV=1	PREDICTED: probable esterase KAI2 [Cucumis sativus]
Csa3G379740	5.78e-06	-2.51258	down	--	--	Molecular Function: DNA binding (GO:0003677);; Biological Process: regulation of transcription, DNA-templated (GO:0006355);;	--	--	--	No apical meristem (NAM) protein	Protein CUP-SHAPED COTYLEDON 3 OS=Arabidopsis thaliana (Mouse-ear cress) PE=1 SV=1	PREDICTED: protein CUP-SHAPED COTYLEDON 3 [Cucumis sativus]
Csa1G569280	1.54e-07	-5.72213	down	--	--	--	--	[R]	General function prediction only	Sugar efflux transporter for intercellular exchange	Bidirectional sugar transporter SWEET16 GN=OsJ_10795 OS=Oryza sativa subsp. japonica (Rice) PE=3 SV=1	PREDICTED: bidirectional sugar transporter SWEET16-like [Cucumis sativus]
Csa7G047420	1.78e-12	-2.05138	down	--	--	Cellular Component: extracellular region (GO:0005576);; Biological Process: sexual reproduction (GO:0019953);;	--	--	--	Pollen allergen;; Rare lipoprotein A (RlpA)-like double-psi beta-barrel	Expansin-B3 (Precursor) GN=EXPB3 OS=Arabidopsis thaliana (Mouse-ear cress) PE=2 SV=2	PREDICTED: expansin-B3-like [Cucumis sativus]
Csa4G638420	0.0045696	-1.0067	down	--	--	Cellular Component: plasma membrane (GO:0005886);; Biological Process: amino acid transport (GO:0006865);; Biological Process: regulation of meristem growth (GO:0010075);; Cellular Component: integral component of membrane (GO:0016021);;	--	[E]	Amino acid transport and metabolism	Transmembrane amino acid transporter protein	Lysine histidine transporter-like 8 GN=AATL1 OS=Arabidopsis thaliana (Mouse-ear cress) PE=1 SV=1	PREDICTED: lysine histidine transporter-like 8 [Cucumis sativus]
Csa6G513450	5.43e-10	-2.0125	down	--	--	Cellular Component: chloroplast thylakoid (GO:0009534);; Biological Process: anthocyanin-containing compound biosynthetic process (GO:0009718);; Molecular Function: protein binding involved in protein folding (GO:0044183);; Biological Process: chaperone-mediated protein folding (GO:0061077);;	--	--	--	RbcX protein	--	PREDICTED: uncharacterized protein LOC101222925 [Cucumis sativus]
Csa4G095040	0.00465785	-1.7177	down	[R]	General function prediction only	Molecular Function: nucleic acid binding (GO:0003676);; Molecular Function: metal ion binding (GO:0046872);;	--	[R]	General function prediction only	C2H2-type zinc finger;; Zinc-finger double-stranded RNA-binding;; Zinc finger, C2H2 type;; Zinc-finger double domain;; Zinc-finger of C2H2 type;; C2H2-type zinc finger;; C2H2 type zinc-finger (2 copies)	Zinc finger protein ZAT5 GN=ZAT5 OS=Arabidopsis thaliana (Mouse-ear cress) PE=2 SV=1	hypothetical protein Csa_4G095040 [Cucumis sativus]
Csa2G079100	2.08e-07	-5.12026	down	[P]	Inorganic ion transport and metabolism	Cellular Component: plasma membrane (GO:0005886);; Molecular Function: ammonium transmembrane transporter activity (GO:0008519);; Biological Process: myo-inositol hexakisphosphate biosynthetic process (GO:0010264);; Biological Process: methylammonium transport (GO:0015843);; Cellular Component: integral component of membrane (GO:0016021);; Biological Process: ammonium transmembrane transport (GO:…	--	[P]	Inorganic ion transport and metabolism	Ammonium Transporter Family	Ammonium transporter 1 member 2 GN=AMT1-2 OS=Arabidopsis thaliana (Mouse-ear cress) PE=1 SV=1	PREDICTED: ammonium transporter 1 member 2-like [Cucumis sativus]
Csa3G033800	0.000324387	-1.48235	down	[G]	Carbohydrate transport and metabolism	Molecular Function: trehalose-phosphatase activity (GO:0004805);; Biological Process: trehalose biosynthetic process (GO:0005992);; Biological Process: dephosphorylation (GO:0016311);;	--	[G]	Carbohydrate transport and metabolism	Trehalose-phosphatase	Probable trehalose-phosphate phosphatase G GN=F7K2.170 OS=Arabidopsis thaliana (Mouse-ear cress) PE=2 SV=1	hypothetical protein Csa_3G033800 [Cucumis sativus]
Csa3G146290	2.13e-12	-2.49485	down	--	--	Molecular Function: sequence-specific DNA binding transcription factor activity (GO:0003700);; Cellular Component: nucleus (GO:0005634);; Biological Process: regulation of transcription, DNA-templated (GO:0006355);; Biological Process: response to heat (GO:0009408);; Molecular Function: sequence-specific DNA binding (GO:0043565);;	--	[K]	Transcription	HSF-type DNA-binding	Heat stress transcription factor A-6b GN=MWI23.20 OS=Arabidopsis thaliana (Mouse-ear cress) PE=2 SV=1	PREDICTED: heat stress transcription factor A-6b [Cucumis sativus]
Csa1G049960	0.000136596	-1.6044	down	--	--	Molecular Function: pectate lyase activity (GO:0030570);; Biological Process: pectin catabolic process (GO:0045490);; Molecular Function: metal ion binding (GO:0046872);;	--	--	--	Pectate lyase	Probable pectate lyase 22 (Precursor) GN=At5g63180 OS=Arabidopsis thaliana (Mouse-ear cress) PE=2 SV=1	PREDICTED: probable pectate lyase 5 [Cucumis sativus]
Csa5G605210	3.31e-05	-1.04443	down	--	--	Molecular Function: zinc ion binding (GO:0008270);;	--	[O]	Posttranslational modification, protein turnover, chaperones	Ring finger domain;; Zinc finger, C3HC4 type (RING finger);; RING-H2 zinc finger;; Zinc finger, C3HC4 type (RING finger);; Zinc finger, C3HC4 type (RING finger);; Anaphase-promoting complex subunit 11 RING-H2 finger	E3 ubiquitin-protein ligase RING1-like GN=At3g19950 OS=Arabidopsis thaliana (Mouse-ear cress) PE=1 SV=1	PREDICTED: E3 ubiquitin-protein ligase RING1-like [Cucumis sativus]
Csa5G549170	0.000108939	-1.49705	down	[T]	Signal transduction mechanisms	Molecular Function: phosphorelay sensor kinase activity (GO:0000155);; Molecular Function: phosphorelay response regulator activity (GO:0000156);; Biological Process: phosphorelay signal transduction system (GO:0000160);; Molecular Function: phosphoprotein phosphatase activity (GO:0004721);; Molecular Function: osmosensor activity (GO:0005034);; Molecular Function: ATP binding (GO:0005524);; Cell…	K14489|0.0|vvi:100254304|similar to cytokinin receptor 1	[T]	Signal transduction mechanisms	CHASE domain;; Histidine kinase-, DNA gyrase B-, and HSP90-like ATPase;; Response regulator receiver domain;; His Kinase A (phospho-acceptor) domain	Histidine kinase 4 GN=T23K3.2 OS=Arabidopsis thaliana (Mouse-ear cress) PE=1 SV=1	hypothetical protein Csa_5G549170 [Cucumis sativus]
Csa3G435530	3.79e-07	-1.48786	down	--	--	--	--	[K]	Transcription	--	--	PREDICTED: uncharacterized protein LOC101218329 [Cucumis sativus]
Csa3G733250	0.00309563	-1.0176	down	--	--	--	--	--	--	--	--	PREDICTED: uncharacterized protein LOC101222308 [Cucumis sativus]
Csa7G393460	1.6e-11	-1.67131	down	[R]	General function prediction only	Molecular Function: catalytic activity (GO:0003824);; Biological Process: biosynthetic process (GO:0009058);;	K06998|1e-130|rcu:RCOM_0558850|phenazine biosynthesis protein, putative	[R]	General function prediction only	Phenazine biosynthesis-like protein	--	PREDICTED: phenazine biosynthesis-like domain-containing protein 1 [Cucumis sativus]
Csa3G774730	0.00324968	-8.25986	down	[V]	Defense mechanisms	Molecular Function: ATP binding (GO:0005524);; Biological Process: metabolic process (GO:0008152);; Cellular Component: membrane (GO:0016020);; Molecular Function: ATPase activity (GO:0016887);;	--	[Q]	Secondary metabolites biosynthesis, transport and catabolism	ABC-2 type transporter;; ABC transporter	Pleiotropic drug resistance protein 2 GN=PDR2 OS=Nicotiana plumbaginifolia (Leadwort-leaved tobacco) PE=2 SV=1	hypothetical protein Csa_3G774730 [Cucumis sativus]
Csa3G141770	0.00594505	-1.61927	down	[I]	Lipid transport and metabolism	Biological Process: metabolic process (GO:0008152);; Molecular Function: isomerase activity (GO:0016853);;	--	--	--	Enoyl-CoA hydratase/isomerase family	Enoyl-CoA delta isomerase 2, peroxisomal {ECO:0000305} OS=Arabidopsis thaliana (Mouse-ear cress) PE=1 SV=1	PREDICTED: 3-hydroxybutyryl-CoA dehydratase-like protein, mitochondrial [Cucumis sativus]
Csa1G022530	3.75e-11	-1.65869	down	--	--	--	--	[A]	RNA processing and modification	--	--	hypothetical protein Csa_1G022530 [Cucumis sativus]
Csa1G039000	6.2e-11	-1.7458	down	--	--	Biological Process: response to red or far red light (GO:0009639);; Biological Process: single-organism process (GO:0044699);; Molecular Function: protein dimerization activity (GO:0046983);; Biological Process: regulation of cellular process (GO:0050794);;	--	--	--	Helix-loop-helix DNA-binding domain	Transcription factor PIF7 GN=MFB13.4 OS=Arabidopsis thaliana (Mouse-ear cress) PE=1 SV=2	PREDICTED: transcription factor PIF7 isoform X2 [Cucumis sativus]
Csa3G002920	0.00143267	-1.49358	down	--	--	Biological Process: leaf morphogenesis (GO:0009965);; Biological Process: mRNA modification (GO:0016556);; Biological Process: cell differentiation (GO:0030154);;	--	--	--	--	--	hypothetical protein Csa_3G002920 [Cucumis sativus]
Csa3G239250	2.29e-05	-1.79015	down	--	--	--	--	--	--	--	Uncharacterized protein At4g00950 GN=At4g00950 OS=Arabidopsis thaliana (Mouse-ear cress) PE=2 SV=1	PREDICTED: uncharacterized protein At4g00950-like [Cucumis sativus]
Csa2G372810	1.55e-05	-1.11722	down	--	--	Molecular Function: magnesium ion binding (GO:0000287);; Molecular Function: ATP binding (GO:0005524);; Cellular Component: nucleus (GO:0005634);; Cellular Component: cytoplasm (GO:0005737);; Biological Process: response to fungus (GO:0009620);; Biological Process: jasmonic acid biosynthetic process (GO:0009695);; Biological Process: response to jasmonic acid (GO:0009753);; Biological Process: ph…	K00913|0.0|vvi:100267838|hypothetical protein LOC100267838	--	--	Inositol 1, 3, 4-trisphosphate 5/6-kinase	Inositol-tetrakisphosphate 1-kinase 3 GN=ITPK3 OS=Arabidopsis thaliana (Mouse-ear cress) PE=1 SV=2	PREDICTED: inositol-tetrakisphosphate 1-kinase 3 isoform X1 [Cucumis sativus]
Csa3G442050	0.00369495	-1.38218	down	--	--	--	--	--	--	--	--	hypothetical protein Csa_3G442050 [Cucumis sativus]
Csa3G734150	0.00156708	-1.26516	down	[Q]	Secondary metabolites biosynthesis, transport and catabolism	Molecular Function: copper ion binding (GO:0005507);; Molecular Function: L-ascorbate oxidase activity (GO:0008447);; Biological Process: lignin catabolic process (GO:0046274);; Cellular Component: apoplast (GO:0048046);; Molecular Function: hydroquinone:oxygen oxidoreductase activity (GO:0052716);; Biological Process: oxidation-reduction process (GO:0055114);;	--	[Q]	Secondary metabolites biosynthesis, transport and catabolism	Multicopper oxidase;; Multicopper oxidase;; Multicopper oxidase	Laccase-17 (Precursor) GN=LAC17 OS=Arabidopsis thaliana (Mouse-ear cress) PE=2 SV=1	PREDICTED: laccase-17-like [Cucumis sativus]
Csa6G113550	1.79e-07	-1.29679	down	--	--	Molecular Function: zinc ion binding (GO:0008270);; Biological Process: abscisic acid metabolic process (GO:0009687);; Molecular Function: hydrolase activity (GO:0016787);; Molecular Function: ligase activity (GO:0016874);;	--	[O]	Posttranslational modification, protein turnover, chaperones	Ring finger domain;; Zinc finger, C3HC4 type (RING finger);; Zinc finger, C3HC4 type (RING finger);; Zinc finger, C3HC4 type (RING finger);; zinc-RING finger domain	Probable E3 ubiquitin-protein ligase XERICO GN=XERICO OS=Arabidopsis thaliana (Mouse-ear cress) PE=1 SV=1	PREDICTED: probable E3 ubiquitin-protein ligase XERICO [Cucumis sativus]
Csa4G642510	0.000152973	-1.72895	down	[D]	Cell cycle control, cell division, chromosome partitioning	Cellular Component: nucleus (GO:0005634);;	--	[D]	Cell cycle control, cell division, chromosome partitioning	Cyclin, N-terminal domain;; Cyclin, C-terminal domain	Cyclin-D5-2 GN=CYCD5-2 OS=Oryza sativa subsp. japonica (Rice) PE=2 SV=1	PREDICTED: cyclin-D5-2-like [Cucumis sativus]
Csa3G687730	0.00391483	-1.0516	down	[J]	Translation, ribosomal structure and biogenesis	Molecular Function: structural constituent of ribosome (GO:0003735);; Cellular Component: nucleus (GO:0005634);; Biological Process: pentose-phosphate shunt (GO:0006098);; Biological Process: DNA-templated transcription, elongation (GO:0006354);; Biological Process: translation (GO:0006412);; Biological Process: aromatic amino acid family biosynthetic process (GO:0009073);; Cellular Component: ch…	--	[J]	Translation, ribosomal structure and biogenesis	Ribosomal protein L1p/L10e family	50S ribosomal protein L1, chloroplastic (Precursor) GN=RPL1 OS=Spinacia oleracea (Spinach) PE=1 SV=1	PREDICTED: 50S ribosomal protein L1, chloroplastic-like [Cucumis sativus]
Csa3G252450	3.83e-06	-1.11934	down	--	--	Biological Process: carbohydrate metabolic process (GO:0005975);; Molecular Function: hydrolase activity, acting on carbon-nitrogen (but not peptide) bonds (GO:0016810);;	--	--	--	Cotton fibre expressed protein	--	PREDICTED: uncharacterized protein LOC105434868 [Cucumis sativus]
Csa6G490030	8.66e-09	-1.7979	down	--	--	Molecular Function: DNA binding (GO:0003677);; Biological Process: regulation of transcription, DNA-templated (GO:0006355);;	--	--	--	Dof domain, zinc finger	Dof zinc finger protein DOF3.4 GN=F11C1_250 OS=Arabidopsis thaliana (Mouse-ear cress) PE=1 SV=2	PREDICTED: dof zinc finger protein DOF3.4 [Cucumis sativus]
cucumber_newGene_902	1.42e-09	-2.84628	down	--	--	--	--	--	--	--	--	PREDICTED: uncharacterized protein LOC101207585 [Cucumis sativus]
Csa3G118740	2.65e-05	-1.08951	down	[S]	Function unknown	Biological Process: calcium ion transport (GO:0006816);; Biological Process: response to auxin (GO:0009733);;	K14488|1e-49|ath:AT2G46690|auxin-responsive family protein	--	--	Auxin responsive protein	Auxin-induced protein X15 OS=Glycine max (Soybean) PE=2 SV=1	PREDICTED: auxin-induced protein X15-like [Cucumis sativus]
Csa7G257320	0.000164279	-1.59106	down	[GEPR]	--	Biological Process: carbohydrate transport (GO:0008643);; Cellular Component: integral component of membrane (GO:0016021);; Molecular Function: substrate-specific transmembrane transporter activity (GO:0022891);; Biological Process: transmembrane transport (GO:0055085);;	--	[R]	General function prediction only	Sugar (and other) transporter;; Major Facilitator Superfamily	Polyol transporter 5 GN=PLT5 OS=Arabidopsis thaliana (Mouse-ear cress) PE=1 SV=2	PREDICTED: polyol transporter 5-like [Cucumis sativus]
Csa7G047350	0.00995391	-1.08589	down	--	--	Biological Process: rRNA processing (GO:0006364);; Cellular Component: chloroplast thylakoid membrane (GO:0009535);; Cellular Component: chloroplast thylakoid lumen (GO:0009543);; Biological Process: plastid organization (GO:0009657);; Biological Process: photosystem II repair (GO:0010206);; Biological Process: photosystem II assembly (GO:0010207);; Biological Process: regulation of protein depho…	K08902|1e-75|pop:POPTR_714905|photosystem II protein Psb27	--	--	Photosystem II Pbs27	Photosystem II repair protein PSB27-H1, chloroplastic (Precursor) OS=Arabidopsis thaliana (Mouse-ear cress) PE=1 SV=1	PREDICTED: photosystem II repair protein PSB27-H1, chloroplastic [Cucumis sativus]
Csa3G776960	0.00715094	-1.45707	down	[O]	Posttranslational modification, protein turnover, chaperones	Molecular Function: electron carrier activity (GO:0009055);; Cellular Component: chloroplast thylakoid membrane (GO:0009535);; Cellular Component: chloroplast envelope (GO:0009941);; Molecular Function: protein disulfide oxidoreductase activity (GO:0015035);; Biological Process: photosynthesis, light reaction (GO:0019684);; Biological Process: regulation of protein dephosphorylation (GO:0035304);…	--	--	--	Glutathione S-transferase, N-terminal domain;; Glutathione S-transferase, N-terminal domain;; Glutathione S-transferase, N-terminal domain;; Glutaredoxin	--	PREDICTED: uncharacterized protein LOC101204318 [Cucumis sativus]
Csa4G652060	1.08e-07	-2.85384	down	--	--	--	--	[S]	Function unknown	Armadillo/beta-catenin-like repeat;; HEAT repeats	U-box domain-containing protein 7 GN=PUB7 OS=Arabidopsis thaliana (Mouse-ear cress) PE=2 SV=1	PREDICTED: U-box domain-containing protein 7-like [Cucumis sativus]
Csa6G487560	0.00519951	-1.6419	down	[Q]	Secondary metabolites biosynthesis, transport and catabolism	Molecular Function: iron ion binding (GO:0005506);; Molecular Function: oxidoreductase activity, acting on paired donors, with incorporation or reduction of molecular oxygen (GO:0016705);; Molecular Function: heme binding (GO:0020037);; Biological Process: oxidation-reduction process (GO:0055114);;	--	[QI]	--	Cytochrome P450	Alkane hydroxylase MAH1 {ECO:0000303|PubMed:17905869} OS=Arabidopsis thaliana (Mouse-ear cress) PE=2 SV=1	PREDICTED: alkane hydroxylase MAH1-like [Cucumis sativus]
Csa6G444970	0.00450824	-1.44925	down	--	--	--	--	--	--	--	--	hypothetical protein Csa_6G444970 [Cucumis sativus]
Csa1G575060	7.85e-08	-2.20255	down	--	--	--	--	[K]	Transcription	--	--	PREDICTED: uncharacterized protein LOC101216138 [Cucumis sativus]
Csa2G015850	0.00120709	-1.77872	down	[RTKL]	--	Molecular Function: protein serine/threonine kinase activity (GO:0004674);; Molecular Function: ATP binding (GO:0005524);; Cellular Component: vacuolar membrane (GO:0005774);; Biological Process: protein phosphorylation (GO:0006468);; Biological Process: autophagy (GO:0006914);; Biological Process: vacuole organization (GO:0007033);; Biological Process: protein transport (GO:0015031);; Biological…	--	[T]	Signal transduction mechanisms	Protein tyrosine kinase;; Protein kinase domain	Receptor-like cytosolic serine/threonine-protein kinase RBK2 GN=RBK2 OS=Arabidopsis thaliana (Mouse-ear cress) PE=1 SV=1	PREDICTED: receptor-like cytosolic serine/threonine-protein kinase RBK2 [Cucumis sativus]
Csa1G009770	4.1e-05	-1.1231	down	[C]	Energy production and conversion	Cellular Component: chloroplast thylakoid membrane (GO:0009535);; Biological Process: vitamin E biosynthetic process (GO:0010189);; Biological Process: chlorophyll biosynthetic process (GO:0015995);; Molecular Function: oxidoreductase activity, acting on the CH-CH group of donors, NAD or NADP as acceptor (GO:0016628);; Biological Process: cysteine biosynthetic process (GO:0019344);; Biological Pr…	K10960|0.0|pop:POPTR_569972|geranylgeranyl reductase (CHL P)	--	--	FAD binding domain;; Pyridine nucleotide-disulphide oxidoreductase;; Glucose inhibited division protein A	Geranylgeranyl diphosphate reductase, chloroplastic (Precursor) GN=CHLP OS=Nicotiana tabacum (Common tobacco) PE=2 SV=1	PREDICTED: geranylgeranyl diphosphate reductase, chloroplastic [Cucumis sativus]
Csa7G329330	5e-06	-1.19677	down	--	--	Molecular Function: DNA binding (GO:0003677);; Cellular Component: nucleus (GO:0005634);; Biological Process: regulation of transcription, DNA-templated (GO:0006355);; Biological Process: auxin-activated signaling pathway (GO:0009734);; Molecular Function: protein dimerization activity (GO:0046983);;	--	--	--	Auxin response factor;; AUX/IAA family;; B3 DNA binding domain	Auxin response factor 9 GN=ARF9 OS=Arabidopsis thaliana (Mouse-ear cress) PE=1 SV=1	PREDICTED: auxin response factor 18 isoform X1 [Cucumis sativus]
Csa3G874320	2.91e-19	-2.71245	down	[R]	General function prediction only	Molecular Function: zinc ion binding (GO:0008270);; Molecular Function: mannitol dehydrogenase activity (GO:0046029);; Biological Process: oxidation-reduction process (GO:0055114);;	--	[Q]	Secondary metabolites biosynthesis, transport and catabolism	Alcohol dehydrogenase GroES-like domain;; Zinc-binding dehydrogenase;; D-isomer specific 2-hydroxyacid dehydrogenase, NAD binding domain	Probable cinnamyl alcohol dehydrogenase 6 GN=OSJNBa0065B15.8 OS=Oryza sativa subsp. japonica (Rice) PE=2 SV=2	PREDICTED: probable cinnamyl alcohol dehydrogenase 6 [Cucumis sativus]
Csa2G379900	0.000517764	-1.28166	down	[HC]	--	Molecular Function: monooxygenase activity (GO:0004497);; Biological Process: oxidation-reduction process (GO:0055114);;	--	[CR]	--	FAD binding domain;; FAD dependent oxidoreductase;; NAD(P)-binding Rossmann-like domain	Zeaxanthin epoxidase, chloroplastic (Precursor) GN=ZEP OS=Oncidium hybrid cultivar (Orchid) PE=2 SV=1	PREDICTED: zeaxanthin epoxidase, chloroplastic-like [Cucumis sativus]
Csa1G257950	0.000598962	-1.2886	down	[R]	General function prediction only	Cellular Component: integral component of membrane (GO:0016021);;	K07297|1e-158|pop:POPTR_912270|hypothetical protein	[RT]	--	Haemolysin-III related	Heptahelical transmembrane protein 2 GN=HHP2 OS=Arabidopsis thaliana (Mouse-ear cress) PE=2 SV=1	PREDICTED: heptahelical transmembrane protein 2 [Cucumis sativus]
Csa2G228420	0.00172153	-1.13046	down	[K]	Transcription	Molecular Function: sequence-specific DNA binding transcription factor activity (GO:0003700);; Cellular Component: nucleus (GO:0005634);; Biological Process: regulation of transcription, DNA-templated (GO:0006355);; Biological Process: response to heat (GO:0009408);; Molecular Function: sequence-specific DNA binding (GO:0043565);;	--	[K]	Transcription	HSF-type DNA-binding	Heat stress transcription factor A-2d OS=Oryza sativa subsp. japonica (Rice) PE=2 SV=2	PREDICTED: heat stress transcription factor A-7a [Cucumis sativus]
Csa2G035350	2.45e-11	-1.8382	down	--	--	Molecular Function: DNA binding (GO:0003677);; Molecular Function: chromatin binding (GO:0003682);;	K09422|5e-54|ath:AT5G26660|ATMYB86 (MYB DOMAIN PROTEIN 86)	[K]	Transcription	Myb-like DNA-binding domain;; Myb-like DNA-binding domain	Transcription factor MYB86 GN=F21E10.4 OS=Arabidopsis thaliana (Mouse-ear cress) PE=2 SV=1	hypothetical protein Csa_2G035350 [Cucumis sativus]
Csa1G008410	2.31e-07	-3.42961	down	--	--	Cellular Component: microtubule associated complex (GO:0005875);; Biological Process: microtubule-based process (GO:0007017);;	--	[Z]	Cytoskeleton	Dynein light chain type 1	Dynein 8 kDa light chain, flagellar outer arm OS=Chlamydomonas reinhardtii (Chlamydomonas smithii) PE=1 SV=1	PREDICTED: uncharacterized protein LOC101215824 [Cucumis sativus]
Csa7G039280	4.5e-05	-2.97212	down	[QR]	--	Molecular Function: O-methyltransferase activity (GO:0008171);; Biological Process: methylation (GO:0032259);; Molecular Function: protein dimerization activity (GO:0046983);;	--	[R]	General function prediction only	O-methyltransferase;; Dimerisation domain	Trans-resveratrol di-O-methyltransferase GN=ROMT OS=Vitis vinifera (Grape) PE=1 SV=2	hypothetical protein Csa_7G039280 [Cucumis sativus]
Csa3G714870	1.19e-05	-1.05924	down	[P]	Inorganic ion transport and metabolism	Molecular Function: transporter activity (GO:0005215);; Biological Process: transport (GO:0006810);; Cellular Component: membrane (GO:0016020);;	K03322|0.0|vvi:100256746|hypothetical protein LOC100256746	[P]	Inorganic ion transport and metabolism	Natural resistance-associated macrophage protein	Metal transporter Nramp6 GN=NRAMP6 OS=Arabidopsis thaliana (Mouse-ear cress) PE=2 SV=2	hypothetical protein Csa_3G714870 [Cucumis sativus]
Csa6G127320	9.96e-05	-1.0824	down	--	--	Molecular Function: DNA binding (GO:0003677);; Biological Process: regulation of transcription, DNA-templated (GO:0006355);; Biological Process: single-organism process (GO:0044699);;	--	--	--	No apical meristem (NAM) protein	Putative NAC domain-containing protein 94 GN=ANAC094 OS=Arabidopsis thaliana (Mouse-ear cress) PE=3 SV=1	PREDICTED: NAC domain-containing protein 67-like [Cucumis sativus]
Csa5G550250	9.68e-05	-1.35273	down	[S]	Function unknown	Molecular Function: iron ion transmembrane transporter activity (GO:0005381);; Cellular Component: vacuolar membrane (GO:0005774);; Biological Process: intracellular sequestering of iron ion (GO:0006880);; Cellular Component: integral component of membrane (GO:0016021);; Biological Process: iron ion transmembrane transport (GO:0034755);;	--	[S]	Function unknown	VIT family	Vacuolar iron transporter 1.1 OS=Oryza sativa subsp. japonica (Rice) PE=2 SV=1	PREDICTED: vacuolar iron transporter 1.1 [Cucumis sativus]
Csa3G816030	4.98e-09	-2.01896	down	[KAD]	--	Molecular Function: DNA binding (GO:0003677);; Molecular Function: chromatin binding (GO:0003682);;	K09422|1e-126|pop:POPTR_663179|MYB053	[K]	Transcription	Myb-like DNA-binding domain;; Myb-like DNA-binding domain	Myb-related protein 306 OS=Antirrhinum majus (Garden snapdragon) PE=2 SV=1	myb-related protein 306-like [Cucumis sativus]
Csa7G432460	2.16e-06	-1.15059	down	--	--	--	--	--	--	Tubby C 2	Protein LURP-one-related 12 GN=At3g15810 OS=Arabidopsis thaliana (Mouse-ear cress) PE=2 SV=1	PREDICTED: protein LURP-one-related 12 [Cucumis sativus]
Csa4G343590	4.39e-13	-3.33044	down	[C]	Energy production and conversion	Cellular Component: vacuole (GO:0005773);; Molecular Function: UDP-N-acetylmuramate dehydrogenase activity (GO:0008762);; Biological Process: cytokinin catabolic process (GO:0009823);; Biological Process: xylem development (GO:0010089);; Molecular Function: cytokinin dehydrogenase activity (GO:0019139);; Biological Process: cell wall macromolecule metabolic process (GO:0044036);; Biological Proce…	K00279|0.0|vvi:100260570|hypothetical protein LOC100260570	[C]	Energy production and conversion	Cytokinin dehydrogenase 1, FAD and cytokinin binding;; FAD binding domain	Cytokinin dehydrogenase 1 (Precursor) GN=CKX1 OS=Arabidopsis thaliana (Mouse-ear cress) PE=1 SV=1	PREDICTED: cytokinin dehydrogenase 1-like [Cucumis sativus]
Csa6G411280	2.58e-08	-4.25944	down	[S]	Function unknown	--	--	[S]	Function unknown	VIT family	Vacuolar iron transporter homolog 2.1 GN=At3g25190 OS=Arabidopsis thaliana (Mouse-ear cress) PE=1 SV=1	PREDICTED: vacuolar iron transporter homolog 2.1-like [Cucumis sativus]
Csa7G051410	2.9e-06	-3.57981	down	[GC]	--	Biological Process: metabolic process (GO:0008152);; Molecular Function: transferase activity, transferring hexosyl groups (GO:0016758);;	K13691|0.0|vvi:100242294|hypothetical protein LOC100242294	[GC]	--	UDP-glucoronosyl and UDP-glucosyl transferase	UDP-glycosyltransferase 74F2 GN=F18O19.7 OS=Arabidopsis thaliana (Mouse-ear cress) PE=1 SV=1	PREDICTED: UDP-glycosyltransferase 74F2-like [Cucumis sativus]
Csa2G131680	0.001588	-1.44205	down	--	--	--	--	--	--	--	--	CLAVATA3/ESR-related protein [Cucumis sativus]
Csa1G597770	5.17e-08	-4.00393	down	--	--	Molecular Function: enzyme inhibitor activity (GO:0004857);; Molecular Function: pectinesterase activity (GO:0030599);; Biological Process: negative regulation of catalytic activity (GO:0043086);;	--	--	--	Plant invertase/pectin methylesterase inhibitor	21 kDa protein (Precursor) OS=Daucus carota (Wild carrot) PE=2 SV=1	hypothetical protein Csa_1G597770 [Cucumis sativus]
Csa3G877650	0.000791738	-1.2211	down	--	--	Cellular Component: nucleus (GO:0005634);; Biological Process: regulation of transcription, DNA-templated (GO:0006355);; Molecular Function: protein dimerization activity (GO:0046983);;	--	--	--	AUX/IAA family	Auxin-responsive protein IAA29 GN=IAA29 OS=Arabidopsis thaliana (Mouse-ear cress) PE=2 SV=2	PREDICTED: auxin-responsive protein IAA20 [Cucumis sativus]
Csa1G004280	0.00010041	-1.07433	down	--	--	--	--	--	--	Domain of unknown function (DUF239);; Domain of unknown function (DUF4409)	--	PREDICTED: uncharacterized protein LOC101206125 [Cucumis sativus]
Csa7G395800	7.25e-05	-1.16735	down	[O]	Posttranslational modification, protein turnover, chaperones	Molecular Function: glutathione transferase activity (GO:0004364);; Cellular Component: plastid envelope (GO:0009526);; Molecular Function: oxidoreductase activity (GO:0016491);; Cellular Component: chloroplast part (GO:0044434);; Biological Process: single-organism metabolic process (GO:0044710);; Biological Process: response to stimulus (GO:0050896);;	K00799|7e-92|vvi:100243577|hypothetical protein LOC100243577	[O]	Posttranslational modification, protein turnover, chaperones	Glutathione S-transferase, N-terminal domain;; Glutathione S-transferase, C-terminal domain;; Glutathione S-transferase, N-terminal domain;; Glutathione S-transferase, C-terminal domain;; Glutathione S-transferase, N-terminal domain	Glutathione S-transferase PARB GN=PARB OS=Nicotiana tabacum (Common tobacco) PE=2 SV=1	PREDICTED: glutathione S-transferase PARB-like [Cucumis sativus]
Csa4G330070	0.00625565	-1.04998	down	--	--	--	--	--	--	--	--	hypothetical protein Csa_4G330070 [Cucumis sativus]
Csa3G175740	8.54e-14	-1.89122	down	--	--	Molecular Function: enzyme inhibitor activity (GO:0004857);; Molecular Function: pectinesterase activity (GO:0030599);; Biological Process: negative regulation of catalytic activity (GO:0043086);;	--	--	--	Plant invertase/pectin methylesterase inhibitor	21 kDa protein (Precursor) OS=Daucus carota (Wild carrot) PE=2 SV=1	PREDICTED: 21 kDa protein-like [Cucumis sativus]
Csa6G500540	3.33e-05	-2.20473	down	[G]	Carbohydrate transport and metabolism	Molecular Function: trehalose-phosphatase activity (GO:0004805);; Biological Process: trehalose biosynthetic process (GO:0005992);; Biological Process: dephosphorylation (GO:0016311);;	--	[G]	Carbohydrate transport and metabolism	Trehalose-phosphatase	Probable trehalose-phosphate phosphatase J GN=TPPJ OS=Arabidopsis thaliana (Mouse-ear cress) PE=1 SV=1	PREDICTED: probable trehalose-phosphate phosphatase J [Cucumis sativus]
Csa3G604110	2.24e-06	-3.95324	down	[T]	Signal transduction mechanisms	Molecular Function: protein serine/threonine phosphatase activity (GO:0004722);; Biological Process: protein dephosphorylation (GO:0006470);;	K14497|1e-122|rcu:RCOM_1579770|protein phosphatase 2c, putative (EC:3.1.3.16)	[T]	Signal transduction mechanisms	Protein phosphatase 2C;; Protein phosphatase 2C	Probable protein phosphatase 2C 51 OS=Oryza sativa subsp. japonica (Rice) PE=2 SV=1	hypothetical protein Csa_3G604110 [Cucumis sativus]
Csa2G408950	0.00184379	-1.07659	down	[O]	Posttranslational modification, protein turnover, chaperones	Cellular Component: cytoplasm (GO:0005737);; Biological Process: protein folding (GO:0006457);; Biological Process: response to heat (GO:0009408);; Biological Process: response to high light intensity (GO:0009644);; Biological Process: response to endoplasmic reticulum stress (GO:0034976);; Biological Process: response to hydrogen peroxide (GO:0042542);; Molecular Function: unfolded protein bindi…	--	[O]	Posttranslational modification, protein turnover, chaperones	DnaJ domain;; DnaJ C terminal domain	DnaJ protein homolog (Precursor) GN=DNAJ1 OS=Cucumis sativus (Cucumber) PE=2 SV=1	PREDICTED: dnaJ homolog subfamily B member 13-like [Cucumis sativus]
Csa6G500600	6.93e-06	-4.65206	down	[I]	Lipid transport and metabolism	Molecular Function: inositol-3-phosphate synthase activity (GO:0004512);; Cellular Component: cytoplasm (GO:0005737);; Biological Process: inositol biosynthetic process (GO:0006021);; Biological Process: phospholipid biosynthetic process (GO:0008654);;	K01858|0.0|pop:POPTR_831371|inositol-3-phosphate synthase (EC:5.5.1.4)	[I]	Lipid transport and metabolism	Myo-inositol-1-phosphate synthase;; Myo-inositol-1-phosphate synthase	Inositol-3-phosphate synthase GN=INPS1 OS=Nicotiana paniculata PE=2 SV=1	PREDICTED: inositol-3-phosphate synthase [Cucumis sativus]
Csa5G072680	0.000189978	-1.26346	down	[IQR]	--	Molecular Function: oxidoreductase activity, acting on the CH-OH group of donors, NAD or NADP as acceptor (GO:0016616);; Biological Process: carboxylic acid metabolic process (GO:0019752);; Biological Process: primary metabolic process (GO:0044238);; Biological Process: oxidation-reduction process (GO:0055114);;	--	[R]	General function prediction only	short chain dehydrogenase;; Enoyl-(Acyl carrier protein) reductase;; KR domain;; Fungal family of unknown function (DUF1776)	NADPH-dependent pterin aldehyde reductase {ECO:0000303|PubMed:17550420} OS=Arabidopsis thaliana (Mouse-ear cress) PE=1 SV=1	hypothetical protein Csa_5G072680 [Cucumis sativus]
Csa1G002940	0.00984337	-1.18747	down	--	--	--	--	--	--	PB1 domain	--	PREDICTED: uncharacterized protein LOC101222072 [Cucumis sativus]
Csa5G601550	0.00282223	-1.66156	down	--	--	Biological Process: response to karrikin (GO:0080167);;	--	--	--	Protein of unknown function (DUF1645)	--	PREDICTED: uncharacterized protein LOC105435701 [Cucumis sativus]
Csa6G465000	8.55e-05	-1.28631	down	--	--	--	--	--	--	--	--	Iron-sulfur binding oxidoreductase [Cucumis sativus]
Csa6G108590	0.00744016	-1.34826	down	--	--	--	--	--	--	--	--	PREDICTED: uncharacterized protein LOC101205257 [Cucumis sativus]
Csa6G366580	0.000131017	-1.0728	down	--	--	--	--	--	--	--	--	PREDICTED: uncharacterized protein LOC101221232 [Cucumis sativus]
Csa7G091220	0.000334203	-2.26067	down	[M]	Cell wall/membrane/envelope biogenesis	--	--	--	--	Membrane bound O-acyl transferase family	Probable long-chain-alcohol O-fatty-acyltransferase 6 GN=AT6 OS=Arabidopsis thaliana (Mouse-ear cress) PE=2 SV=1	PREDICTED: probable long-chain-alcohol O-fatty-acyltransferase 6 [Cucumis sativus]
Csa7G433930	1.28e-07	-1.99008	down	--	--	Cellular Component: vacuolar membrane (GO:0005774);; Molecular Function: sulfate transmembrane transporter activity (GO:0015116);; Cellular Component: integral component of membrane (GO:0016021);; Biological Process: sulfate transmembrane transport (GO:1902358);;	--	--	--	Sulfate transporter family	Molybdate transporter 2 GN=F5I6.6 OS=Arabidopsis thaliana (Mouse-ear cress) PE=1 SV=2	PREDICTED: molybdate transporter 2 [Cucumis sativus]
Csa1G687630	0.000325795	-2.8299	down	--	--	Biological Process: metabolic process (GO:0008152);; Molecular Function: UDP-glucosyltransferase activity (GO:0035251);;	--	[GC]	--	UDP-glucoronosyl and UDP-glucosyl transferase	7-deoxyloganetin glucosyltransferase GN=UGT85A24 OS=Gardenia jasminoides (Cape jasmine) PE=1 SV=1	PREDICTED: 7-deoxyloganetin glucosyltransferase-like [Cucumis sativus]
Csa6G127980	4.83e-07	-3.30489	down	--	--	--	--	--	--	--	Leucine-rich repeat extensin-like protein 3 (Precursor) GN=LRX3 OS=Arabidopsis thaliana (Mouse-ear cress) PE=1 SV=1	hypothetical protein Csa_6G127980 [Cucumis sativus]
Csa5G139540	9.17e-06	-1.14521	down	--	--	--	K14496|1e-117|vvi:100251890|hypothetical protein LOC100251890	--	--	Polyketide cyclase / dehydrase and lipid transport	Abscisic acid receptor PYL8 GN=MFH8.10 OS=Arabidopsis thaliana (Mouse-ear cress) PE=1 SV=1	PREDICTED: abscisic acid receptor PYL8-like [Cucumis sativus]
Csa3G792060	5.23e-11	-2.15461	down	[R]	General function prediction only	Molecular Function: nucleotide binding (GO:0000166);; Molecular Function: nucleic acid binding (GO:0003676);;	--	[R]	General function prediction only	RNA recognition motif. (a.k.a. RRM, RBD, or RNP domain);; RNA recognition motif (a.k.a. RRM, RBD, or RNP domain);; RNA recognition motif. (a.k.a. RRM, RBD, or RNP domain)	Serine/arginine-rich SC35-like splicing factor SCL33 GN=F7A10.15 OS=Arabidopsis thaliana (Mouse-ear cress) PE=1 SV=1	PREDICTED: serine/arginine-rich SC35-like splicing factor SCL33 isoform X1 [Cucumis sativus]
Csa2G058620	0.00361097	-1.38533	down	[C]	Energy production and conversion	Molecular Function: iron ion binding (GO:0005506);; Biological Process: response to stress (GO:0006950);; Molecular Function: electron carrier activity (GO:0009055);; Cellular Component: chloroplast (GO:0009507);; Molecular Function: iron-sulfur cluster binding (GO:0051536);;	--	[O]	Posttranslational modification, protein turnover, chaperones	DnaJ domain;; 4Fe-4S single cluster domain;; 4Fe-4S single cluster domain	Chaperone protein dnaJ 10 GN=F28O16.7 OS=Arabidopsis thaliana (Mouse-ear cress) PE=2 SV=2	PREDICTED: dnaJ homolog subfamily C member 2 [Cucumis sativus]
Csa2G445270	2.06e-05	-1.36251	down	--	--	--	--	--	--	PLATZ transcription factor	Uncharacterized protein At3g50808 GN=At3g50808 OS=Arabidopsis thaliana (Mouse-ear cress) PE=4 SV=1	PREDICTED: uncharacterized protein LOC101216747 [Cucumis sativus]
Csa1G596520	6.5e-06	-1.27357	down	--	--	Biological Process: proteolysis (GO:0006508);; Molecular Function: cysteine-type peptidase activity (GO:0008234);;	K01366|0.0|pop:POPTR_675847|hypothetical protein	[O]	Posttranslational modification, protein turnover, chaperones	Papain family cysteine protease;; Cathepsin propeptide inhibitor domain (I29);; Peptidase C1-like family	Thiol protease aleurain-like (Precursor) GN=At3g45310 OS=Arabidopsis thaliana (Mouse-ear cress) PE=2 SV=1	PREDICTED: thiol protease aleurain-like [Cucumis sativus]
Csa5G623660	2.69e-08	-1.45965	down	--	--	Molecular Function: calcium ion binding (GO:0005509);; Molecular Function: calcium-dependent phospholipid binding (GO:0005544);; Cellular Component: vacuole (GO:0005773);;	--	[U]	Intracellular trafficking, secretion, and vesicular transport	Annexin	Annexin D3 GN=T6A23.4 OS=Arabidopsis thaliana (Mouse-ear cress) PE=2 SV=2	hypothetical protein Csa_5G623660 [Cucumis sativus]
Csa2G279250	1.22e-06	-1.16282	down	--	--	Molecular Function: DNA binding (GO:0003677);; Molecular Function: sequence-specific DNA binding transcription factor activity (GO:0003700);; Biological Process: regulation of transcription, DNA-templated (GO:0006355);;	K09284|0.0|vvi:100268051|AP2	--	--	AP2 domain	Floral homeotic protein APETALA 2 GN=AP2 OS=Arabidopsis thaliana (Mouse-ear cress) PE=1 SV=1	PREDICTED: AP2-like ethylene-responsive transcription factor TOE3 isoform X1 [Cucumis sativus]
cucumber_newGene_15	0.000152973	-1.72838	down	[Q]	Secondary metabolites biosynthesis, transport and catabolism	Molecular Function: monooxygenase activity (GO:0004497);; Molecular Function: iron ion binding (GO:0005506);; Molecular Function: oxidoreductase activity, acting on paired donors, with incorporation or reduction of molecular oxygen (GO:0016705);; Molecular Function: heme binding (GO:0020037);; Biological Process: oxidation-reduction process (GO:0055114);;	--	[Q]	Secondary metabolites biosynthesis, transport and catabolism	Cytochrome P450	Cytochrome P450 71A1 GN=CYP71A1 OS=Persea americana (Avocado) PE=1 SV=2	PREDICTED: cytochrome P450 71A1-like [Cucumis sativus]
Csa1G537570	0.00415152	-1.54738	down	[S]	Function unknown	Cellular Component: extracellular region (GO:0005576);; Molecular Function: oxidoreductase activity (GO:0016491);; Molecular Function: manganese ion binding (GO:0030145);; Biological Process: single-organism metabolic process (GO:0044710);; Molecular Function: nutrient reservoir activity (GO:0045735);;	--	--	--	Cupin;; Cupin domain	Putative germin-like protein 2-3 (Precursor) OS=Oryza sativa subsp. japonica (Rice) PE=3 SV=1	PREDICTED: putative germin-like protein 2-1 [Cucumis sativus]
Csa4G064690	0.00126552	-3.35665	down	[Q]	Secondary metabolites biosynthesis, transport and catabolism	Molecular Function: beta-carotene 15,15'-monooxygenase activity (GO:0003834);; Biological Process: oxidation-reduction process (GO:0055114);;	K09840|0.0|vvi:100267016|hypothetical protein LOC100267016	[Q]	Secondary metabolites biosynthesis, transport and catabolism	Retinal pigment epithelial membrane protein	9-cis-epoxycarotenoid dioxygenase NCED3, chloroplastic (Precursor) GN=MOA2.4 OS=Arabidopsis thaliana (Mouse-ear cress) PE=2 SV=1	hypothetical protein Csa_4G064690 [Cucumis sativus]
Csa7G452290	0.00265451	-2.67793	down	--	--	Biological Process: very long-chain fatty acid metabolic process (GO:0000038);; Biological Process: polysaccharide biosynthetic process (GO:0000271);; Biological Process: pattern specification process (GO:0007389);; Biological Process: regulation of cell size (GO:0008361);; Biological Process: plant-type cell wall organization (GO:0009664);; Biological Process: multidimensional cell growth (GO:00…	--	--	--	GDSL-like Lipase/Acylhydrolase	GDSL esterase/lipase APG (Precursor) GN=APG OS=Arabidopsis thaliana (Mouse-ear cress) PE=1 SV=1	PREDICTED: GDSL esterase/lipase APG [Cucumis sativus]
Csa3G166320	3.15e-05	-1.43735	down	[R]	General function prediction only	Molecular Function: single-stranded RNA binding (GO:0003727);; Cellular Component: vacuolar membrane (GO:0005774);; Biological Process: rRNA processing (GO:0006364);; Biological Process: mRNA processing (GO:0006397);; Biological Process: regulation of translation (GO:0006417);; Biological Process: chloroplast relocation (GO:0009902);; Cellular Component: chloroplast envelope (GO:0009941);; Biolog…	--	[R]	General function prediction only	Tetratricopeptide repeat;; Tetratricopeptide repeat;; TPR repeat;; Tetratricopeptide repeat;; Tetratricopeptide repeat;; Tetratricopeptide repeat;; Tetratricopeptide repeat;; Tetratricopeptide repeat;; Tetratricopeptide repeat;; Tetratricopeptide repeat	PsbB mRNA maturation factor Mbb1, chloroplastic (Precursor) GN=MBB1 OS=Chlamydomonas reinhardtii (Chlamydomonas smithii) PE=2 SV=1	PREDICTED: psbB mRNA maturation factor Mbb1, chloroplastic isoform X1 [Cucumis sativus]
Csa6G358710	0.000312124	-1.21856	down	--	--	Biological Process: response to stress (GO:0006950);; Biological Process: response to water (GO:0009415);;	--	--	--	Dehydrin	Phosphoprotein ECPP44 GN=ECPP44 OS=Daucus carota (Wild carrot) PE=1 SV=1	PREDICTED: phosphoprotein ECPP44 [Cucumis sativus]
Csa2G368850	1.3e-07	-1.25763	down	--	--	--	--	--	--	Thaumatin family	Thaumatin-like protein 1 (Precursor) GN=TL1 OS=Pyrus pyrifolia (Chinese pear) PE=1 SV=1	PREDICTED: thaumatin-like protein 1b [Cucumis sativus]
Csa7G257340	0.00287026	-1.86559	down	[GEPR]	--	Biological Process: carbohydrate transport (GO:0008643);; Cellular Component: integral component of membrane (GO:0016021);; Molecular Function: oxidoreductase activity (GO:0016491);; Molecular Function: substrate-specific transmembrane transporter activity (GO:0022891);; Biological Process: transmembrane transport (GO:0055085);;	--	[R]	General function prediction only	Sugar (and other) transporter;; Major Facilitator Superfamily	Polyol transporter 5 GN=PLT5 OS=Arabidopsis thaliana (Mouse-ear cress) PE=1 SV=2	PREDICTED: putative polyol transporter 2 [Cucumis sativus]
Csa2G356610	2.1e-05	-1.45591	down	--	--	Molecular Function: DNA binding (GO:0003677);; Molecular Function: sequence-specific DNA binding transcription factor activity (GO:0003700);; Cellular Component: nucleus (GO:0005634);; Biological Process: transcription, DNA-templated (GO:0006351);; Biological Process: regulation of transcription, DNA-templated (GO:0006355);; Biological Process: multicellular organismal development (GO:0007275);; …	--	--	--	Homeobox domain	WUSCHEL-related homeobox 4 GN=WOX4 OS=Arabidopsis thaliana (Mouse-ear cress) PE=2 SV=1	PREDICTED: WUSCHEL-related homeobox 4 [Cucumis sativus]
Csa6G408800	1.08e-05	-3.22513	down	--	--	Cellular Component: nucleus (GO:0005634);; Biological Process: protein folding (GO:0006457);; Biological Process: response to heat (GO:0009408);; Biological Process: response to water deprivation (GO:0009414);; Biological Process: response to high light intensity (GO:0009644);; Biological Process: response to salt stress (GO:0009651);; Biological Process: abscisic acid-activated signaling pathway…	--	[O]	Posttranslational modification, protein turnover, chaperones	--	EID1-like F-box protein 3 GN=EDL3 OS=Arabidopsis thaliana (Mouse-ear cress) PE=2 SV=1	PREDICTED: EID1-like F-box protein 3 [Cucumis sativus]
Csa6G487530	0.000665813	-3.76213	down	[Q]	Secondary metabolites biosynthesis, transport and catabolism	Molecular Function: iron ion binding (GO:0005506);; Molecular Function: oxidoreductase activity, acting on paired donors, with incorporation or reduction of molecular oxygen (GO:0016705);; Molecular Function: heme binding (GO:0020037);; Biological Process: oxidation-reduction process (GO:0055114);;	--	[QI]	--	Cytochrome P450	Alkane hydroxylase MAH1 {ECO:0000303|PubMed:17905869} OS=Arabidopsis thaliana (Mouse-ear cress) PE=2 SV=1	PREDICTED: alkane hydroxylase MAH1-like [Cucumis sativus]
Csa2G346080	0.00129347	-1.62649	down	--	--	Biological Process: lipid metabolic process (GO:0006629);; Molecular Function: lipase activity (GO:0016298);; Molecular Function: oxidoreductase activity, acting on the CH-CH group of donors, quinone or related compound as acceptor (GO:0016635);;	--	--	--	GDSL-like Lipase/Acylhydrolase	GDSL esterase/lipase EXL3 (Precursor) GN=EXL3 OS=Arabidopsis thaliana (Mouse-ear cress) PE=2 SV=1	PREDICTED: GDSL esterase/lipase EXL3 [Cucumis sativus]
Csa5G517800	8.44e-09	-1.56794	down	--	--	--	--	--	--	Ubiquitin family	BAG family molecular chaperone regulator 1 GN=BAG1 OS=Arabidopsis thaliana (Mouse-ear cress) PE=1 SV=1	PREDICTED: BAG family molecular chaperone regulator 2-like [Cucumis sativus]
Csa4G012410	5.92e-06	-1.09064	down	--	--	--	--	--	--	--	--	PREDICTED: uncharacterized protein LOC101214522 [Cucumis sativus]
Csa7G351910	9.68e-05	-1.38452	down	[CR]	--	Cellular Component: vacuole (GO:0005773);; Cellular Component: plasma membrane (GO:0005886);; Molecular Function: zinc ion binding (GO:0008270);; Cellular Component: chloroplast thylakoid membrane (GO:0009535);; Cellular Component: chloroplast inner membrane (GO:0009706);; Molecular Function: oxidoreductase activity (GO:0016491);; Biological Process: oxidation-reduction process (GO:0055114);;	--	[CR]	--	Zinc-binding dehydrogenase;; Alcohol dehydrogenase GroES-like domain;; Zinc-binding dehydrogenase	Quinone-oxidoreductase homolog, chloroplastic GN=QOR OS=Spinacia oleracea (Spinach) PE=1 SV=1	PREDICTED: quinone-oxidoreductase homolog, chloroplastic-like [Cucumis sativus]
Csa5G607990	2.84e-06	-1.59286	down	[O]	Posttranslational modification, protein turnover, chaperones	Biological Process: maltose metabolic process (GO:0000023);; Molecular Function: ATP binding (GO:0005524);; Biological Process: phosphatidylglycerol biosynthetic process (GO:0006655);; Cellular Component: chloroplast stroma (GO:0009570);; Cellular Component: chloroplast envelope (GO:0009941);; Biological Process: mRNA modification (GO:0016556);; Biological Process: starch biosynthetic process (GO…	--	[O]	Posttranslational modification, protein turnover, chaperones	TCP-1/cpn60 chaperonin family	Chaperonin 60 subunit beta 4, chloroplastic (Precursor) GN=F28B23.11 OS=Arabidopsis thaliana (Mouse-ear cress) PE=1 SV=1	hypothetical protein Csa_5G607990 [Cucumis sativus]
Csa7G259360	1.61e-08	-1.89065	down	--	--	--	--	--	--	BURP domain	BURP domain-containing protein 17 (Precursor) OS=Oryza sativa subsp. japonica (Rice) PE=2 SV=1	hypothetical protein Csa_7G259360 [Cucumis sativus]
Csa4G038710	6.19e-10	-2.35364	down	[Q]	Secondary metabolites biosynthesis, transport and catabolism	Molecular Function: iron ion binding (GO:0005506);; Cellular Component: endoplasmic reticulum (GO:0005783);; Molecular Function: electron carrier activity (GO:0009055);; Biological Process: unidimensional cell growth (GO:0009826);; Biological Process: jasmonic acid mediated signaling pathway (GO:0009867);; Molecular Function: steroid 22-alpha hydroxylase activity (GO:0010012);; Biological Process…	K09587|0.0|pop:POPTR_719487|CYP90B7v1	[QI]	--	Cytochrome P450	Cytochrome P450 90B1 GN=T3A5.40 OS=Arabidopsis thaliana (Mouse-ear cress) PE=1 SV=2	PREDICTED: cytochrome P450 90B1 [Cucumis sativus]
Csa7G414480	3.11e-10	-2.371	down	[IQR]	--	Molecular Function: oxidoreductase activity (GO:0016491);; Biological Process: oxidation-reduction process (GO:0055114);;	--	[R]	General function prediction only	Enoyl-(Acyl carrier protein) reductase;; short chain dehydrogenase;; KR domain;; NAD dependent epimerase/dehydratase family	Short-chain dehydrogenase reductase 3b GN=F14M4 OS=Arabidopsis thaliana (Mouse-ear cress) PE=2 SV=1	PREDICTED: short-chain dehydrogenase reductase 3b-like isoform X1 [Cucumis sativus]
Csa4G056640	8.54e-14	-1.83833	down	[Q]	Secondary metabolites biosynthesis, transport and catabolism	Biological Process: anthocyanin-containing compound biosynthetic process (GO:0009718);; Cellular Component: plastoglobule (GO:0010287);; Molecular Function: metal ion binding (GO:0046872);; Molecular Function: dioxygenase activity (GO:0051213);; Biological Process: oxidation-reduction process (GO:0055114);;	K09840|0.0|pop:POPTR_913328|hypothetical protein	[Q]	Secondary metabolites biosynthesis, transport and catabolism	Retinal pigment epithelial membrane protein	Probable carotenoid cleavage dioxygenase 4, chloroplastic (Precursor) GN=T18B16.140 OS=Arabidopsis thaliana (Mouse-ear cress) PE=1 SV=1	PREDICTED: probable carotenoid cleavage dioxygenase 4, chloroplastic [Cucumis sativus]
Csa2G009360	0.00253854	-1.06282	down	--	--	Molecular Function: zinc ion binding (GO:0008270);;	--	[O]	Posttranslational modification, protein turnover, chaperones	Ring finger domain;; Zinc finger, C3HC4 type (RING finger);; Zinc finger, C3HC4 type (RING finger)	E3 ubiquitin-protein ligase RING1-like GN=At3g19950 OS=Arabidopsis thaliana (Mouse-ear cress) PE=1 SV=1	PREDICTED: RING-H2 finger protein ATL16 [Cucumis sativus]
Csa7G073570	0.00160701	-1.34371	down	--	--	Molecular Function: sequence-specific DNA binding transcription factor activity (GO:0003700);; Biological Process: regulation of transcription, DNA-templated (GO:0006355);; Molecular Function: sequence-specific DNA binding (GO:0043565);;	K14432|1e-151|rcu:RCOM_0813280|DNA binding protein, putative	--	--	bZIP transcription factor;; Basic region leucine zipper	ABSCISIC ACID-INSENSITIVE 5-like protein 6 OS=Arabidopsis thaliana (Mouse-ear cress) PE=1 SV=1	PREDICTED: ABSCISIC ACID-INSENSITIVE 5-like protein 6 [Cucumis sativus]
Csa3G651740	0.00426498	-1.09037	down	[HE]	--	Molecular Function: phosphoglycerate dehydrogenase activity (GO:0004617);; Biological Process: L-serine biosynthetic process (GO:0006564);; Molecular Function: amino acid binding (GO:0016597);; Molecular Function: NAD binding (GO:0051287);; Biological Process: oxidation-reduction process (GO:0055114);;	K00058|0.0|pop:POPTR_1084113|hypothetical protein	[E]	Amino acid transport and metabolism	D-isomer specific 2-hydroxyacid dehydrogenase, NAD binding domain;; D-isomer specific 2-hydroxyacid dehydrogenase, catalytic domain;; ACT domain;; Acetohydroxy acid isomeroreductase, catalytic domain	D-3-phosphoglycerate dehydrogenase 2, chloroplastic (Precursor) GN=F11A6.8 OS=Arabidopsis thaliana (Mouse-ear cress) PE=1 SV=2	PREDICTED: D-3-phosphoglycerate dehydrogenase 1, chloroplastic [Cucumis sativus]
Csa1G599540	7.37e-13	-2.29704	down	--	--	Molecular Function: protein binding (GO:0005515);; Biological Process: cysteine biosynthetic process (GO:0019344);; Cellular Component: anchored component of membrane (GO:0031225);; Biological Process: root hair elongation (GO:0048767);;	--	--	--	--	Arabinogalactan peptide 14 (Precursor) GN=AGP14 OS=Arabidopsis thaliana (Mouse-ear cress) PE=1 SV=1	PREDICTED: arabinogalactan peptide 13-like [Cucumis sativus]
cucumber_newGene_910	2.65e-10	-3.86648	down	--	--	Biological Process: defense response (GO:0006952);; Biological Process: response to biotic stimulus (GO:0009607);;	--	--	--	Pathogenesis-related protein Bet v I family;; Polyketide cyclase / dehydrase and lipid transport	MLP-like protein 328 GN=MLP328 OS=Arabidopsis thaliana (Mouse-ear cress) PE=2 SV=1	PREDICTED: MLP-like protein 328 [Cucumis sativus]
Csa3G734110	0.000166294	-1.19666	down	--	--	Molecular Function: aspartic-type endopeptidase activity (GO:0004190);; Cellular Component: endoplasmic reticulum (GO:0005783);; Biological Process: proteolysis (GO:0006508);; Biological Process: programmed cell death (GO:0012501);;	--	[O]	Posttranslational modification, protein turnover, chaperones	Xylanase inhibitor N-terminal;; Xylanase inhibitor C-terminal;; Eukaryotic aspartyl protease	Aspartic proteinase PCS1 (Precursor) GN=T7H20.240 OS=Arabidopsis thaliana (Mouse-ear cress) PE=2 SV=1	PREDICTED: aspartic proteinase PCS1 [Cucumis sativus]
Csa2G346590	0.00892708	-1.29208	down	--	--	--	--	--	--	Complex 1 protein (LYR family);; Complex1_LYR-like	--	hypothetical protein Csa_2G346590 [Cucumis sativus]
Csa5G569340	0.00373285	-1.26512	down	--	--	Biological Process: pentose-phosphate shunt (GO:0006098);; Biological Process: photosynthetic electron transport in photosystem I (GO:0009773);; Cellular Component: NAD(P)H dehydrogenase complex (plastoquinone) (GO:0010598);; Molecular Function: oxidoreductase activity, acting on NAD(P)H, quinone or similar compound as acceptor (GO:0016655);; Biological Process: cellular cation homeostasis (GO:00…	--	--	--	NADH dehydrogenase transmembrane subunit	NAD(P)H-quinone oxidoreductase subunit L, chloroplastic (Precursor) OS=Arabidopsis thaliana (Mouse-ear cress) PE=2 SV=1	PREDICTED: NAD(P)H-quinone oxidoreductase subunit L, chloroplastic [Cucumis sativus]
Csa2G379990	0.0074418	-2.7371	down	--	--	--	--	--	--	Protein of unknown function (DUF642)	--	PREDICTED: uncharacterized protein LOC101219952 [Cucumis sativus]
Csa6G525500	3.39e-05	-5.63429	down	[I]	Lipid transport and metabolism	--	--	[I]	Lipid transport and metabolism	Alpha/beta hydrolase family;; Alpha/beta hydrolase family;; Putative lysophospholipase;; Acetyl xylan esterase (AXE1)	Caffeoylshikimate esterase GN=CSE OS=Arabidopsis thaliana (Mouse-ear cress) PE=1 SV=1	hypothetical protein Csa_6G525500 [Cucumis sativus]
Csa4G083670	5.23e-05	-2.60504	down	--	--	--	--	--	--	--	--	PREDICTED: uncharacterized protein LOC105435348 [Cucumis sativus]
Csa2G238760	2.91e-09	-1.4814	down	--	--	Molecular Function: zinc ion binding (GO:0008270);; Cellular Component: membrane (GO:0016020);; Biological Process: cellular metabolic process (GO:0044237);; Biological Process: organic substance metabolic process (GO:0071704);;	--	[O]	Posttranslational modification, protein turnover, chaperones	Ring finger domain;; RING-H2 zinc finger;; Zinc finger, C3HC4 type (RING finger);; Anaphase-promoting complex subunit 11 RING-H2 finger	RING-H2 finger protein ATL65 GN=ATL65 OS=Arabidopsis thaliana (Mouse-ear cress) PE=2 SV=2	PREDICTED: RING-H2 finger protein ATL65 [Cucumis sativus]
Csa1G025080	5.46e-09	-1.47028	down	[R]	General function prediction only	--	--	[R]	General function prediction only	C2 domain	Probable ADP-ribosylation factor GTPase-activating protein AGD11 GN=AGD11 OS=Arabidopsis thaliana (Mouse-ear cress) PE=2 SV=1	PREDICTED: probable ADP-ribosylation factor GTPase-activating protein AGD11 [Cucumis sativus]
Csa2G369730	2.42e-07	-1.26282	down	--	--	Molecular Function: transporter activity (GO:0005215);; Biological Process: transport (GO:0006810);; Cellular Component: integral component of membrane (GO:0016021);;	--	--	--	Triose-phosphate Transporter family;; EamA-like transporter family	Purine permease 3 GN=PUP3 OS=Arabidopsis thaliana (Mouse-ear cress) PE=2 SV=1	PREDICTED: purine permease 3-like [Cucumis sativus]
Csa1G386590	5.49e-18	-2.86287	down	[R]	General function prediction only	Biological Process: metabolic process (GO:0008152);; Molecular Function: hydrolase activity (GO:0016787);;	--	--	--	Alpha/beta hydrolase family;; alpha/beta hydrolase fold;; Alpha/beta hydrolase family	Probable strigolactone esterase DAD2 GN=DAD2 OS=Petunia hybrida (Petunia) PE=1 SV=1	PREDICTED: probable strigolactone esterase DAD2 [Cucumis sativus]
Csa1G651640	0.00151116	-1.0699	down	--	--	Biological Process: pentose-phosphate shunt (GO:0006098);; Cellular Component: chloroplast (GO:0009507);; Biological Process: chloroplast relocation (GO:0009902);; Biological Process: thylakoid membrane organization (GO:0010027);; Biological Process: photosynthesis (GO:0015979);; Biological Process: carotenoid biosynthetic process (GO:0016117);; Biological Process: starch biosynthetic process (GO…	--	--	--	Uncharacterized conserved protein (DUF2358)	--	hypothetical protein Csa_1G651640 [Cucumis sativus]
cucumber_newGene_467	2.58e-09	-3.1299	down	--	--	--	--	--	--	--	--	PREDICTED: protein IQ-DOMAIN 14 [Cucumis melo]
Csa3G135070	7.96e-07	-2.17309	down	[RTKL]	--	Molecular Function: protein serine/threonine kinase activity (GO:0004674);; Molecular Function: ATP binding (GO:0005524);; Biological Process: protein phosphorylation (GO:0006468);; Biological Process: regulation of signal transduction (GO:0009966);;	--	[T]	Signal transduction mechanisms	Protein kinase domain;; Protein tyrosine kinase;; Kinase-like	Phosphoenolpyruvate carboxylase kinase 1 GN=PPCK1 OS=Arabidopsis thaliana (Mouse-ear cress) PE=1 SV=1	PREDICTED: phosphoenolpyruvate carboxylase kinase 1-like [Cucumis sativus]
Csa6G040640	0.000338395	-3.628	down	[KAD]	--	Molecular Function: DNA binding (GO:0003677);; Molecular Function: chromatin binding (GO:0003682);;	K09422|1e-89|vvi:100259502|hypothetical protein LOC100259502	[K]	Transcription	Myb-like DNA-binding domain;; Myb-like DNA-binding domain	Transcription factor MYB108 GN=F5E6.18 OS=Arabidopsis thaliana (Mouse-ear cress) PE=1 SV=1	PREDICTED: transcription factor MYB108-like [Cucumis sativus]
Csa1G009680	0.00984337	-1.32283	down	--	--	Molecular Function: DNA binding (GO:0003677);; Molecular Function: sequence-specific DNA binding transcription factor activity (GO:0003700);; Cellular Component: nucleus (GO:0005634);; Biological Process: regulation of transcription, DNA-templated (GO:0006355);; Biological Process: cell proliferation (GO:0008283);; Biological Process: response to cytokinin (GO:0009735);; Biological Process: respo…	--	--	--	TCP family transcription factor	Transcription factor TCP14 GN=TCP14 OS=Arabidopsis thaliana (Mouse-ear cress) PE=1 SV=1	Transcription factor [Cucumis sativus]
Csa4G007610	1.3e-07	-1.71207	down	[E]	Amino acid transport and metabolism	Molecular Function: transporter activity (GO:0005215);; Biological Process: oligopeptide transport (GO:0006857);; Cellular Component: integral component of membrane (GO:0016021);;	--	[E]	Amino acid transport and metabolism	POT family	Protein NRT1/ PTR FAMILY 6.1 GN=NPF6.1 OS=Arabidopsis thaliana (Mouse-ear cress) PE=2 SV=1	PREDICTED: protein NRT1/ PTR FAMILY 6.1 [Cucumis sativus]
Csa1G423340	4.39e-06	-1.11006	down	[P]	Inorganic ion transport and metabolism	Molecular Function: ATP binding (GO:0005524);; Cellular Component: extracellular region (GO:0005576);; Biological Process: metabolic process (GO:0008152);; Cellular Component: integral component of membrane (GO:0016021);; Molecular Function: cation-transporting ATPase activity (GO:0019829);; Biological Process: metal ion transport (GO:0030001);; Molecular Function: metal ion binding (GO:0046872);;	K01534|0.0|rcu:RCOM_0305430|heavy metal cation transport atpase, putative (EC:3.6.3.5)	[P]	Inorganic ion transport and metabolism	E1-E2 ATPase;; haloacid dehalogenase-like hydrolase;; haloacid dehalogenase-like hydrolase;; Dynamin GTPase effector domain	Putative cadmium/zinc-transporting ATPase HMA4 GN=HMA4 OS=Arabidopsis thaliana (Mouse-ear cress) PE=1 SV=2	cadmium/zinc-transporting ATPase HMA2-like [Cucumis sativus]
Csa3G710230	3.76e-06	-1.1162	down	--	--	--	--	--	--	--	--	PREDICTED: uncharacterized protein LOC101216149 [Cucumis sativus]
Csa6G445000	0.00628878	-1.16721	down	--	--	Molecular Function: DNA binding (GO:0003677);; Cellular Component: nucleus (GO:0005634);; Biological Process: regulation of transcription, DNA-templated (GO:0006355);;	--	--	--	DNA binding protein S1FA	DNA-binding protein S1FA GN=S1FA OS=Spinacia oleracea (Spinach) PE=3 SV=1	PREDICTED: DNA-binding protein S1FA-like [Cucumis sativus]
Csa3G483760	0.000777682	-1.51626	down	--	--	Molecular Function: L-ornithine transmembrane transporter activity (GO:0000064);; Molecular Function: L-histidine transmembrane transporter activity (GO:0005290);; Cellular Component: mitochondrial inner membrane (GO:0005743);; Biological Process: proline biosynthetic process (GO:0006561);; Biological Process: response to stress (GO:0006950);; Molecular Function: arginine transmembrane transporte…	K03454|1e-170|rcu:RCOM_1494540|Mitochondrial carnitine/acylcarnitine carrier protein, putative	[C]	Energy production and conversion	Mitochondrial carrier protein	Mitochondrial arginine transporter BAC2 GN=BAC2 OS=Arabidopsis thaliana (Mouse-ear cress) PE=1 SV=1	PREDICTED: mitochondrial arginine transporter BAC2-like [Cucumis sativus]
Csa3G812230	9.36e-06	-2.77055	down	[G]	Carbohydrate transport and metabolism	Molecular Function: hydrolase activity, hydrolyzing O-glycosyl compounds (GO:0004553);; Biological Process: carbohydrate metabolic process (GO:0005975);;	--	[G]	Carbohydrate transport and metabolism	Glycosyl hydrolase family 1	Beta-glucosidase 10 (Precursor) GN=BGLU10 OS=Arabidopsis thaliana (Mouse-ear cress) PE=2 SV=1	PREDICTED: beta-glucosidase 10-like [Cucumis sativus]
Csa3G914580	0.00854322	-1.68521	down	--	--	Molecular Function: serine-type endopeptidase inhibitor activity (GO:0004867);; Biological Process: response to wounding (GO:0009611);; Biological Process: negative regulation of endopeptidase activity (GO:0010951);;	--	--	--	Potato inhibitor I family	Protease inhibitor HPI OS=Hevea brasiliensis (Para rubber tree) PE=1 SV=2	hypothetical protein Csa_3G914580 [Cucumis sativus]
Csa5G162580	0.000598962	-2.0142	down	[G]	Carbohydrate transport and metabolism	Cellular Component: integral component of plasma membrane (GO:0005887);; Cellular Component: chloroplast (GO:0009507);; Cellular Component: plant-type vacuole membrane (GO:0009705);; Biological Process: cellular water homeostasis (GO:0009992);; Biological Process: response to nitrate (GO:0010167);; Molecular Function: water channel activity (GO:0015250);; Molecular Function: glycerol channel acti…	K09873|1e-157|ath:AT4G17340|TIP2	[G]	Carbohydrate transport and metabolism	Major intrinsic protein	Probable aquaporin TIP2-2, N-terminally processed OS=Arabidopsis thaliana (Mouse-ear cress) PE=1 SV=2	PREDICTED: probable aquaporin TIP2-2 [Cucumis sativus]
Csa5G171680	2.7e-07	-3.3163	down	--	--	--	K09422|8e-14|pop:POPTR_570586|MYB199, MYB200	--	--	--	--	hypothetical protein Csa_5G171680 [Cucumis sativus]
Csa5G650620	7.52e-09	-1.60305	down	--	--	Molecular Function: DNA binding (GO:0003677);; Molecular Function: sequence-specific DNA binding transcription factor activity (GO:0003700);; Cellular Component: nucleus (GO:0005634);; Biological Process: regulation of transcription, DNA-templated (GO:0006355);; Biological Process: ion transport (GO:0006811);; Biological Process: post-embryonic development (GO:0009791);; Molecular Function: oxido…	--	[K]	Transcription	SRF-type transcription factor (DNA-binding and dimerisation domain);; K-box region	Agamous-like MADS-box protein AGL12 GN=AGL12 OS=Arabidopsis thaliana (Mouse-ear cress) PE=2 SV=2	PREDICTED: agamous-like MADS-box protein AGL12 [Cucumis sativus]
Csa5G156180	5.78e-05	-1.15457	down	--	--	--	--	--	--	Staygreen protein	Protein STAY-GREEN, chloroplastic (Precursor) GN=SGR OS=Pisum sativum (Garden pea) PE=2 SV=1	PREDICTED: protein STAY-GREEN, chloroplastic-like [Cucumis sativus]
Csa4G303110	0.000230969	-1.69542	down	--	--	--	--	--	--	--	--	PREDICTED: uncharacterized protein LOC101215701 isoform X2 [Cucumis sativus]
Csa3G178520	6.37e-07	-2.08845	down	[O]	Posttranslational modification, protein turnover, chaperones	Molecular Function: serine-type endopeptidase activity (GO:0004252);; Biological Process: proteolysis (GO:0006508);; Biological Process: asymmetric cell division (GO:0008356);; Molecular Function: identical protein binding (GO:0042802);; Biological Process: negative regulation of catalytic activity (GO:0043086);;	--	--	--	Subtilase family;; Peptidase inhibitor I9;; PA domain	Subtilisin-like protease SBT1.7 {ECO:0000303|PubMed:16193095} (Precursor) GN=K8K14.8 OS=Arabidopsis thaliana (Mouse-ear cress) PE=1 SV=1	PREDICTED: subtilisin-like protease SBT1.7 [Cucumis sativus]
Csa4G267460	1.55e-07	-1.75509	down	[RTKL]	--	Molecular Function: protein serine/threonine kinase activity (GO:0004674);; Molecular Function: protein tyrosine kinase activity (GO:0004713);; Molecular Function: ATP binding (GO:0005524);; Biological Process: peptidyl-tyrosine phosphorylation (GO:0018108);;	--	[T]	Signal transduction mechanisms	Protein tyrosine kinase;; Protein kinase domain	Receptor-like cytosolic serine/threonine-protein kinase RBK2 GN=RBK2 OS=Arabidopsis thaliana (Mouse-ear cress) PE=1 SV=1	PREDICTED: receptor-like cytosolic serine/threonine-protein kinase RBK2 isoform X1 [Cucumis sativus]
Csa7G431400	0.00177954	-1.77977	down	--	--	--	--	--	--	--	--	hypothetical protein Csa_7G431400 [Cucumis sativus]
Csa6G012810	0.00213477	-1.98314	down	--	--	Molecular Function: DNA binding (GO:0003677);; Molecular Function: sequence-specific DNA binding transcription factor activity (GO:0003700);; Biological Process: regulation of transcription, DNA-templated (GO:0006355);;	--	--	--	AP2 domain	Dehydration-responsive element-binding protein 2C OS=Arabidopsis thaliana (Mouse-ear cress) PE=2 SV=2	PREDICTED: dehydration-responsive element-binding protein 2C isoform X2 [Cucumis sativus]
Csa7G009020	4.67e-05	-2.39845	down	--	--	--	K14488|3e-42|pop:POPTR_649291|SAUR69	--	--	Auxin responsive protein	Auxin-induced protein X10A OS=Glycine max (Soybean) PE=2 SV=1	PREDICTED: auxin-induced protein X10A-like [Cucumis sativus]
Csa6G001220	2.99e-06	-2.238	down	[RTKL]	--	Molecular Function: protein serine/threonine kinase activity (GO:0004674);; Molecular Function: ATP binding (GO:0005524);; Biological Process: protein phosphorylation (GO:0006468);; Biological Process: signal transduction (GO:0007165);;	--	[T]	Signal transduction mechanisms	Protein kinase domain;; Protein tyrosine kinase;; NAF domain	CBL-interacting serine/threonine-protein kinase 1 GN=MKP6.6 OS=Arabidopsis thaliana (Mouse-ear cress) PE=1 SV=2	PREDICTED: CBL-interacting serine/threonine-protein kinase 1-like isoform X1 [Cucumis sativus]
Csa7G043640	2.46e-05	-2.39404	down	[V]	Defense mechanisms	Cellular Component: vacuolar membrane (GO:0005774);; Biological Process: drug transmembrane transport (GO:0006855);; Biological Process: response to symbiotic fungus (GO:0009610);; Molecular Function: drug transmembrane transporter activity (GO:0015238);; Molecular Function: antiporter activity (GO:0015297);; Biological Process: proline transport (GO:0015824);; Cellular Component: integral compon…	--	[R]	General function prediction only	MatE	Protein TRANSPARENT TESTA 12 GN=F17J16_80 OS=Arabidopsis thaliana (Mouse-ear cress) PE=2 SV=1	PREDICTED: protein TRANSPARENT TESTA 12 [Cucumis sativus]
Csa4G552160	0.000153774	-1.14949	down	--	--	Cellular Component: mitochondrion (GO:0005739);;	--	--	--	Polyketide cyclase / dehydrase and lipid transport;; Polyketide cyclase / dehydrase and lipid transport	--	PREDICTED: LOW QUALITY PROTEIN: uncharacterized protein LOC101212159 [Cucumis sativus]
Csa5G590060	1.03e-05	-1.21552	down	--	--	--	--	[TO]	--	OTU-like cysteine protease	OTU domain-containing protein At3g57810 GN=At3g57810 OS=Arabidopsis thaliana (Mouse-ear cress) PE=2 SV=1	hypothetical protein Csa_5G590060 [Cucumis sativus]
Csa7G071650	0.0020304	-1.54578	down	--	--	Molecular Function: protein dimerization activity (GO:0046983);;	--	--	--	--	Transcription factor bHLH113 GN=MLD14.24 OS=Arabidopsis thaliana (Mouse-ear cress) PE=2 SV=1	PREDICTED: transcription factor bHLH113 [Cucumis sativus]
Csa2G367210	2.37e-05	-2.08301	down	[R]	General function prediction only	Cellular Component: nucleus (GO:0005634);; Cellular Component: cytosol (GO:0005829);; Biological Process: iron ion transport (GO:0006826);; Biological Process: cytokinin biosynthetic process (GO:0009691);; Biological Process: response to auxin (GO:0009733);; Biological Process: response to brassinosteroid (GO:0009741);; Biological Process: cellular response to iron ion starvation (GO:0010106);; B…	K06966|1e-112|rcu:RCOM_1597390|carboxy-lyase, putative	--	--	Possible lysine decarboxylase	Cytokinin riboside 5&apos;-monophosphate phosphoribohydrolase LOG1 GN=LOG1 OS=Arabidopsis thaliana (Mouse-ear cress) PE=1 SV=1	PREDICTED: cytokinin riboside 5&apos;-monophosphate phosphoribohydrolase LOG1-like [Cucumis sativus]
Csa1G391590	0.00710647	-1.0477	down	[D]	Cell cycle control, cell division, chromosome partitioning	Biological Process: maltose metabolic process (GO:0000023);; Molecular Function: ATP binding (GO:0005524);; Biological Process: pentose-phosphate shunt (GO:0006098);; Biological Process: rRNA processing (GO:0006364);; Cellular Component: chloroplast stroma (GO:0009570);; Biological Process: chloroplast relocation (GO:0009902);; Biological Process: thylakoid membrane organization (GO:0010027);; Bi…	--	[D]	Cell cycle control, cell division, chromosome partitioning	ParA/MinD ATPase like;; Domain of unknown function DUF59;; CobQ/CobB/MinD/ParA nucleotide binding domain;; Protein of unknown function (DUF971);; AAA domain;; ATPase MipZ;; VirC1 protein	Fe-S cluster assembly factor HCF101, chloroplastic (Precursor) OS=Oryza sativa subsp. japonica (Rice) PE=3 SV=3	PREDICTED: fe-S cluster assembly factor HCF101, chloroplastic [Cucumis sativus]
Csa1G537400	0.000416156	-1.03416	down	[RTKL]	--	Molecular Function: protein kinase C activity (GO:0004697);; Molecular Function: ATP binding (GO:0005524);; Cellular Component: cytosol (GO:0005829);; Biological Process: protein phosphorylation (GO:0006468);; Biological Process: regulation of cell size (GO:0008361);; Biological Process: response to blue light (GO:0009637);; Biological Process: photomorphogenesis (GO:0009640);; Biological Process…	--	[R]	General function prediction only	Protein kinase domain;; Protein tyrosine kinase	Protein kinase PINOID GN=T31E10.1 OS=Arabidopsis thaliana (Mouse-ear cress) PE=1 SV=1	PREDICTED: protein kinase PINOID [Cucumis sativus]
Csa6G483230	9.2e-08	-1.82536	down	--	--	--	--	--	--	--	--	hypothetical protein Csa_6G483230 [Cucumis sativus]
Csa6G425080	2.93e-06	-1.13476	down	--	--	--	--	--	--	--	Probable membrane-associated kinase regulator 1 GN=MAKR1 OS=Arabidopsis thaliana (Mouse-ear cress) PE=1 SV=1	PREDICTED: probable membrane-associated kinase regulator 1 [Cucumis sativus]
Csa7G072220	2.78e-06	-2.50834	down	[GC]	--	Biological Process: metabolic process (GO:0008152);; Molecular Function: transferase activity, transferring hexosyl groups (GO:0016758);;	--	[GC]	--	UDP-glucoronosyl and UDP-glucosyl transferase	Limonoid UDP-glucosyltransferase OS=Citrus unshiu (Satsuma mandarin) PE=2 SV=1	PREDICTED: putative UDP-glucose glucosyltransferase [Cucumis sativus]
Csa7G257840	0.00141695	-1.00523	down	[GEPR]	--	Biological Process: carbohydrate transport (GO:0008643);; Cellular Component: integral component of membrane (GO:0016021);; Molecular Function: substrate-specific transmembrane transporter activity (GO:0022891);; Biological Process: transmembrane transport (GO:0055085);;	--	[R]	General function prediction only	Sugar (and other) transporter;; Major Facilitator Superfamily	Polyol transporter 5 GN=PLT5 OS=Arabidopsis thaliana (Mouse-ear cress) PE=1 SV=2	PREDICTED: polyol transporter 5-like [Cucumis sativus]
Csa3G207390	1.32e-09	-4.37206	down	--	--	Molecular Function: DNA binding (GO:0003677);; Molecular Function: sequence-specific DNA binding transcription factor activity (GO:0003700);; Biological Process: regulation of transcription, DNA-templated (GO:0006355);;	--	--	--	AP2 domain	Ethylene-responsive transcription factor ERF109 GN=ERF109 OS=Arabidopsis thaliana (Mouse-ear cress) PE=1 SV=1	PREDICTED: ethylene-responsive transcription factor ERF109 [Cucumis sativus]
CsaUNG028560	7.19e-05	-1.37326	down	--	--	--	--	--	--	Probable lipid transfer;; Protease inhibitor/seed storage/LTP family	Probable non-specific lipid-transfer protein AKCS9 (Precursor) OS=Vigna unguiculata (Cowpea) PE=2 SV=1	PREDICTED: non-specific lipid-transfer protein 2-like [Cucumis melo]
Csa2G264000	7.27e-06	-4.87532	down	--	--	--	--	--	--	Pollen proteins Ole e I like	Vegetative cell wall protein gp1 (Precursor) GN=GP1 OS=Chlamydomonas reinhardtii (Chlamydomonas smithii) PE=1 SV=1	hypothetical protein Csa_2G264000 [Cucumis sativus]
Csa1G329900	0.00163684	-1.00135	down	[S]	Function unknown	Biological Process: transmembrane transport (GO:0055085);;	--	--	--	OPT oligopeptide transporter protein	Metal-nicotianamine transporter YSL3 GN=YSL3 OS=Arabidopsis thaliana (Mouse-ear cress) PE=2 SV=1	hypothetical protein Csa_1G329900 [Cucumis sativus]
Csa6G151120	0.000228273	-1.00861	down	[G]	Carbohydrate transport and metabolism	Molecular Function: phosphoglycerate mutase activity (GO:0004619);; Biological Process: metabolic process (GO:0008152);; Cellular Component: chloroplast (GO:0009507);;	--	[G]	Carbohydrate transport and metabolism	Histidine phosphatase superfamily (branch 1)	Probable 2-carboxy-D-arabinitol-1-phosphatase {ECO:0000305} (Precursor) OS=Arabidopsis thaliana (Mouse-ear cress) PE=1 SV=1	PREDICTED: probable 2-carboxy-D-arabinitol-1-phosphatase [Cucumis sativus]
Csa1G532360	0.00519432	-1.24777	down	--	--	--	--	--	--	Mitochondrial fission regulator	Protein CHUP1, chloroplastic GN=CHUP1 OS=Arabidopsis thaliana (Mouse-ear cress) PE=1 SV=1	PREDICTED: protein CHUP1, chloroplastic isoform X1 [Cucumis sativus]
Csa2G338880	5.83e-06	-1.11011	down	[RTKL]	--	Molecular Function: G-protein coupled receptor kinase activity (GO:0004703);; Molecular Function: transmembrane receptor protein tyrosine kinase activity (GO:0004714);; Molecular Function: ATP binding (GO:0005524);; Cellular Component: plasma membrane (GO:0005886);; Biological Process: protein targeting to membrane (GO:0006612);; Biological Process: positive regulation of flavonoid biosynthetic p…	--	--	--	Protein kinase domain;; Protein tyrosine kinase;; Leucine rich repeat;; Leucine Rich repeats (2 copies);; Leucine Rich Repeat;; Leucine Rich repeat	Probable LRR receptor-like serine/threonine-protein kinase At5g63710 (Precursor) GN=At5g63710 OS=Arabidopsis thaliana (Mouse-ear cress) PE=2 SV=1	PREDICTED: probable LRR receptor-like serine/threonine-protein kinase At5g63710 isoform X1 [Cucumis melo]
Csa4G642370	0.000719042	-1.269	down	--	--	--	--	--	--	--	--	hypothetical protein Csa_4G642370 [Cucumis sativus]
Csa2G362480	0.000366562	-1.71898	down	--	--	Cellular Component: cytoplasm (GO:0005737);; Cellular Component: intracellular membrane-bounded organelle (GO:0043231);;	--	[R]	General function prediction only	PPR repeat;; PPR repeat family;; PPR repeat;; Pentatricopeptide repeat domain;; DYW family of nucleic acid deaminases;; Tetratricopeptide repeat;; Tetratricopeptide repeat	Pentatricopeptide repeat-containing protein At1g19720 OS=Arabidopsis thaliana (Mouse-ear cress) PE=2 SV=1	PREDICTED: pentatricopeptide repeat-containing protein At1g19720 [Cucumis sativus]
Csa6G318690	0.00141702	-5.83418	down	--	--	--	--	--	--	--	--	hypothetical protein Csa_6G318690 [Cucumis sativus]
cucumber_newGene_104	1.35e-05	-1.85935	down	--	--	--	--	[Z]	Cytoskeleton	--	Kinesin-like protein NACK2 GN=F7K15.60 OS=Arabidopsis thaliana (Mouse-ear cress) PE=1 SV=1	PREDICTED: kinesin-like protein NACK1 [Cucumis melo]
cucumber_newGene_99	5.24e-08	-4.88358	down	--	--	--	--	--	--	Phloem protein 2	Uncharacterized protein PHLOEM PROTEIN 2-LIKE A4 GN=PP2A4 OS=Arabidopsis thaliana (Mouse-ear cress) PE=4 SV=1	PREDICTED: uncharacterized protein PHLOEM PROTEIN 2-LIKE A4-like [Cucumis sativus]
Csa3G894470	0.00098626	-1.03445	down	--	--	Cellular Component: plasma membrane (GO:0005886);; Molecular Function: acidic amino acid transmembrane transporter activity (GO:0015172);; Molecular Function: neutral amino acid transmembrane transporter activity (GO:0015175);; Molecular Function: symporter activity (GO:0015293);; Biological Process: neutral amino acid transport (GO:0015804);; Biological Process: aspartate transport (GO:0015810);…	--	[E]	Amino acid transport and metabolism	Transmembrane amino acid transporter protein	Amino acid permease 6 GN=AAP6 OS=Arabidopsis thaliana (Mouse-ear cress) PE=1 SV=1	hypothetical protein Csa_3G894470 [Cucumis sativus]
Csa4G082970	3.26e-06	-1.23307	down	--	--	--	--	--	--	Plant protein of unknown function (DUF641)	--	PREDICTED: uncharacterized protein LOC101210747 isoform X1 [Cucumis sativus]
Csa1G411740	0.00984337	-1.67616	down	--	--	--	--	--	--	SOUL heme-binding protein;; Uncharacterized conserved protein (DUF2358)	Heme-binding-like protein At3g10130, chloroplastic (Precursor) GN=At3g10130 OS=Arabidopsis thaliana (Mouse-ear cress) PE=2 SV=1	hypothetical protein Csa_1G411740 [Cucumis sativus]
Csa5G210010	5.42e-05	-1.18447	down	--	--	Molecular Function: zinc ion binding (GO:0008270);;	--	[O]	Posttranslational modification, protein turnover, chaperones	--	RING-H2 finger protein ATL66 GN=ATL66 OS=Arabidopsis thaliana (Mouse-ear cress) PE=2 SV=1	hypothetical protein Csa_5G210015 [Cucumis sativus]
Csa4G651840	2.31e-06	-1.15716	down	[O]	Posttranslational modification, protein turnover, chaperones	Molecular Function: glutathione peroxidase activity (GO:0004602);; Biological Process: response to oxidative stress (GO:0006979);; Biological Process: oxidation-reduction process (GO:0055114);;	K00432|1e-120|vvi:100245697|hypothetical protein LOC100245697	[O]	Posttranslational modification, protein turnover, chaperones	Glutathione peroxidase;; AhpC/TSA family;; Redoxin	Phospholipid hydroperoxide glutathione peroxidase 1, chloroplastic (Precursor) GN=GPX1 OS=Arabidopsis thaliana (Mouse-ear cress) PE=2 SV=2	PREDICTED: probable phospholipid hydroperoxide glutathione peroxidase [Cucumis sativus]
Csa3G821560	0.00629664	-1.81051	down	[R]	General function prediction only	Biological Process: metabolic process (GO:0008152);; Molecular Function: hydrolase activity (GO:0016787);; Biological Process: response to arsenic-containing substance (GO:0046685);; Biological Process: photoperiodism, flowering (GO:0048573);;	--	[R]	General function prediction only	Haloacid dehalogenase-like hydrolase;; haloacid dehalogenase-like hydrolase;; HAD-hyrolase-like	Riboflavin kinase GN=F18E5.90 OS=Arabidopsis thaliana (Mouse-ear cress) PE=1 SV=1	PREDICTED: haloacid dehalogenase-like hydrolase domain-containing protein 3 [Cucumis sativus]
Csa6G512910	0.00155693	-1.12483	down	--	--	--	--	--	--	--	Formin-like protein 14 GN=FH14 OS=Arabidopsis thaliana (Mouse-ear cress) PE=3 SV=3	hypothetical protein Csa_6G512910 [Cucumis sativus]
Csa6G106760	0.00016537	-1.41376	down	[R]	General function prediction only	--	--	[Z]	Cytoskeleton	Tetratricopeptide repeat;; Tetratricopeptide repeat;; TPR repeat;; Tetratricopeptide repeat;; Tetratricopeptide repeat;; Tetratricopeptide repeat;; Tetratricopeptide repeat;; Tetratricopeptide repeat;; Tetratricopeptide repeat;; Anaphase-promoting complex, cyclosome, subunit 3;; Tetratricopeptide repeat;; Tetratricopeptide repeat;; Soluble NSF attachment protein, SNAP;; Tetratricopeptide repeat;;…	--	PREDICTED: kinesin light chain 1-like, partial [Cucumis sativus]
Csa2G239390	0.00177883	-1.76462	down	--	--	Molecular Function: zinc ion binding (GO:0008270);; Biological Process: intracellular signal transduction (GO:0035556);; Molecular Function: protein-disulfide reductase activity (GO:0047134);; Biological Process: oxidation-reduction process (GO:0055114);;	--	--	--	C1-like domain;; C1 domain;; Zinc finger, ZZ type	Probable nucleoredoxin 1-1 OS=Oryza sativa subsp. japonica (Rice) PE=2 SV=1	hypothetical protein Csa_2G239390 [Cucumis sativus]
Csa4G664400	0.00893733	-1.53714	down	--	--	Molecular Function: DNA binding (GO:0003677);; Biological Process: regulation of transcription, DNA-templated (GO:0006355);; Biological Process: anatomical structure morphogenesis (GO:0009653);; Biological Process: organ development (GO:0048513);;	--	--	--	No apical meristem (NAM) protein	Protein CUP-SHAPED COTYLEDON 3 OS=Arabidopsis thaliana (Mouse-ear cress) PE=1 SV=1	PREDICTED: protein CUP-SHAPED COTYLEDON 3-like [Cucumis sativus]
Csa4G003670	5.86e-06	-3.79996	down	--	--	--	--	--	--	CP12 domain	Calvin cycle protein CP12-2, chloroplastic (Precursor) GN=CP12-2 OS=Arabidopsis thaliana (Mouse-ear cress) PE=1 SV=1	PREDICTED: calvin cycle protein CP12-2, chloroplastic [Cucumis sativus]
Csa6G084600	0.000322082	-3.09988	down	--	--	Cellular Component: extracellular region (GO:0005576);; Biological Process: pathogenesis (GO:0009405);;	--	--	--	Agglutinin;; Aerolysin toxin;; Clostridium epsilon toxin ETX/Bacillus mosquitocidal toxin MTX2	--	PREDICTED: uncharacterized protein LOC101212310 [Cucumis sativus]
Csa6G513550	8.35e-13	-1.7274	down	--	--	Molecular Function: aspartic-type endopeptidase activity (GO:0004190);; Cellular Component: extracellular region (GO:0005576);; Cellular Component: endoplasmic reticulum (GO:0005783);; Biological Process: proteolysis (GO:0006508);; Biological Process: lipid metabolic process (GO:0006629);;	K08245|0.0|rcu:RCOM_0903730|Aspartic proteinase precursor, putative (EC:3.4.23.40)	[O]	Posttranslational modification, protein turnover, chaperones	Eukaryotic aspartyl protease;; Saposin-like type B, region 2;; Saposin-like type B, region 1;; Xylanase inhibitor N-terminal	Aspartic proteinase (Precursor) OS=Cucurbita pepo (Vegetable marrow) PE=2 SV=1	PREDICTED: aspartic proteinase-like [Cucumis sativus]
Csa1G287020	4.8e-12	-1.63393	down	--	--	Cellular Component: integral component of membrane (GO:0016021);;	--	--	--	Tetraspanin family	Tetraspanin-8 GN=TET8 OS=Arabidopsis thaliana (Mouse-ear cress) PE=2 SV=1	PREDICTED: tetraspanin-8-like [Cucumis sativus]
Csa6G507370	0.000152973	-3.16885	down	[P]	Inorganic ion transport and metabolism	Cellular Component: chloroplast (GO:0009507);; Cellular Component: thylakoid (GO:0009579);; Biological Process: response to sucrose (GO:0009744);; Biological Process: response to fructose (GO:0009750);;	--	[P]	Inorganic ion transport and metabolism	Rhodanese-like domain	Rhodanese-like domain-containing protein 15, chloroplastic (Precursor) OS=Arabidopsis thaliana (Mouse-ear cress) PE=2 SV=1	PREDICTED: thiosulfate sulfurtransferase 16, chloroplastic [Cucumis sativus]
Csa6G496430	5.74e-06	-1.10147	down	[R]	General function prediction only	--	--	[S]	Function unknown	Domain of unknown function DUF21;; CBS domain	DUF21 domain-containing protein At4g33700 GN=CBSDUF6 OS=Arabidopsis thaliana (Mouse-ear cress) PE=1 SV=1	PREDICTED: DUF21 domain-containing protein At4g33700 [Cucumis sativus]
Csa6G382920	0.0045696	-1.00815	down	--	--	Molecular Function: zinc ion binding (GO:0008270);;	--	[O]	Posttranslational modification, protein turnover, chaperones	Ring finger domain;; RING-H2 zinc finger;; zinc-RING finger domain;; Zinc finger, C3HC4 type (RING finger);; Zinc finger, C3HC4 type (RING finger);; Zinc finger, C3HC4 type (RING finger)	E3 ubiquitin ligase BIG BROTHER-related GN=BBR OS=Arabidopsis thaliana (Mouse-ear cress) PE=2 SV=1	PREDICTED: E3 ubiquitin ligase BIG BROTHER-related-like [Cucumis sativus]
Csa4G051570	7.37e-14	-1.85901	down	--	--	Molecular Function: zinc ion binding (GO:0008270);;	--	--	--	Ring finger domain;; RING-H2 zinc finger;; Zinc finger, C3HC4 type (RING finger);; Zinc finger, C3HC4 type (RING finger);; zinc-RING finger domain;; Zinc finger, C3HC4 type (RING finger);; Wall-associated receptor kinase galacturonan-binding	Putative RING-H2 finger protein ATL21A (Precursor) GN=ATL21A OS=Arabidopsis thaliana (Mouse-ear cress) PE=3 SV=1	PREDICTED: putative RING-H2 finger protein ATL21A [Cucumis sativus]
Csa1G240590	1.9e-07	-1.64712	down	--	--	Molecular Function: sequence-specific DNA binding transcription factor activity (GO:0003700);; Cellular Component: nucleus (GO:0005634);; Biological Process: regulation of transcription, DNA-templated (GO:0006355);; Biological Process: response to heat (GO:0009408);; Molecular Function: sequence-specific DNA binding (GO:0043565);;	--	[K]	Transcription	HSF-type DNA-binding	Heat stress transcription factor C-1 GN=MOB24.9 OS=Arabidopsis thaliana (Mouse-ear cress) PE=2 SV=1	PREDICTED: heat stress transcription factor C-1-like [Cucumis sativus]
Csa3G135680	0.000110546	-2.646	down	[R]	General function prediction only	Molecular Function: oxidoreductase activity, acting on paired donors, with incorporation or reduction of molecular oxygen, 2-oxoglutarate as one donor, and incorporation of one atom each of oxygen into both donors (GO:0016706);; Molecular Function: metal ion binding (GO:0046872);; Biological Process: oxidation-reduction process (GO:0055114);;	--	[QR]	--	2OG-Fe(II) oxygenase superfamily;; non-haem dioxygenase in morphine synthesis N-terminal	1-aminocyclopropane-1-carboxylate oxidase homolog GN=ACO3 OS=Solanum lycopersicum (Tomato) PE=1 SV=1	PREDICTED: 1-aminocyclopropane-1-carboxylate oxidase homolog [Cucumis sativus]
Csa2G004720	1.36e-06	-2.57986	down	[K]	Transcription	Molecular Function: sequence-specific DNA binding transcription factor activity (GO:0003700);; Molecular Function: transcription coactivator activity (GO:0003713);; Cellular Component: nucleolus (GO:0005730);; Cellular Component: cytoplasm (GO:0005737);; Biological Process: protein folding (GO:0006457);; Biological Process: response to heat (GO:0009408);; Biological Process: response to water dep…	K03627|9e-82|vvi:100249249|hypothetical protein LOC100249249	[K]	Transcription	Multiprotein bridging factor 1;; Helix-turn-helix	Multiprotein-bridging factor 1c GN=MBF1C OS=Arabidopsis thaliana (Mouse-ear cress) PE=1 SV=1	PREDICTED: multiprotein-bridging factor 1c [Cucumis sativus]
Csa6G518210	1.81e-05	-1.07282	down	--	--	Molecular Function: DNA binding (GO:0003677);; Cellular Component: nucleus (GO:0005634);; Biological Process: regulation of transcription, DNA-templated (GO:0006355);; Biological Process: pattern specification process (GO:0007389);; Biological Process: anatomical structure morphogenesis (GO:0009653);; Biological Process: response to auxin (GO:0009733);; Biological Process: flower development (GO:…	K14486|0.0|vvi:100245251|hypothetical protein LOC100245251	--	--	Auxin response factor;; B3 DNA binding domain	Auxin response factor 3 GN=T1B8.30 OS=Arabidopsis thaliana (Mouse-ear cress) PE=1 SV=2	PREDICTED: auxin response factor 3 isoform X1 [Cucumis sativus]
Csa7G405960	0.00144027	-2.23654	down	--	--	--	--	--	--	--	Leucine-rich repeat extensin-like protein 3 (Precursor) GN=LRX3 OS=Arabidopsis thaliana (Mouse-ear cress) PE=1 SV=1	hypothetical protein Csa_7G405960 [Cucumis sativus]
Csa4G005010	0.00376013	-1.47067	down	--	--	--	--	--	--	--	MEPFL8 {ECO:0000305} (Precursor) GN=F18B13 OS=Arabidopsis thaliana (Mouse-ear cress) PE=1 SV=1	PREDICTED: EPIDERMAL PATTERNING FACTOR-like protein 8 [Cucumis sativus]
Csa1G004060	0.000474322	-1.56537	down	--	--	Biological Process: response to stress (GO:0006950);; Biological Process: metabolic process (GO:0008152);; Molecular Function: hydrolase activity (GO:0016787);;	--	--	--	Universal stress protein family	Serine/threonine-protein kinase GN=PUB52 OS=Arabidopsis thaliana (Mouse-ear cress) PE=2 SV=1	PREDICTED: U-box domain-containing protein 52 [Cucumis sativus]
Csa5G601570	8.74e-06	-1.13463	down	[CR]	--	Biological Process: sulfur amino acid metabolic process (GO:0000096);; Molecular Function: NADPH:quinone reductase activity (GO:0003960);; Biological Process: glycine catabolic process (GO:0006546);; Biological Process: unsaturated fatty acid biosynthetic process (GO:0006636);; Biological Process: oxidoreduction coenzyme metabolic process (GO:0006733);; Biological Process: vitamin metabolic proce…	--	[CR]	--	Zinc-binding dehydrogenase;; Zinc-binding dehydrogenase;; Alcohol dehydrogenase GroES-like domain	2-methylene-furan-3-one reductase (Precursor) GN=EO OS=Solanum lycopersicum (Tomato) PE=1 SV=1	PREDICTED: 2-methylene-furan-3-one reductase [Cucumis sativus]
Csa7G430780	5.68e-06	-1.09173	down	--	--	--	--	--	--	--	--	hypothetical protein Csa_7G430780 [Cucumis sativus]
Csa5G139500	1.02e-11	-1.58047	down	[E]	Amino acid transport and metabolism	Biological Process: metabolic process (GO:0008152);; Molecular Function: transferase activity (GO:0016740);;	K00797|0.0|rcu:RCOM_1579780|spermidine synthase 1, putative (EC:2.1.1.53)	[E]	Amino acid transport and metabolism	Spermine/spermidine synthase	Spermine synthase GN=MFH8.5 OS=Arabidopsis thaliana (Mouse-ear cress) PE=1 SV=1	PREDICTED: spermine synthase [Cucumis sativus]
Csa1G523630	0.000174863	-2.15844	down	[R]	General function prediction only	Biological Process: metabolic process (GO:0008152);; Molecular Function: hydrolase activity (GO:0016787);;	K07025|1e-120|rcu:RCOM_0300250|catalytic, putative	[R]	General function prediction only	Haloacid dehalogenase-like hydrolase;; HAD-hyrolase-like	--	hypothetical protein Csa_1G523630 [Cucumis sativus]
cucumber_newGene_112	0.00181756	-1.70848	down	[C]	Energy production and conversion	Molecular Function: UDP-N-acetylmuramate dehydrogenase activity (GO:0008762);; Molecular Function: reticuline oxidase activity (GO:0050468);; Molecular Function: flavin adenine dinucleotide binding (GO:0050660);; Biological Process: oxidation-reduction process (GO:0055114);;	--	--	--	FAD binding domain;; Berberine and berberine like	Reticuline oxidase-like protein (Precursor) GN=At4g20830 OS=Arabidopsis thaliana (Mouse-ear cress) PE=1 SV=2	PREDICTED: reticuline oxidase-like protein [Cucumis sativus]
Csa7G209580	0.000493975	-1.15752	down	[J]	Translation, ribosomal structure and biogenesis	Molecular Function: translation initiation factor activity (GO:0003743);; Biological Process: translational initiation (GO:0006413);;	--	[J]	Translation, ribosomal structure and biogenesis	Translation initiation factor SUI1	Protein translation factor SUI1 homolog 1 GN=At4g27130 OS=Arabidopsis thaliana (Mouse-ear cress) PE=1 SV=2	PREDICTED: protein translation factor SUI1 homolog 1-like [Cucumis sativus]
Csa3G119640	5.82e-06	-1.41926	down	--	--	Molecular Function: intracellular cyclic nucleotide activated cation channel activity (GO:0005221);; Molecular Function: inward rectifier potassium channel activity (GO:0005242);; Molecular Function: calmodulin binding (GO:0005516);; Cellular Component: plasma membrane (GO:0005886);; Biological Process: potassium ion transport (GO:0006813);; Biological Process: calcium ion transport (GO:0006816);…	K05391|0.0|ath:AT5G53130|CNGC1	[PT]	--	Ion transport protein;; Cyclic nucleotide-binding domain	Cyclic nucleotide-gated ion channel 1 GN=CNGC1 OS=Arabidopsis thaliana (Mouse-ear cress) PE=1 SV=1	PREDICTED: cyclic nucleotide-gated ion channel 1 [Cucumis sativus]
Csa1G569200	3.51e-06	-1.12481	down	--	--	Biological Process: metabolic process (GO:0008152);;	--	[R]	General function prediction only	Leucine Rich repeat;; Leucine rich repeat;; Leucine Rich repeats (2 copies);; Leucine Rich Repeat	F-box/LRR-repeat protein 3 GN=FBL3 OS=Arabidopsis thaliana (Mouse-ear cress) PE=2 SV=1	PREDICTED: F-box/LRR-repeat protein 3 [Cucumis sativus]
Csa3G732480	2.94e-06	-1.20367	down	--	--	Molecular Function: DNA binding (GO:0003677);; Molecular Function: chromatin binding (GO:0003682);; Cellular Component: nucleus (GO:0005634);;	--	[O]	Posttranslational modification, protein turnover, chaperones	Myb-like DNA-binding domain;; Myb-like DNA-binding domain	Transcription factor DIVARICATA GN=DIVARICATA OS=Antirrhinum majus (Garden snapdragon) PE=2 SV=1	PREDICTED: transcription factor DIVARICATA-like [Cucumis sativus]
Csa2G298280	2.61e-08	-5.51618	down	[Q]	Secondary metabolites biosynthesis, transport and catabolism	Molecular Function: iron ion binding (GO:0005506);; Molecular Function: heme binding (GO:0020037);; Molecular Function: flavonoid 3',5'-hydroxylase activity (GO:0033772);; Biological Process: oxidation-reduction process (GO:0055114);;	--	[Q]	Secondary metabolites biosynthesis, transport and catabolism	Cytochrome P450	Cytochrome P450 78A7 GN=CYP78A7 OS=Arabidopsis thaliana (Mouse-ear cress) PE=2 SV=1	PREDICTED: cytochrome P450 78A7 [Cucumis sativus]
Csa1G268280	2.41e-14	-2.84677	down	[M]	Cell wall/membrane/envelope biogenesis	Molecular Function: transporter activity (GO:0005215);; Cellular Component: mitochondrion (GO:0005739);; Cellular Component: vacuolar membrane (GO:0005774);; Cellular Component: endoplasmic reticulum (GO:0005783);; Cellular Component: Golgi apparatus (GO:0005794);; Cellular Component: plasma membrane (GO:0005886);; Biological Process: transport (GO:0006810);; Biological Process: response to heat …	K03098|1e-109|rcu:RCOM_0700620|apolipoprotein d, putative	[M]	Cell wall/membrane/envelope biogenesis	Lipocalin-like domain;; Lipocalin / cytosolic fatty-acid binding protein family	--	PREDICTED: apolipoprotein D [Cucumis sativus]
Csa1G043010	0.00587114	-2.47231	down	[I]	Lipid transport and metabolism	--	--	[I]	Lipid transport and metabolism	Putative lysophospholipase;; Alpha/beta hydrolase family;; Alpha/beta hydrolase family;; Acetyl xylan esterase (AXE1)	Caffeoylshikimate esterase GN=CSE OS=Arabidopsis thaliana (Mouse-ear cress) PE=1 SV=1	hypothetical protein Csa_1G043010 [Cucumis sativus]
Csa3G002560	2e-05	-1.04268	down	--	--	Molecular Function: zinc ion binding (GO:0008270);;	--	[O]	Posttranslational modification, protein turnover, chaperones	Ring finger domain;; RING-H2 zinc finger;; Zinc finger, C3HC4 type (RING finger)	NEP1-interacting protein 2 GN=T17A5.9 OS=Arabidopsis thaliana (Mouse-ear cress) PE=1 SV=1	PREDICTED: NEP1-interacting protein 2 [Cucumis sativus]
Csa5G319910	1.92e-17	-4.21453	down	[IQ]	--	Biological Process: metabolic process (GO:0008152);; Molecular Function: ligase activity (GO:0016874);;	--	[I]	Lipid transport and metabolism	AMP-binding enzyme;; AMP-binding enzyme C-terminal domain	Butyrate--CoA ligase AAE11, peroxisomal GN=AAE11 OS=Arabidopsis thaliana (Mouse-ear cress) PE=1 SV=1	Acyl:coa ligase acetate-coa synthetase-like protein [Cucumis sativus]
Csa6G057160	4.15e-05	-1.21072	down	[E]	Amino acid transport and metabolism	Cellular Component: cytosol (GO:0005829);; Cellular Component: plasma membrane (GO:0005886);; Biological Process: ethanolamine metabolic process (GO:0006580);; Molecular Function: transferase activity (GO:0016740);; Molecular Function: carboxy-lyase activity (GO:0016831);; Biological Process: carboxylic acid metabolic process (GO:0019752);; Molecular Function: pyridoxal phosphate binding (GO:0030…	K01590|0.0|vvi:100258141|hypothetical protein LOC100258141	[E]	Amino acid transport and metabolism	Pyridoxal-dependent decarboxylase conserved domain	Serine decarboxylase GN=F2J6.7 OS=Arabidopsis thaliana (Mouse-ear cress) PE=1 SV=1	PREDICTED: serine decarboxylase isoform X2 [Cucumis sativus]
Csa5G589390	0.00635806	-1.08182	down	--	--	Cellular Component: chloroplast (GO:0009507);; Cellular Component: photosystem I (GO:0009522);; Cellular Component: photosystem II (GO:0009523);; Biological Process: photosynthesis, light harvesting (GO:0009765);; Cellular Component: integral component of membrane (GO:0016021);; Molecular Function: chlorophyll binding (GO:0016168);; Biological Process: protein-chromophore linkage (GO:0018298);; M…	K08908|1e-178|pop:POPTR_817544|Lhca2-2	--	--	Chlorophyll A-B binding protein	Chlorophyll a-b binding protein 7, chloroplastic (Precursor) GN=CAB7 OS=Solanum lycopersicum (Tomato) PE=3 SV=1	PREDICTED: chlorophyll a-b binding protein 7, chloroplastic [Cucumis sativus]
Csa6G499740	0.00275493	-1.46923	down	[RTKL]	--	Molecular Function: protein serine/threonine kinase activity (GO:0004674);; Molecular Function: ATP binding (GO:0005524);; Biological Process: protein phosphorylation (GO:0006468);;	K14498|0.0|pop:POPTR_832255|hypothetical protein	[T]	Signal transduction mechanisms	Protein kinase domain;; Protein tyrosine kinase	Serine/threonine-protein kinase SAPK1 GN=OOSJNBa0017N12.8 OS=Oryza sativa subsp. japonica (Rice) PE=1 SV=1	PREDICTED: serine/threonine-protein kinase SAPK2 [Cucumis sativus]
Csa7G009710	9.93e-07	-1.16991	down	--	--	Biological Process: phosphatidylinositol biosynthetic process (GO:0006661);;	--	--	--	--	Leucine-rich repeat extensin-like protein 5 (Precursor) GN=LRX5 OS=Arabidopsis thaliana (Mouse-ear cress) PE=2 SV=2	hypothetical protein Csa_7G009710 [Cucumis sativus]
Csa7G071500	2.7e-07	-2.26931	down	--	--	Biological Process: response to stress (GO:0006950);;	--	--	--	--	--	hypothetical protein Csa_7G071500 [Cucumis sativus]
Csa4G129570	4.65e-07	-1.66736	down	--	--	Molecular Function: protein kinase activity (GO:0004672);; Molecular Function: ATP binding (GO:0005524);; Biological Process: protein phosphorylation (GO:0006468);;	--	[T]	Signal transduction mechanisms	Carbohydrate-binding protein of the ER;; Protein tyrosine kinase;; Protein kinase domain;; Di-glucose binding within endoplasmic reticulum	Receptor-like protein kinase FERONIA (Precursor) GN=F26O13.190 OS=Arabidopsis thaliana (Mouse-ear cress) PE=1 SV=1	hypothetical protein Csa_4G129570 [Cucumis sativus]
Csa1G058080	0.0001037	-1.70935	down	--	--	--	--	[R]	General function prediction only	Domain of unknown function;; Ankyrin repeats (3 copies);; Ankyrin repeat;; Ankyrin repeats (many copies);; Ankyrin repeat;; Ankyrin repeats (many copies)	Ankyrin repeat-containing protein At3g12360 GN=At3g12360 OS=Arabidopsis thaliana (Mouse-ear cress) PE=2 SV=1	PREDICTED: uncharacterized protein LOC101218503 isoform X1 [Cucumis sativus]
Csa1G630330	7.18e-05	-1.3887	down	--	--	Cellular Component: photosystem I (GO:0009522);; Cellular Component: photosystem II (GO:0009523);; Cellular Component: chloroplast thylakoid membrane (GO:0009535);; Biological Process: photosynthesis, light harvesting (GO:0009765);; Cellular Component: plastoglobule (GO:0010287);; Cellular Component: integral component of membrane (GO:0016021);; Molecular Function: chlorophyll binding (GO:0016168…	K08909|0.0|rcu:RCOM_1211480|chlorophyll A/B binding protein, putative	--	--	Chlorophyll A-B binding protein	Chlorophyll a-b binding protein 8, chloroplastic (Precursor) GN=CAB8 OS=Solanum lycopersicum (Tomato) PE=3 SV=1	PREDICTED: chlorophyll a-b binding protein 8, chloroplastic [Cucumis sativus]
Csa1G042280	0.00102472	-2.88788	down	--	--	Biological Process: single-organism transport (GO:0044765);; Biological Process: organic substance transport (GO:0071702);;	--	--	--	--	Vegetative cell wall protein gp1 (Precursor) GN=GP1 OS=Chlamydomonas reinhardtii (Chlamydomonas smithii) PE=1 SV=1	hypothetical protein Csa_1G042280 [Cucumis sativus]
Csa4G094530	1.35e-14	-1.97506	down	[R]	General function prediction only	Molecular Function: serine-type endopeptidase activity (GO:0004252);; Biological Process: proteolysis (GO:0006508);; Cellular Component: integral component of membrane (GO:0016021);;	--	[T]	Signal transduction mechanisms	Rhomboid family	--	PREDICTED: uncharacterized protein LOC101206746 isoform X3 [Cucumis sativus]
Csa1G046250	2.39e-05	-1.02675	down	--	--	--	--	[T]	Signal transduction mechanisms	UBX domain	Plant UBX domain-containing protein 10 {ECO:0000303|Ref.4} OS=Arabidopsis thaliana (Mouse-ear cress) PE=2 SV=1	PREDICTED: FAS-associated factor 2-like isoform X1 [Cucumis sativus]
Csa3G159450	0.000119961	-1.69468	down	--	--	--	--	[R]	General function prediction only	Sugar efflux transporter for intercellular exchange	Bidirectional sugar transporter SWEET17 OS=Arabidopsis thaliana (Mouse-ear cress) PE=2 SV=2	PREDICTED: bidirectional sugar transporter SWEET17 [Cucumis sativus]
Csa3G171770	0.00142315	-1.7599	down	[Q]	Secondary metabolites biosynthesis, transport and catabolism	--	--	[R]	General function prediction only	Thioesterase superfamily	1,4-dihydroxy-2-naphthoyl-CoA thioesterase 1 {ECO:0000303|PubMed:22372525} OS=Arabidopsis thaliana (Mouse-ear cress) PE=1 SV=1	PREDICTED: 1,4-dihydroxy-2-naphthoyl-CoA thioesterase 1-like isoform X1 [Cucumis sativus]
Csa6G134390	2.45e-08	-2.90714	down	--	--	Molecular Function: aspartic-type endopeptidase activity (GO:0004190);; Biological Process: proteolysis (GO:0006508);;	--	[O]	Posttranslational modification, protein turnover, chaperones	Xylanase inhibitor C-terminal;; Xylanase inhibitor N-terminal;; Eukaryotic aspartyl protease	Protein ASPARTIC PROTEASE IN GUARD CELL 1 (Precursor) GN=ASPG1 OS=Arabidopsis thaliana (Mouse-ear cress) PE=1 SV=1	PREDICTED: protein ASPARTIC PROTEASE IN GUARD CELL 2 [Cucumis sativus]
Csa5G418780	7.97e-05	-1.04751	down	--	--	--	--	[S]	Function unknown	Armadillo/beta-catenin-like repeat	U-box domain-containing protein 4 GN=PUB4 OS=Arabidopsis thaliana (Mouse-ear cress) PE=1 SV=3	PREDICTED: U-box domain-containing protein 2 [Cucumis sativus]
Csa5G523130	3.44e-05	-1.21316	down	--	--	--	--	--	--	Cotton fibre expressed protein	--	PREDICTED: uncharacterized protein LOC105435523 [Cucumis sativus]
Csa5G636510	0.00545414	-1.00371	down	--	--	Molecular Function: DNA binding (GO:0003677);;	--	--	--	ZF-HD protein dimerisation region	Zinc-finger homeodomain protein 10 GN=MKM21.8 OS=Arabidopsis thaliana (Mouse-ear cress) PE=1 SV=1	PREDICTED: zinc-finger homeodomain protein 10-like [Cucumis sativus]
Csa2G348860	8.4e-08	-2.21783	down	--	--	--	--	--	--	Plant protein 1589 of unknown function (A_thal_3526)	--	PREDICTED: uncharacterized protein LOC101211262 [Cucumis sativus]
Csa2G347140	2.47e-05	-2.32268	down	[I]	Lipid transport and metabolism	Molecular Function: phospholipase D activity (GO:0004630);; Molecular Function: calcium ion binding (GO:0005509);; Cellular Component: membrane (GO:0016020);; Biological Process: lipid catabolic process (GO:0016042);; Biological Process: phosphatidylcholine metabolic process (GO:0046470);; Molecular Function: NAPE-specific phospholipase D activity (GO:0070290);;	--	[I]	Lipid transport and metabolism	Phospholipase D C terminal;; C2 domain;; Phospholipase D Active site motif;; PLD-like domain	Phospholipase D delta GN=PLDDELTA OS=Arabidopsis thaliana (Mouse-ear cress) PE=1 SV=2	PREDICTED: phospholipase D delta-like [Cucumis sativus]
Csa2G368900	9.78e-08	-2.13472	down	--	--	--	--	--	--	--	--	PREDICTED: uncharacterized protein LOC101203360 [Cucumis sativus]
Csa1G257940	7.14e-06	-1.4572	down	--	--	--	--	[R]	General function prediction only	Translation initiation factor eIF3 subunit 135;; Tetratricopeptide repeat;; Mitochondrial function, CLU-N-term;; Tetratricopeptide repeat;; TPR repeat;; Tetratricopeptide repeat	Clustered mitochondria protein GN=F4F15.250 OS=Arabidopsis thaliana (Mouse-ear cress) PE=2 SV=1	PREDICTED: clustered mitochondria protein homolog [Cucumis sativus]
Csa3G011810	0.00919285	-1.21471	down	--	--	Cellular Component: chloroplast (GO:0009507);;	--	--	--	TLD	--	PREDICTED: uncharacterized protein LOC101203266 [Cucumis sativus]
Csa3G904090	0.00115304	-1.73944	down	--	--	--	--	--	--	Prolamin-like	--	hypothetical protein Csa_3G904090 [Cucumis sativus]
Csa7G352440	0.000802174	-1.2637	down	--	--	Molecular Function: DNA binding (GO:0003677);; Molecular Function: sequence-specific DNA binding transcription factor activity (GO:0003700);; Biological Process: regulation of transcription, DNA-templated (GO:0006355);;	--	--	--	AP2 domain	Ethylene-responsive transcription factor-like protein At4g13040 GN=At4g13040 OS=Arabidopsis thaliana (Mouse-ear cress) PE=2 SV=2	PREDICTED: ethylene-responsive transcription factor-like protein At4g13040 [Cucumis sativus]
cucumber_newGene_743	2.42e-07	-1.69217	down	[O]	Posttranslational modification, protein turnover, chaperones	--	K13963|1e-106|pop:POPTR_677784|hypothetical protein	[V]	Defense mechanisms	Serpin (serine protease inhibitor);; Serpin (serine protease inhibitor)	Serpin-ZX GN=At1g47710 OS=Arabidopsis thaliana (Mouse-ear cress) PE=1 SV=1	PREDICTED: serpin-ZX-like [Cucumis sativus]
Csa2G360780	8.1e-05	-1.01907	down	--	--	Biological Process: sulfur amino acid metabolic process (GO:0000096);; Biological Process: MAPK cascade (GO:0000165);; Molecular Function: monooxygenase activity (GO:0004497);; Molecular Function: iron ion binding (GO:0005506);; Cellular Component: mitochondrion (GO:0005739);; Biological Process: glycine catabolic process (GO:0006546);; Biological Process: tryptophan catabolic process (GO:0006569…	K01723|0.0|pop:POPTR_644172|CYP74A1	--	--	Cytochrome P450	Allene oxide synthase, chloroplastic (Precursor) GN=CYP74A OS=Linum usitatissimum (Flax) PE=1 SV=1	allene oxide synthase [Cucumis sativus]
Csa1G699560	0.00302552	-2.02474	down	--	--	Cellular Component: chloroplast thylakoid membrane (GO:0009535);; Biological Process: plastid organization (GO:0009657);; Molecular Function: alternative oxidase activity (GO:0009916);; Cellular Component: integral component of membrane (GO:0016021);; Biological Process: carotenoid biosynthetic process (GO:0016117);; Biological Process: negative regulation of transcription, DNA-templated (GO:0045…	--	--	--	Alternative oxidase	Ubiquinol oxidase 4, chloroplastic/chromoplastic (Precursor) GN=T10I14_90 OS=Arabidopsis thaliana (Mouse-ear cress) PE=1 SV=2	PREDICTED: ubiquinol oxidase 4, chloroplastic/chromoplastic-like [Cucumis sativus]
Csa1G045550	0.000262001	-1.01308	down	[K]	Transcription	Molecular Function: sequence-specific DNA binding transcription factor activity (GO:0003700);; Cellular Component: nucleus (GO:0005634);; Biological Process: regulation of transcription, DNA-templated (GO:0006355);; Molecular Function: sequence-specific DNA binding (GO:0043565);;	--	[K]	Transcription	Homeobox domain;; Homeobox associated leucine zipper	Homeobox-leucine zipper protein HAT5 GN=F4P13.2 OS=Arabidopsis thaliana (Mouse-ear cress) PE=1 SV=1	PREDICTED: homeobox-leucine zipper protein HAT5-like isoform X1 [Cucumis sativus]
Csa5G410730	3.51e-09	-1.71975	down	[E]	Amino acid transport and metabolism	Molecular Function: glutamate-ammonia ligase activity (GO:0004356);; Molecular Function: ATP binding (GO:0005524);; Cellular Component: cytoplasm (GO:0005737);; Biological Process: glutamine biosynthetic process (GO:0006542);; Biological Process: nitrogen fixation (GO:0009399);;	K01915|0.0|pop:POPTR_831163|glutamine synthetase (EC:6.3.1.2)	[E]	Amino acid transport and metabolism	Glutamine synthetase, catalytic domain;; Glutamine synthetase, beta-Grasp domain	Glutamine synthetase nodule isozyme OS=Vigna aconitifolia (Moth bean) PE=2 SV=1	PREDICTED: glutamine synthetase nodule isozyme [Cucumis sativus]
Csa5G623650	0.000625924	-1.32797	down	--	--	Molecular Function: helicase activity (GO:0004386);; Molecular Function: calcium ion binding (GO:0005509);; Molecular Function: calcium-dependent phospholipid binding (GO:0005544);; Biological Process: metabolic process (GO:0008152);;	--	--	--	--	Repetitive proline-rich cell wall protein (Precursor) GN=PRP OS=Medicago sativa (Alfalfa) PE=2 SV=1	ATP-dependent RNA helicase DBP7 [Cucumis sativus]
Csa5G652280	0.000315465	-1.64427	down	[Q]	Secondary metabolites biosynthesis, transport and catabolism	Biological Process: metabolic process (GO:0008152);; Molecular Function: hydrolase activity (GO:0016787);;	K01061|1e-107|pop:POPTR_1108355|hypothetical protein	[R]	General function prediction only	Dienelactone hydrolase family;; Alpha/beta hydrolase family;; Alpha/beta hydrolase family;; TAP-like protein	--	PREDICTED: uncharacterized protein LOC101210518 [Cucumis sativus]
Csa7G239030	0.000105102	-1.26807	down	--	--	Cellular Component: vacuole (GO:0005773);; Cellular Component: chloroplast (GO:0009507);;	--	--	--	Transglycosylase SLT domain	--	PREDICTED: uncharacterized protein LOC101215745 [Cucumis sativus]
Csa3G134760	0.000228627	-2.1485	down	[E]	Amino acid transport and metabolism	Molecular Function: transporter activity (GO:0005215);; Biological Process: transport (GO:0006810);; Cellular Component: membrane (GO:0016020);;	--	[E]	Amino acid transport and metabolism	POT family	Protein NRT1/ PTR FAMILY 5.3 GN=MCL19.9 OS=Arabidopsis thaliana (Mouse-ear cress) PE=2 SV=1	hypothetical protein Csa_3G134760 [Cucumis sativus]
cucumber_newGene_1320	1.27e-05	-1.60999	down	--	--	Molecular Function: DNA binding (GO:0003677);; Cellular Component: nucleus (GO:0005634);; Biological Process: regulation of transcription, DNA-templated (GO:0006355);;	--	--	--	No apical meristem (NAM) protein	NAC domain-containing protein 21/22 OS=Arabidopsis thaliana (Mouse-ear cress) PE=1 SV=2	PREDICTED: protein CUP-SHAPED COTYLEDON 3-like [Cucumis sativus]
cucumber_newGene_263	0.000556402	-2.19616	down	--	--	--	--	[R]	General function prediction only	Leucine Rich repeats (2 copies);; Leucine Rich repeat;; F-box-like;; F-box domain	F-box protein At5g67140 GN=At5g67140 OS=Arabidopsis thaliana (Mouse-ear cress) PE=2 SV=1	PREDICTED: F-box protein At5g67140-like [Cucumis sativus]
Csa1G573610	5.67e-08	-1.37105	down	[P]	Inorganic ion transport and metabolism	Cellular Component: vacuolar membrane (GO:0005774);; Cellular Component: plasma membrane (GO:0005886);; Biological Process: regulation of pH (GO:0006885);; Biological Process: response to salt stress (GO:0009651);; Molecular Function: sodium:hydrogen antiporter activity (GO:0015385);; Cellular Component: integral component of membrane (GO:0016021);; Biological Process: sodium ion transmembrane tr…	--	[P]	Inorganic ion transport and metabolism	Sodium/hydrogen exchanger family	Sodium/hydrogen exchanger 2 GN=NHX2 OS=Arabidopsis thaliana (Mouse-ear cress) PE=2 SV=2	PREDICTED: sodium/hydrogen exchanger 2 [Cucumis sativus]
Csa6G088010	4.39e-06	-1.17738	down	[M]	Cell wall/membrane/envelope biogenesis	--	--	--	--	TPR repeat;; Tetratricopeptide repeat;; Tetratricopeptide repeat;; Tetratricopeptide repeat	Formin-like protein 3 OS=Oryza sativa subsp. japonica (Rice) PE=2 SV=2	hypothetical protein Csa_6G088010 [Cucumis sativus]
Csa6G303240	4.54e-06	-1.10169	down	[KAD]	--	Molecular Function: DNA binding (GO:0003677);; Molecular Function: chromatin binding (GO:0003682);;	K09422|2e-52|osa:4351184|Os11g0700500	[K]	Transcription	Myb-like DNA-binding domain;; Myb-like DNA-binding domain	Myb-related protein MYBAS1 GN=MYBAS1 OS=Oryza sativa subsp. japonica (Rice) PE=2 SV=1	hypothetical protein Csa_6G303240 [Cucumis sativus]
Csa7G065160	0.00746183	-1.02605	down	[O]	Posttranslational modification, protein turnover, chaperones	Biological Process: proteolysis (GO:0006508);; Molecular Function: cysteine-type peptidase activity (GO:0008234);;	--	[O]	Posttranslational modification, protein turnover, chaperones	Ulp1 protease family, C-terminal catalytic domain	Probable ubiquitin-like-specific protease 2A GN=ULP2A OS=Arabidopsis thaliana (Mouse-ear cress) PE=2 SV=2	PREDICTED: probable ubiquitin-like-specific protease 2A [Cucumis sativus]
Csa4G625030	2.13e-05	-1.12165	down	[T]	Signal transduction mechanisms	Molecular Function: catalytic activity (GO:0003824);; Biological Process: metabolic process (GO:0008152);;	--	[T]	Signal transduction mechanisms	Stage II sporulation protein E (SpoIIE);; Protein phosphatase 2C	Probable protein phosphatase 2C 55 GN=At4g16580 OS=Arabidopsis thaliana (Mouse-ear cress) PE=2 SV=2	PREDICTED: probable protein phosphatase 2C 55 [Cucumis sativus]
Csa3G822100	1.17e-11	-1.60098	down	[T]	Signal transduction mechanisms	Biological Process: phosphorelay signal transduction system (GO:0000160);;	K14492|8e-85|pop:POPTR_777043|type-a response regulator	[K]	Transcription	Response regulator receiver domain	Two-component response regulator ARR9 GN=F24I3.120 OS=Arabidopsis thaliana (Mouse-ear cress) PE=1 SV=1	PREDICTED: two-component response regulator ARR9 [Cucumis sativus]
Csa5G487700	0.00422802	-1.89827	down	--	--	--	--	--	--	--	--	hypothetical protein Csa_5G487700 [Cucumis sativus]
Csa6G503880	0.000308926	-1.30915	down	--	--	Molecular Function: S-adenosylmethionine-dependent methyltransferase activity (GO:0008757);; Biological Process: methylation (GO:0032259);;	--	--	--	SAM dependent carboxyl methyltransferase	Salicylate carboxymethyltransferase GN=SAMT OS=Clarkia breweri (Fairy fans) PE=1 SV=1	PREDICTED: salicylate carboxymethyltransferase isoform X1 [Cucumis sativus]
Csa4G050780	0.000439506	-1.5883	down	[P]	Inorganic ion transport and metabolism	Molecular Function: solute:hydrogen antiporter activity (GO:0015299);; Cellular Component: integral component of membrane (GO:0016021);; Biological Process: hydrogen ion transmembrane transport (GO:1902600);;	--	[P]	Inorganic ion transport and metabolism	Sodium/hydrogen exchanger family;; Universal stress protein family	Cation/H(+) antiporter 18 GN=CHX18 OS=Arabidopsis thaliana (Mouse-ear cress) PE=2 SV=1	PREDICTED: cation/H(+) antiporter 18-like [Cucumis sativus]
Csa1G005540	0.000938952	-1.30184	down	[E]	Amino acid transport and metabolism	Molecular Function: spermidine synthase activity (GO:0004766);; Biological Process: metabolic process (GO:0008152);;	K00797|1e-148|rcu:RCOM_0285840|spermidine synthase 1, putative (EC:2.1.1.53)	[E]	Amino acid transport and metabolism	Spermine/spermidine synthase;; S-adenosyl-L-methionine-dependent methyltransferase	Spermidine synthase 2 OS=Hyoscyamus niger (Black henbane) PE=2 SV=1	hypothetical protein Csa_1G005540 [Cucumis sativus]
Csa5G468980	2.31e-22	-2.43552	down	[R]	General function prediction only	Molecular Function: zinc ion binding (GO:0008270);; Molecular Function: oxidoreductase activity (GO:0016491);; Biological Process: oxidation-reduction process (GO:0055114);;	K07119|1e-154|vvi:100256090|hypothetical protein LOC100256090	[R]	General function prediction only	Zinc-binding dehydrogenase	2-alkenal reductase (NADP(+)-dependent) GN=DBR OS=Nicotiana tabacum (Common tobacco) PE=1 SV=1	hypothetical protein Csa_5G468980 [Cucumis sativus]
Csa6G182140	0.00136894	-1.12016	down	--	--	Molecular Function: chaperone binding (GO:0051087);;	--	[T]	Signal transduction mechanisms	BAG domain;; Ubiquitin family;; Ubiquitin-like domain	BAG family molecular chaperone regulator 4 GN=BAG4 OS=Arabidopsis thaliana (Mouse-ear cress) PE=1 SV=1	PREDICTED: BAG family molecular chaperone regulator 4-like [Cucumis sativus]
Csa1G575190	0.00217306	-1.46448	down	--	--	Molecular Function: metal ion binding (GO:0046872);;	--	[R]	General function prediction only	--	Zinc finger CCCH domain-containing protein 49 GN=At4g29190 OS=Arabidopsis thaliana (Mouse-ear cress) PE=2 SV=1	hypothetical protein Csa_1G575190 [Cucumis sativus]
Csa1G561370	0.0055197	-1.10851	down	[KAD]	--	Molecular Function: DNA binding (GO:0003677);; Molecular Function: chromatin binding (GO:0003682);;	K09422|2e-83|pop:POPTR_581592|MYB170	[K]	Transcription	Myb-like DNA-binding domain;; Myb-like DNA-binding domain	Transcription factor MYB86 GN=F21E10.4 OS=Arabidopsis thaliana (Mouse-ear cress) PE=2 SV=1	hypothetical protein Csa_1G561370 [Cucumis sativus]
Csa5G409690	0.00604634	-1.19382	down	[R]	General function prediction only	Molecular Function: voltage-gated potassium channel activity (GO:0005249);; Cellular Component: integral component of membrane (GO:0016021);; Biological Process: potassium ion transmembrane transport (GO:0071805);;	--	[PT]	--	Ankyrin repeats (3 copies);; Ankyrin repeat;; Ankyrin repeats (many copies);; Ankyrin repeats (many copies);; Ankyrin repeat;; Cyclic nucleotide-binding domain;; Ion transport protein;; Domain of unknown function (DUF3354);; Ion channel	Potassium channel SKOR GN=SKOR OS=Arabidopsis thaliana (Mouse-ear cress) PE=1 SV=1	PREDICTED: potassium channel SKOR [Cucumis sativus]
Csa5G636630	1.31e-07	-3.9481	down	--	--	Cellular Component: extracellular region (GO:0005576);; Cellular Component: cell wall (GO:0005618);; Biological Process: plant-type cell wall organization (GO:0009664);; Cellular Component: membrane (GO:0016020);;	--	--	--	Pollen allergen;; Rare lipoprotein A (RlpA)-like double-psi beta-barrel	Expansin-A5 (Precursor) OS=Arabidopsis thaliana (Mouse-ear cress) PE=2 SV=1	PREDICTED: expansin-A5 [Cucumis sativus]
Csa5G175710	2.37e-06	-2.17385	down	[C]	Energy production and conversion	--	--	[O]	Posttranslational modification, protein turnover, chaperones	DnaJ domain;; 4Fe-4S single cluster domain;; 4Fe-4S single cluster domain	Chaperone protein dnaJ 20, chloroplastic (Precursor) GN=F18A5.220 OS=Arabidopsis thaliana (Mouse-ear cress) PE=1 SV=2	PREDICTED: uncharacterized protein LOC101205271 [Cucumis sativus]
Csa1G525270	0.00171805	-1.19033	down	[P]	Inorganic ion transport and metabolism	Cellular Component: vacuole (GO:0005773);; Molecular Function: cation transmembrane transporter activity (GO:0008324);; Cellular Component: integral component of membrane (GO:0016021);; Biological Process: cellular component organization (GO:0016043);;	--	[P]	Inorganic ion transport and metabolism	Cation efflux family	Metal tolerance protein B GN=F16P2.21 OS=Arabidopsis thaliana (Mouse-ear cress) PE=2 SV=1	PREDICTED: metal tolerance protein B [Cucumis sativus]
Csa2G378530	2.88e-15	-1.88374	down	--	--	Molecular Function: ATP binding (GO:0005524);; Biological Process: ATP biosynthetic process (GO:0006754);; Molecular Function: hydrogen-exporting ATPase activity, phosphorylative mechanism (GO:0008553);; Cellular Component: integral component of membrane (GO:0016021);; Molecular Function: metal ion binding (GO:0046872);; Biological Process: hydrogen ion transmembrane transport (GO:1902600);;	K01535|1e-103|rcu:RCOM_0918380|H(\+)-transporting atpase plant/fungi plasma membrane type, putative (EC:3.6.3.6)	[P]	Inorganic ion transport and metabolism	--	Plasma membrane ATPase 4 GN=PMA4 OS=Nicotiana plumbaginifolia (Leadwort-leaved tobacco) PE=2 SV=1	hypothetical protein Csa_2G378530 [Cucumis sativus]
Csa6G523440	7.97e-09	-3.41142	down	[Q]	Secondary metabolites biosynthesis, transport and catabolism	Molecular Function: dioxygenase activity (GO:0051213);; Biological Process: oxidation-reduction process (GO:0055114);;	K09840|0.0|rcu:RCOM_0632160|9-cis-epoxycarotenoid dioxygenase, putative	[Q]	Secondary metabolites biosynthesis, transport and catabolism	Retinal pigment epithelial membrane protein	9-cis-epoxycarotenoid dioxygenase NCED1, chloroplastic (Precursor) GN=NCED1 OS=Phaseolus vulgaris (Kidney bean) PE=2 SV=1	PREDICTED: 9-cis-epoxycarotenoid dioxygenase NCED1, chloroplastic-like [Cucumis sativus]
Csa1G408720	5.53e-06	-1.10989	down	--	--	Molecular Function: transcription factor binding transcription factor activity (GO:0000989);; Cellular Component: nucleus (GO:0005634);; Biological Process: regulation of transcription, DNA-templated (GO:0006355);;	--	--	--	GRAS domain family;; Transcriptional regulator DELLA protein N terminal	DELLA protein GAI GN=F10B6.34 OS=Arabidopsis thaliana (Mouse-ear cress) PE=1 SV=1	PREDICTED: DELLA protein GAI [Cucumis sativus]
Csa5G148680	0.00342944	-2.3822	down	[KAD]	--	Molecular Function: DNA binding (GO:0003677);; Molecular Function: chromatin binding (GO:0003682);;	K09422|5e-78|pop:POPTR_554534|MYB153	[K]	Transcription	Myb-like DNA-binding domain;; Myb-like DNA-binding domain	Transcription repressor MYB5 GN=MYB5 OS=Arabidopsis thaliana (Mouse-ear cress) PE=1 SV=1	PREDICTED: myb-related protein 308-like [Cucumis sativus]
Csa7G325190	6.47e-08	-1.70647	down	--	--	--	--	--	--	GDSL/SGNH-like Acyl-Esterase family found in Pmr5 and Cas1p;; PMR5 N terminal Domain	Protein trichome birefringence-like 26 GN=TBL26 OS=Arabidopsis thaliana (Mouse-ear cress) PE=2 SV=1	PREDICTED: protein trichome birefringence-like 26 [Cucumis sativus]
cucumber_newGene_242	4.43e-06	-1.66422	down	--	--	--	--	--	--	Helix-loop-helix DNA-binding domain	Transcription factor bHLH35 GN=MUL3.10 OS=Arabidopsis thaliana (Mouse-ear cress) PE=2 SV=1	PREDICTED: transcription factor bHLH35-like [Cucumis sativus]
Csa2G079660	0.00793269	-1.35327	down	--	--	Cellular Component: plastid (GO:0009536);; Cellular Component: photosystem I reaction center (GO:0009538);; Biological Process: photosynthesis (GO:0015979);;	K02693|1e-54|rcu:RCOM_1723530|photosystem I reaction center subunit IV A, chloroplast precursor	--	--	Photosystem I reaction centre subunit IV / PsaE	Photosystem I reaction center subunit IV B isoform 2 (Precursor) GN=PSAEB OS=Nicotiana sylvestris (Wood tobacco) PE=1 SV=1	hypothetical protein Csa_2G079660 [Cucumis sativus]
Csa6G390130	4.27e-07	-1.97095	down	--	--	Biological Process: response to stress (GO:0006950);;	--	--	--	Universal stress protein family	--	PREDICTED: uncharacterized protein LOC101206721 [Cucumis sativus]
Csa7G291720	6.49e-09	-1.38081	down	[M]	Cell wall/membrane/envelope biogenesis	Molecular Function: ethanolamine kinase activity (GO:0004305);; Biological Process: phosphorylation (GO:0016310);; Biological Process: glycerophospholipid biosynthetic process (GO:0046474);;	--	[M]	Cell wall/membrane/envelope biogenesis	Choline/ethanolamine kinase;; Phosphotransferase enzyme family;; Ecdysteroid kinase	Probable choline kinase 1 OS=Arabidopsis thaliana (Mouse-ear cress) PE=2 SV=1	PREDICTED: probable choline kinase 1 isoform X2 [Cucumis sativus]
Csa3G664560	0.000314398	-2.17414	down	--	--	Cellular Component: chloroplast (GO:0009507);; Cellular Component: photosystem I (GO:0009522);; Cellular Component: photosystem II (GO:0009523);; Biological Process: photosynthesis, light harvesting (GO:0009765);; Cellular Component: integral component of membrane (GO:0016021);; Molecular Function: chlorophyll binding (GO:0016168);; Biological Process: protein-chromophore linkage (GO:0018298);; M…	K08912|0.0|rcu:RCOM_1344080|chlorophyll A/B binding protein, putative	--	--	Chlorophyll A-B binding protein	Chlorophyll a-b binding protein 3C, chloroplastic (Precursor) GN=CAB3C OS=Solanum lycopersicum (Tomato) PE=3 SV=1	PREDICTED: chlorophyll a-b binding protein of LHCII type 1-like [Cucumis sativus]
Csa5G217140	2.72e-05	-1.298	down	--	--	Cellular Component: cytoplasm (GO:0005737);; Molecular Function: mannosyl-glycoprotein endo-beta-N-acetylglucosaminidase activity (GO:0033925);; Biological Process: primary metabolic process (GO:0044238);; Biological Process: organic substance metabolic process (GO:0071704);;	K01227|2e-86|ath:AT5G05460|hydrolase, acting on glycosyl bonds / mannosyl-glycoprotein endo-beta-N-acetylglucosaminidase	[R]	General function prediction only	Glycosyl hydrolase family 85	--	hypothetical protein Csa_5G217140 [Cucumis sativus]
Csa3G119730	6.44e-06	-1.09736	down	--	--	Biological Process: metabolic process (GO:0008152);; Molecular Function: transferase activity, transferring hexosyl groups (GO:0016758);;	K08237|0.0|vvi:100246482|hypothetical protein LOC100246482	[GC]	--	UDP-glucoronosyl and UDP-glucosyl transferase	Hydroquinone glucosyltransferase GN=AS OS=Rauvolfia serpentina (Serpentine wood) PE=1 SV=1	PREDICTED: hydroquinone glucosyltransferase-like [Cucumis sativus]
Csa5G148610	5.48e-13	-1.90125	down	--	--	Biological Process: oligopeptide transport (GO:0006857);; Biological Process: protein transport (GO:0015031);; Molecular Function: oligopeptide transporter activity (GO:0015198);; Cellular Component: integral component of membrane (GO:0016021);; Biological Process: transmembrane transport (GO:0055085);;	--	[T]	Signal transduction mechanisms	OPT oligopeptide transporter protein	Oligopeptide transporter 7 GN=OPT7 OS=Arabidopsis thaliana (Mouse-ear cress) PE=2 SV=1	PREDICTED: oligopeptide transporter 7 [Cucumis sativus]
Csa6G139130	4.88e-05	-1.21003	down	--	--	Cellular Component: nucleus (GO:0005634);; Biological Process: determination of bilateral symmetry (GO:0009855);; Biological Process: polarity specification of adaxial/abaxial axis (GO:0009944);; Biological Process: meristem initiation (GO:0010014);; Biological Process: regulation of meristem growth (GO:0010075);; Biological Process: xylem development (GO:0010089);; Biological Process: cell wall …	--	--	--	Protein of unknown function DUF260	LOB domain-containing protein 4 GN=T19E23.11 OS=Arabidopsis thaliana (Mouse-ear cress) PE=2 SV=1	PREDICTED: LOB domain-containing protein 4 [Cucumis sativus]
Csa1G145960	1.66e-06	-1.35447	down	--	--	Molecular Function: nucleotide binding (GO:0000166);; Molecular Function: RNA binding (GO:0003723);; Cellular Component: nucleus (GO:0005634);; Molecular Function: metal ion binding (GO:0046872);;	K12836|1e-177|rcu:RCOM_1186310|U2 snrnp auxiliary factor, small subunit, putative	[A]	RNA processing and modification	Zinc finger C-x8-C-x5-C-x3-H type (and similar);; RNA recognition motif. (a.k.a. RRM, RBD, or RNP domain);; RNA recognition motif. (a.k.a. RRM, RBD, or RNP domain)	Splicing factor U2af small subunit A GN=OsJ_028686 OS=Oryza sativa subsp. japonica (Rice) PE=2 SV=1	PREDICTED: splicing factor U2af small subunit B-like [Cucumis sativus]
Csa7G447000	6.65e-07	-2.47347	down	[K]	Transcription	Biological Process: regulation of transcription, DNA-templated (GO:0006355);; Molecular Function: lipid binding (GO:0008289);; Molecular Function: sequence-specific DNA binding (GO:0043565);;	--	--	--	START domain;; Homeobox domain;; Homeobox KN domain	Homeobox-leucine zipper protein GLABRA 2 GN=F19K16.20 OS=Arabidopsis thaliana (Mouse-ear cress) PE=2 SV=3	PREDICTED: homeobox-leucine zipper protein GLABRA 2 [Cucumis sativus]
Csa2G423560	0.00041932	-3.10151	down	--	--	Cellular Component: intracellular (GO:0005622);; Molecular Function: zinc ion binding (GO:0008270);;	--	--	--	B-box zinc finger	B-box zinc finger protein 32 {ECO:0000303|PubMed:19920209} OS=Arabidopsis thaliana (Mouse-ear cress) PE=1 SV=1	hypothetical protein Csa_2G423560 [Cucumis sativus]
Csa3G633290	0.000322082	-2.43023	down	--	--	--	--	--	--	Protein of unknown function (DUF1675)	Ninja-family protein AFP3 GN=AFP3 OS=Arabidopsis thaliana (Mouse-ear cress) PE=1 SV=1	PREDICTED: ninja-family protein AFP3-like [Cucumis sativus]
cucumber_newGene_79	3.1e-06	-4.99135	down	[Q]	Secondary metabolites biosynthesis, transport and catabolism	Molecular Function: oxidoreductase activity (GO:0016491);; Molecular Function: metal ion binding (GO:0046872);;	--	[Q]	Secondary metabolites biosynthesis, transport and catabolism	Cytochrome P450	Cytochrome P450 71A1 GN=CYP71A1 OS=Persea americana (Avocado) PE=1 SV=2	PREDICTED: cytochrome P450 71A1-like [Cucumis sativus]
Csa5G514500	0.00160735	-1.96662	down	[O]	Posttranslational modification, protein turnover, chaperones	Molecular Function: ATP binding (GO:0005524);; Cellular Component: cell wall (GO:0005618);; Cellular Component: nucleus (GO:0005634);; Cellular Component: mitochondrion (GO:0005739);; Cellular Component: vacuolar membrane (GO:0005774);; Cellular Component: Golgi apparatus (GO:0005794);; Cellular Component: cytosol (GO:0005829);; Cellular Component: plasma membrane (GO:0005886);; Biological Proces…	K03283|0.0|vvi:100253562|similar to HSC70-1 (heat shock cognate 70 kDa protein 1)	[O]	Posttranslational modification, protein turnover, chaperones	Hsp70 protein;; MreB/Mbl protein;; Hydantoinase/oxoprolinase;; NAD-specific glutamate dehydrogenase	Heat shock cognate 70 kDa protein GN=HSP70 OS=Petunia hybrida (Petunia) PE=2 SV=1	PREDICTED: heat shock cognate 70 kDa protein [Cucumis sativus]
Csa2G007990	0.0022924	-1.19033	down	[TZDR]	--	Molecular Function: calcium ion binding (GO:0005509);;	--	[T]	Signal transduction mechanisms	EF hand;; EF-hand domain pair;; EF-hand domain;; EF-hand domain pair;; EF hand;; Secreted protein acidic and rich in cysteine Ca binding region;; Cytoskeletal-regulatory complex EF hand	Calmodulin-like protein 5 OS=Arabidopsis thaliana (Mouse-ear cress) PE=2 SV=2	PREDICTED: calmodulin-like protein 3 [Cucumis sativus]
Csa1G196260	0.00042094	-1.01607	down	--	--	--	--	--	--	--	Extensin (Precursor) GN=HRGPNT3 OS=Nicotiana tabacum (Common tobacco) PE=2 SV=1	hypothetical protein Csa_1G196260 [Cucumis sativus]
Csa6G502850	0.00134066	-1.09414	down	[G]	Carbohydrate transport and metabolism	Molecular Function: hydrolase activity, hydrolyzing O-glycosyl compounds (GO:0004553);; Biological Process: carbohydrate metabolic process (GO:0005975);;	--	--	--	Cellulase (glycosyl hydrolase family 5)	Mannan endo-1,4-beta-mannosidase 7 (Precursor) GN=MAN7 OS=Arabidopsis thaliana (Mouse-ear cress) PE=2 SV=1	PREDICTED: mannan endo-1,4-beta-mannosidase 7 [Cucumis sativus]
Csa3G816710	3.17e-07	-1.41339	down	--	--	--	--	--	--	VQ motif	Calmodulin-binding protein 25 {ECO:0000303|PubMed:15086802} OS=Arabidopsis thaliana (Mouse-ear cress) PE=1 SV=1	PREDICTED: calmodulin-binding protein 25 [Cucumis sativus]
Csa4G595970	0.00223664	-1.18358	down	--	--	Molecular Function: DNA binding (GO:0003677);; Biological Process: rRNA processing (GO:0006364);; Biological Process: unsaturated fatty acid biosynthetic process (GO:0006636);; Biological Process: response to light stimulus (GO:0009416);; Cellular Component: chloroplast thylakoid membrane (GO:0009535);; Biological Process: chloroplast organization (GO:0009658);; Cellular Component: chloroplast in…	K04035|0.0|rcu:RCOM_1272340|Magnesium-protoporphyrin IX monomethyl ester [oxidative] cyclase, chloroplast precursor, putative (EC:1.14.13.81)	--	--	Rubrerythrin	Magnesium-protoporphyrin IX monomethyl ester [oxidative] cyclase, chloroplastic (Precursor) GN=CRD1 OS=Gossypium hirsutum (Upland cotton) PE=2 SV=2	PREDICTED: magnesium-protoporphyrin IX monomethyl ester [oxidative] cyclase, chloroplastic [Cucumis sativus]
Csa2G404730	5.06e-38	-3.13668	down	[E]	Amino acid transport and metabolism	Biological Process: lysine biosynthetic process via diaminopimelate (GO:0009089);; Molecular Function: L,L-diaminopimelate aminotransferase activity (GO:0010285);; Molecular Function: pyridoxal phosphate binding (GO:0030170);;	K10206|0.0|vvi:100267796|hypothetical protein LOC100267796	[E]	Amino acid transport and metabolism	Aminotransferase class I and II;; Allinase	Probable LL-diaminopimelate aminotransferase, chloroplastic (Precursor) GN=OsJ_27598 OS=Oryza sativa subsp. japonica (Rice) PE=2 SV=1	PREDICTED: probable LL-diaminopimelate aminotransferase, chloroplastic [Cucumis sativus]
Csa7G063950	0.000103757	-1.69612	down	--	--	Biological Process: metabolic process (GO:0008152);; Molecular Function: transferase activity, transferring hexosyl groups (GO:0016758);;	--	[GC]	--	--	7-deoxyloganetin glucosyltransferase GN=UGT85A24 OS=Gardenia jasminoides (Cape jasmine) PE=1 SV=1	hypothetical protein Csa_7G063950 [Cucumis sativus]
Csa3G194380	0.00307787	-1.1371	down	--	--	Molecular Function: DNA binding (GO:0003677);; Molecular Function: chromatin binding (GO:0003682);;	--	--	--	Myb-like DNA-binding domain	Transcription repressor KAN1 GN=MQK4.31 OS=Arabidopsis thaliana (Mouse-ear cress) PE=1 SV=1	PREDICTED: transcription repressor KAN1-like isoform X1 [Cucumis sativus]
Csa5G630870	0.00602333	-1.04128	down	--	--	--	--	--	--	--	--	hypothetical protein Csa_5G630870 [Cucumis sativus]
Csa2G034750	2.58e-05	-1.07025	down	--	--	Cellular Component: extracellular region (GO:0005576);; Cellular Component: chloroplast stroma (GO:0009570);; Biological Process: lipid catabolic process (GO:0016042);; Molecular Function: carboxylic ester hydrolase activity (GO:0052689);;	--	--	--	GDSL-like Lipase/Acylhydrolase	GDSL esterase/lipase At1g09390 (Precursor) GN=At1g09390 OS=Arabidopsis thaliana (Mouse-ear cress) PE=2 SV=1	PREDICTED: GDSL esterase/lipase At1g09390 [Cucumis sativus]
Csa6G405310	0.000189194	-2.51696	down	[E]	Amino acid transport and metabolism	Biological Process: amino acid transmembrane transport (GO:0003333);;	--	--	--	Tryptophan/tyrosine permease family;; Transmembrane amino acid transporter protein	--	PREDICTED: uncharacterized protein LOC101208104 [Cucumis sativus]
Csa6G454370	1.9e-05	-2.25243	down	--	--	--	--	--	--	--	--	PREDICTED: uncharacterized protein LOC101217127 [Cucumis sativus]
Csa7G298820	2.67e-05	-1.64522	down	--	--	--	--	--	--	Protein of unknown function (DUF793);; Protein of unknown function (DUF677)	UPF0496 protein 4 GN=OsI_033149 OS=Oryza sativa subsp. indica (Rice) PE=3 SV=2	PREDICTED: uncharacterized protein LOC101216228 [Cucumis sativus]
Csa1G015610	5.82e-07	-1.22515	down	--	--	Molecular Function: DNA binding (GO:0003677);; Biological Process: regulation of transcription, DNA-templated (GO:0006355);;	--	--	--	Dof domain, zinc finger	Dof zinc finger protein DOF5.4 GN=MAE1.9 OS=Arabidopsis thaliana (Mouse-ear cress) PE=2 SV=2	PREDICTED: dof zinc finger protein DOF5.4 [Cucumis sativus]
Csa1G172590	1.39e-05	-1.05262	down	--	--	Biological Process: metal ion transport (GO:0030001);; Molecular Function: metal ion binding (GO:0046872);;	--	--	--	--	Leucine-rich repeat extensin-like protein 3 (Precursor) GN=LRX3 OS=Arabidopsis thaliana (Mouse-ear cress) PE=1 SV=1	PREDICTED: basic proline-rich protein-like [Cucumis sativus]
Csa3G180240	0.00594938	-2.1572	down	--	--	Cellular Component: chloroplast (GO:0009507);;	--	--	--	--	--	PREDICTED: uncharacterized protein LOC101221214 [Cucumis sativus]
cucumber_newGene_1312	0.00030387	-2.29145	down	--	--	Biological Process: metabolic process (GO:0008152);;	--	[R]	General function prediction only	Integrase core domain;; GAG-pre-integrase domain;; gag-polypeptide of LTR copia-type	Endonuclease OS=Nicotiana tabacum (Common tobacco) PE=2 SV=1	hypothetical protein VITISV_001884 [Vitis vinifera]
Csa6G116670	1.08e-05	-2.29763	down	--	--	--	--	--	--	--	--	hypothetical protein Csa_6G116670 [Cucumis sativus]
Csa7G259390	1.1e-29	-3.12889	down	--	--	--	--	--	--	Protein of unknown function (DUF2775)	Organ-specific protein S2 OS=Pisum sativum (Garden pea) PE=2 SV=1	PREDICTED: uncharacterized protein LOC101212185 [Cucumis sativus]
Csa4G638480	0.00505637	-1.15568	down	[S]	Function unknown	Molecular Function: ADP binding (GO:0043531);;	--	--	--	NB-ARC domain;; Leucine Rich repeats (2 copies);; Leucine rich repeat;; Arabidopsis broad-spectrum mildew resistance protein RPW8	Probable disease resistance protein At4g33300 GN=At4g33300 OS=Arabidopsis thaliana (Mouse-ear cress) PE=2 SV=3	PREDICTED: probable disease resistance protein At4g33300 [Cucumis sativus]
Csa6G344270	0.00302474	-1.46941	down	[O]	Posttranslational modification, protein turnover, chaperones	Biological Process: response to stress (GO:0006950);;	--	[O]	Posttranslational modification, protein turnover, chaperones	X-domain of DnaJ-containing;; DnaJ domain	Chaperone protein dnaJ 10 GN=F28O16.7 OS=Arabidopsis thaliana (Mouse-ear cress) PE=2 SV=2	PREDICTED: chaperone protein dnaJ 10 [Cucumis sativus]
Csa6G117710	0.0025071	-1.54043	down	[I]	Lipid transport and metabolism	Molecular Function: hydroxymethylglutaryl-CoA reductase (NADPH) activity (GO:0004420);; Cellular Component: endoplasmic reticulum membrane (GO:0005789);; Biological Process: coenzyme A metabolic process (GO:0015936);; Cellular Component: integral component of membrane (GO:0016021);; Biological Process: triterpenoid biosynthetic process (GO:0016104);; Biological Process: sterol biosynthetic proces…	K00021|0.0|pop:POPTR_820962|hypothetical protein	[I]	Lipid transport and metabolism	Hydroxymethylglutaryl-coenzyme A reductase	3-hydroxy-3-methylglutaryl-coenzyme A reductase 1 GN=HMG1 OS=Gossypium hirsutum (Upland cotton) PE=3 SV=1	hypothetical protein Csa_6G117710 [Cucumis sativus]
Csa2G118330	6.85e-10	-1.67958	down	[M]	Cell wall/membrane/envelope biogenesis	Cellular Component: membrane (GO:0016020);; Biological Process: transmembrane transport (GO:0055085);;	--	[M]	Cell wall/membrane/envelope biogenesis	Mechanosensitive ion channel	Mechanosensitive ion channel protein 10 GN=MSL10 OS=Arabidopsis thaliana (Mouse-ear cress) PE=1 SV=1	PREDICTED: mechanosensitive ion channel protein 10-like [Cucumis sativus]
cucumber_newGene_80	4.33e-17	-3.89079	down	[Q]	Secondary metabolites biosynthesis, transport and catabolism	Molecular Function: oxidoreductase activity (GO:0016491);; Molecular Function: metal ion binding (GO:0046872);;	--	[Q]	Secondary metabolites biosynthesis, transport and catabolism	Cytochrome P450	Cytochrome P450 71A1 GN=CYP71A1 OS=Persea americana (Avocado) PE=1 SV=2	PREDICTED: cytochrome P450 71A1-like [Cucumis sativus]
Csa2G416240	4.49e-11	-3.30177	down	[M]	Cell wall/membrane/envelope biogenesis	Cellular Component: membrane (GO:0016020);; Molecular Function: cellulose synthase (UDP-forming) activity (GO:0016760);; Biological Process: cellulose biosynthetic process (GO:0030244);;	--	--	--	Cellulose synthase	Cellulose synthase-like protein H1 GN=OSJNBa0035F15.9 OS=Oryza sativa subsp. japonica (Rice) PE=2 SV=2	PREDICTED: cellulose synthase-like protein H1 isoform X2 [Cucumis sativus]
Csa2G351650	5.78e-06	-1.51376	down	--	--	Molecular Function: electron carrier activity (GO:0009055);; Molecular Function: protein disulfide oxidoreductase activity (GO:0015035);; Biological Process: cell redox homeostasis (GO:0045454);; Biological Process: oxidation-reduction process (GO:0055114);;	--	[O]	Posttranslational modification, protein turnover, chaperones	Glutaredoxin	Glutaredoxin-C6 GN=F26P21.160 OS=Arabidopsis thaliana (Mouse-ear cress) PE=2 SV=2	PREDICTED: glutaredoxin-C6-like [Cucumis sativus]
Csa1G538830	0.0050239	-1.05314	down	[GER]	--	Cellular Component: integral component of membrane (GO:0016021);; Molecular Function: transmembrane transporter activity (GO:0022857);; Biological Process: transmembrane transport (GO:0055085);;	--	--	--	EamA-like transporter family	WAT1-related protein At3g30340 GN=At3g30340 OS=Arabidopsis thaliana (Mouse-ear cress) PE=2 SV=1	hypothetical protein Csa_1G538830 [Cucumis sativus]
Csa3G823040	0.000136596	-1.27362	down	--	--	--	--	--	--	--	--	PREDICTED: uncharacterized protein LOC101207074 [Cucumis sativus]
Csa6G108570	7.8e-08	-2.42607	down	--	--	Molecular Function: protein dimerization activity (GO:0046983);;	--	--	--	Helix-loop-helix DNA-binding domain	Transcription factor UNE10 GN=F6N15.11 OS=Arabidopsis thaliana (Mouse-ear cress) PE=2 SV=1	PREDICTED: transcription factor UNE10 [Cucumis sativus]
Csa2G271440	1.39e-07	-2.41706	down	--	--	--	--	[T]	Signal transduction mechanisms	--	Proline-rich receptor-like protein kinase PERK2 GN=PERK2 OS=Arabidopsis thaliana (Mouse-ear cress) PE=2 SV=3	hypothetical protein Csa_2G271440 [Cucumis sativus]
Csa4G288110	0.000408044	-2.36443	down	--	--	Molecular Function: oxidoreductase activity, acting on single donors with incorporation of molecular oxygen, incorporation of two atoms of oxygen (GO:0016702);; Molecular Function: metal ion binding (GO:0046872);; Biological Process: oxidation-reduction process (GO:0055114);;	--	--	--	Lipoxygenase	Linoleate 13S-lipoxygenase 2-1, chloroplastic (Precursor) GN=LOX2.1 OS=Solanum tuberosum (Potato) PE=1 SV=1	hypothetical protein Csa_4G288110 [Cucumis sativus]
Csa5G638350	1.07e-07	-1.26283	down	--	--	Molecular Function: intracellular cAMP activated cation channel activity (GO:0005222);; Molecular Function: inward rectifier potassium channel activity (GO:0005242);; Molecular Function: calcium channel activity (GO:0005262);; Molecular Function: calmodulin binding (GO:0005516);; Cellular Component: plasma membrane (GO:0005886);; Biological Process: nitric oxide mediated signal transduction (GO:0…	--	[PT]	--	Cyclic nucleotide-binding domain	Cyclic nucleotide-gated ion channel 2 GN=T20K14_20 OS=Arabidopsis thaliana (Mouse-ear cress) PE=1 SV=1	PREDICTED: cyclic nucleotide-gated ion channel 2 [Cucumis sativus]
Csa6G495650	8.18e-06	-2.68247	down	--	--	--	--	--	--	NPH3 family	BTB/POZ domain-containing protein At3g49900 GN=At3g49900 OS=Arabidopsis thaliana (Mouse-ear cress) PE=2 SV=1	PREDICTED: BTB/POZ domain-containing protein At3g49900 [Cucumis sativus]
cucumber_newGene_393	0.000907236	-1.40977	down	--	--	Biological Process: defense response (GO:0006952);; Biological Process: response to biotic stimulus (GO:0009607);;	--	--	--	Pathogenesis-related protein Bet v I family	MLP-like protein 43 GN=MLP43 OS=Arabidopsis thaliana (Mouse-ear cress) PE=1 SV=1	PREDICTED: MLP-like protein 28 [Cucumis sativus]
Csa1G445860	0.0038898	-1.95631	down	--	--	Cellular Component: chloroplast (GO:0009507);; Cellular Component: photosystem I (GO:0009522);; Cellular Component: photosystem II (GO:0009523);; Biological Process: photosynthesis, light harvesting (GO:0009765);; Cellular Component: integral component of membrane (GO:0016021);; Molecular Function: chlorophyll binding (GO:0016168);; Biological Process: protein-chromophore linkage (GO:0018298);; M…	K08912|0.0|rcu:RCOM_1214080|chlorophyll A/B binding protein, putative	--	--	Chlorophyll A-B binding protein	Chlorophyll a-b binding protein 3, chloroplastic (Precursor) GN=CAB3 OS=Glycine max (Soybean) PE=3 SV=1	PREDICTED: chlorophyll a-b binding protein of LHCII type 1-like [Cucumis sativus]
Csa6G324880	2.13e-05	-1.39657	down	--	--	--	--	--	--	Ferritin-like domain	Desiccation-related protein PCC13-62 (Precursor) OS=Craterostigma plantagineum (Blue gem) PE=2 SV=1	PREDICTED: desiccation-related protein PCC13-62-like [Cucumis sativus]
Csa6G439930	0.00845229	-1.01744	down	--	--	--	--	--	--	--	Photosystem II 5 kDa protein, chloroplastic (Precursor) GN=PSBT OS=Gossypium hirsutum (Upland cotton) PE=4 SV=1	PREDICTED: photosystem II 5 kDa protein, chloroplastic [Cucumis sativus]
Csa6G032470	0.000496918	-1.47308	down	--	--	Biological Process: response to stress (GO:0006950);;	--	[Z]	Cytoskeleton	Regulator of Vps4 activity in the MVB pathway	--	PREDICTED: uncharacterized protein LOC101211044 [Cucumis sativus]
Csa6G522680	0.00794541	-2.18806	down	--	--	Cellular Component: photosystem I (GO:0009522);; Cellular Component: photosystem II (GO:0009523);; Cellular Component: chloroplast thylakoid membrane (GO:0009535);; Biological Process: photosynthesis, light harvesting (GO:0009765);; Cellular Component: integral component of membrane (GO:0016021);; Molecular Function: chlorophyll binding (GO:0016168);; Biological Process: protein-chromophore linka…	K08912|0.0|rcu:RCOM_0633890|chlorophyll A/B binding protein, putative	--	--	Chlorophyll A-B binding protein	Chlorophyll a-b binding protein of LHCII type I, chloroplastic (Precursor; Fragment) OS=Cucumis sativus (Cucumber) PE=2 SV=1	PREDICTED: chlorophyll a-b binding protein of LHCII type I, chloroplastic [Cucumis sativus]
Csa5G172810	1.69e-10	-1.71515	down	[E]	Amino acid transport and metabolism	Molecular Function: catalytic activity (GO:0003824);; Biological Process: metabolic process (GO:0008152);; Molecular Function: pyridoxal phosphate binding (GO:0030170);;	--	[H]	Coenzyme transport and metabolism	Aminotransferase class-V	Molybdenum cofactor sulfurase {ECO:0000255|HAMAP-Rule:MF_03050} GN=F19K19.13 OS=Arabidopsis thaliana (Mouse-ear cress) PE=1 SV=1	PREDICTED: molybdenum cofactor sulfurase [Cucumis sativus]
Csa1G168350	0.00736761	-1.04519	down	--	--	--	K14332|2e-79|pop:POPTR_741765|photosystem I reaction center protein PsaO	--	--	--	Photosystem I subunit O (Precursor) GN=PSAO OS=Arabidopsis thaliana (Mouse-ear cress) PE=1 SV=1	PREDICTED: photosystem I subunit O [Cucumis sativus]
Csa4G642290	4.67e-05	-1.05589	down	[Q]	Secondary metabolites biosynthesis, transport and catabolism	Molecular Function: monooxygenase activity (GO:0004497);; Molecular Function: iron ion binding (GO:0005506);; Molecular Function: oxidoreductase activity, acting on paired donors, with incorporation or reduction of molecular oxygen (GO:0016705);; Molecular Function: heme binding (GO:0020037);; Biological Process: oxidation-reduction process (GO:0055114);;	--	[Q]	Secondary metabolites biosynthesis, transport and catabolism	Cytochrome P450	Isoflavone 2&apos;-hydroxylase GN=CYP81E1 OS=Glycyrrhiza echinata (Licorice) PE=1 SV=2	PREDICTED: isoflavone 2&apos;-hydroxylase-like [Cucumis sativus]
Csa3G809940	0.000228848	-2.73072	down	[RTKL]	--	Molecular Function: protein kinase activity (GO:0004672);; Molecular Function: ATP binding (GO:0005524);; Biological Process: protein phosphorylation (GO:0006468);;	--	--	--	Protein kinase domain;; Protein tyrosine kinase	Protein STRUBBELIG-RECEPTOR FAMILY 2 (Precursor) GN=SRF2 OS=Arabidopsis thaliana (Mouse-ear cress) PE=2 SV=1	PREDICTED: protein STRUBBELIG-RECEPTOR FAMILY 2-like [Cucumis sativus]
Csa7G012410	1.78e-14	-2.12086	down	--	--	Cellular Component: plasma membrane (GO:0005886);; Cellular Component: plasmodesma (GO:0009506);; Biological Process: metal ion transport (GO:0030001);; Cellular Component: nuclear membrane (GO:0031965);; Molecular Function: metal ion binding (GO:0046872);;	--	[P]	Inorganic ion transport and metabolism	Heavy-metal-associated domain	Heavy metal-associated isoprenylated plant protein 26 (Precursor) GN=F20M13.140 OS=Arabidopsis thaliana (Mouse-ear cress) PE=1 SV=1	PREDICTED: heavy metal-associated isoprenylated plant protein 26-like [Cucumis sativus]
Csa2G020850	0.000385834	-1.12669	down	--	--	--	--	--	--	Protein of unknown function (DUF3049)	Protein FANTASTIC FOUR 3 GN=FAF3 OS=Arabidopsis thaliana (Mouse-ear cress) PE=2 SV=1	PREDICTED: protein FANTASTIC FOUR 4 [Cucumis sativus]
Csa3G111240	0.00177653	-1.01577	down	[S]	Function unknown	Biological Process: maltose metabolic process (GO:0000023);; Biological Process: response to blue light (GO:0009637);; Biological Process: regulation of proton transport (GO:0010155);; Molecular Function: transferase activity, transferring acyl groups (GO:0016746);; Biological Process: starch biosynthetic process (GO:0019252);; Biological Process: isopentenyl diphosphate biosynthetic process, met…	K09919|0.0|rcu:RCOM_0497340|hypothetical protein	--	--	Protein of unknown function, DUF482;; Acetyltransferase (GNAT) domain	--	PREDICTED: uncharacterized protein LOC101210646 [Cucumis sativus]
Csa6G007470	0.00115445	-1.02544	down	--	--	Molecular Function: phosphoprotein phosphatase activity (GO:0004721);; Molecular Function: selenium binding (GO:0008430);; Biological Process: dephosphorylation (GO:0016311);;	--	[P]	Inorganic ion transport and metabolism	56kDa selenium binding protein (SBP56)	Selenium-binding protein 2 OS=Arabidopsis thaliana (Mouse-ear cress) PE=1 SV=1	PREDICTED: selenium-binding protein 2-like [Cucumis sativus]
Csa5G139010	2.14e-06	-1.14505	down	[T]	Signal transduction mechanisms	Biological Process: phosphorelay signal transduction system (GO:0000160);;	--	[K]	Transcription	Response regulator receiver domain;; CCT motif	Two-component response regulator-like PRR95 OS=Oryza sativa subsp. japonica (Rice) PE=2 SV=1	PREDICTED: two-component response regulator-like APRR3 [Cucumis sativus]
Csa6G095900	0.00134171	-2.21444	down	--	--	Molecular Function: DNA binding (GO:0003677);; Biological Process: pentose-phosphate shunt (GO:0006098);; Biological Process: rRNA processing (GO:0006364);; Cellular Component: plastid chromosome (GO:0009508);; Biological Process: response to abscisic acid (GO:0009737);; Biological Process: photosynthetic electron transport in photosystem I (GO:0009773);; Cellular Component: chloroplast envelope …	--	--	--	CAAD domains of cyanobacterial aminoacyl-tRNA synthetase	Protein CURVATURE THYLAKOID 1B, chloroplastic (Precursor) GN=F19D11.10 OS=Arabidopsis thaliana (Mouse-ear cress) PE=1 SV=2	PREDICTED: protein CURVATURE THYLAKOID 1B, chloroplastic [Cucumis sativus]
Csa1G049460	3.64e-07	-1.81674	down	--	--	Molecular Function: transcription cofactor activity (GO:0003712);; Molecular Function: histone acetyltransferase activity (GO:0004402);; Cellular Component: nucleus (GO:0005634);; Biological Process: regulation of transcription, DNA-templated (GO:0006355);; Molecular Function: zinc ion binding (GO:0008270);; Biological Process: histone acetylation (GO:0016573);;	--	[K]	Transcription	BTB/POZ domain;; TAZ zinc finger	BTB/POZ and TAZ domain-containing protein 1 GN=BT1 OS=Arabidopsis thaliana (Mouse-ear cress) PE=1 SV=1	PREDICTED: BTB/POZ and TAZ domain-containing protein 1 [Cucumis sativus]
cucumber_newGene_67	0.000143067	-2.05068	down	[QR]	--	Molecular Function: phosphoethanolamine N-methyltransferase activity (GO:0000234);; Biological Process: phosphatidylcholine biosynthetic process (GO:0006656);; Biological Process: methylation (GO:0032259);;	--	[IR]	--	Methyltransferase domain;; Methyltransferase domain;; Methyltransferase domain;; Methyltransferase domain;; Methyltransferase domain;; Methyltransferase domain;; ubiE/COQ5 methyltransferase family;; Mycolic acid cyclopropane synthetase;; Tellurite resistance protein TehB;; AdoMet dependent proline di-methyltransferase;; CheR methyltransferase, SAM binding domain;; Methyltransferase domain;; Methy…	Phosphoethanolamine N-methyltransferase GN=PEAMT OS=Spinacia oleracea (Spinach) PE=1 SV=1	PREDICTED: phosphoethanolamine N-methyltransferase-like [Cucumis sativus]
Csa6G188680	8.66e-05	-1.72612	down	--	--	Molecular Function: ATP binding (GO:0005524);; Cellular Component: chloroplast stroma (GO:0009570);;	--	[O]	Posttranslational modification, protein turnover, chaperones	ATPase family associated with various cellular activities (AAA)	Ribulose bisphosphate carboxylase/oxygenase activase, chloroplastic (Precursor) OS=Cucumis sativus (Cucumber) PE=2 SV=1	PREDICTED: ribulose bisphosphate carboxylase/oxygenase activase, chloroplastic-like isoform X1 [Cucumis sativus]
Csa3G383760	0.00287776	-1.04539	down	--	--	Biological Process: determination of bilateral symmetry (GO:0009855);; Biological Process: polarity specification of adaxial/abaxial axis (GO:0009944);; Biological Process: meristem initiation (GO:0010014);; Biological Process: regulation of meristem growth (GO:0010075);; Biological Process: floral whorl development (GO:0048438);; Biological Process: flower morphogenesis (GO:0048439);;	--	--	--	Protein of unknown function (DUF640)	Protein LIGHT-DEPENDENT SHORT HYPOCOTYLS 3 GN=T16B12.3 OS=Arabidopsis thaliana (Mouse-ear cress) PE=1 SV=1	PREDICTED: protein LIGHT-DEPENDENT SHORT HYPOCOTYLS 3 [Cucumis sativus]
Csa6G525590	3.29e-06	-2.96214	down	[S]	Function unknown	Cellular Component: extracellular region (GO:0005576);; Molecular Function: manganese ion binding (GO:0030145);; Molecular Function: nutrient reservoir activity (GO:0045735);;	--	--	--	Cupin;; Cupin domain	Putative germin-like protein 2-1 (Precursor) OS=Oryza sativa subsp. japonica (Rice) PE=3 SV=1	PREDICTED: putative germin-like protein 2-1 [Cucumis sativus]
Csa5G210020	9.17e-07	-1.37873	down	--	--	Biological Process: metabolic process (GO:0008152);; Molecular Function: transferase activity, transferring acyl groups other than amino-acyl groups (GO:0016747);;	--	--	--	Transferase family	Omega-hydroxypalmitate O-feruloyl transferase GN=MEE6.11 OS=Arabidopsis thaliana (Mouse-ear cress) PE=1 SV=1	PREDICTED: omega-hydroxypalmitate O-feruloyl transferase [Cucumis sativus]
Csa6G042370	1.47e-05	-1.20846	down	--	--	Molecular Function: binding (GO:0005488);; Biological Process: cellular amino acid biosynthetic process (GO:0008652);; Cellular Component: chloroplast (GO:0009507);; Biological Process: positive regulation of metabolic process (GO:0009893);; Cellular Component: membrane (GO:0016020);; Biological Process: RNA metabolic process (GO:0016070);; Biological Process: heterocycle biosynthetic process (GO…	--	--	--	GUN4-like	Tetrapyrrole-binding protein, chloroplastic (Precursor) GN=GUN4 OS=Arabidopsis thaliana (Mouse-ear cress) PE=1 SV=1	PREDICTED: tetrapyrrole-binding protein, chloroplastic [Cucumis sativus]
Csa4G043870	2.7e-06	-1.7057	down	[C]	Energy production and conversion	Molecular Function: aldehyde dehydrogenase (NAD) activity (GO:0004029);; Molecular Function: aldehyde dehydrogenase [NAD(P)+] activity (GO:0004030);; Cellular Component: endoplasmic reticulum (GO:0005783);; Biological Process: cellular aldehyde metabolic process (GO:0006081);; Biological Process: response to mechanical stimulus (GO:0009612);; Cellular Component: membrane (GO:0016020);; Biological…	K00128|0.0|vvi:100247106|hypothetical protein LOC100247106	[C]	Energy production and conversion	Aldehyde dehydrogenase family	Aldehyde dehydrogenase family 3 member F1 GN=ALDH3F1 OS=Arabidopsis thaliana (Mouse-ear cress) PE=2 SV=2	PREDICTED: aldehyde dehydrogenase family 3 member F1 [Cucumis sativus]
Csa3G128870	5.57e-06	-4.76151	down	--	--	Molecular Function: enzyme inhibitor activity (GO:0004857);; Molecular Function: pectinesterase activity (GO:0030599);; Biological Process: negative regulation of catalytic activity (GO:0043086);;	--	--	--	Plant invertase/pectin methylesterase inhibitor	Putative invertase inhibitor (Precursor) OS=Platanus acerifolia (London plane tree) PE=1 SV=1	PREDICTED: putative invertase inhibitor [Cucumis sativus]
Csa4G026880	7.57e-05	-1.13794	down	--	--	Molecular Function: catalytic activity (GO:0003824);; Biological Process: metabolic process (GO:0008152);; Cellular Component: extrinsic component of membrane (GO:0019898);;	--	[V]	Defense mechanisms	Lanthionine synthetase C-like protein	LanC-like protein GCL1 GN=GCL1 OS=Arabidopsis thaliana (Mouse-ear cress) PE=2 SV=1	PREDICTED: lanC-like protein GCL1 [Cucumis sativus]
Csa7G452280	0.00228243	-3.81218	down	[RTKL]	--	Molecular Function: protein serine/threonine kinase activity (GO:0004674);; Molecular Function: ATP binding (GO:0005524);; Biological Process: protein phosphorylation (GO:0006468);;	--	--	--	Carbohydrate-binding protein of the ER;; Protein tyrosine kinase;; Protein kinase domain;; Leucine Rich repeats (2 copies)	Putative leucine-rich repeat receptor-like protein kinase At2g19210 (Precursor) GN=At2g19210 OS=Arabidopsis thaliana (Mouse-ear cress) PE=3 SV=1	PREDICTED: putative leucine-rich repeat receptor-like protein kinase At2g19210 [Cucumis sativus]
Csa3G651860	0.00677006	-1.45029	down	--	--	Molecular Function: ATP binding (GO:0005524);; Cellular Component: nucleus (GO:0005634);; Biological Process: regulation of transcription, DNA-templated (GO:0006355);; Molecular Function: hydrolase activity, acting on acid anhydrides, in phosphorus-containing anhydrides (GO:0016818);;	--	--	--	WRC;; QLQ	Growth-regulating factor 5 GN=GRF5 OS=Arabidopsis thaliana (Mouse-ear cress) PE=1 SV=1	PREDICTED: growth-regulating factor 5-like isoform X1 [Cucumis sativus]
Csa6G147660	6.97e-06	-1.99836	down	[G]	Carbohydrate transport and metabolism	Cellular Component: cell wall (GO:0005618);; Biological Process: cellular glucan metabolic process (GO:0006073);; Molecular Function: xyloglucan:xyloglucosyl transferase activity (GO:0016762);; Biological Process: cell wall macromolecule catabolic process (GO:0016998);; Molecular Function: xyloglucan-specific endo-beta-1,4-glucanase activity (GO:0033946);; Biological Process: cell wall biogenesis…	K08235|1e-168|rcu:RCOM_0474040|Xyloglucan endotransglucosylase/hydrolase protein 2 precursor, putative (EC:2.4.1.207)	--	--	Glycosyl hydrolases family 16;; Xyloglucan endo-transglycosylase (XET) C-terminus	Probable xyloglucan endotransglucosylase/hydrolase protein 31 (Precursor) GN=F14D17.60 OS=Arabidopsis thaliana (Mouse-ear cress) PE=2 SV=2	hypothetical protein Csa_6G147660 [Cucumis sativus]
Csa6G401340	6.91e-06	-4.15	down	[I]	Lipid transport and metabolism	Biological Process: metabolic process (GO:0008152);; Molecular Function: hydrolase activity (GO:0016787);;	--	[V]	Defense mechanisms	alpha/beta hydrolase fold;; Alpha/beta hydrolase family;; Protein of unknown function (DUF2424);; Carboxylesterase family	Probable carboxylesterase 15 GN=CXE15 OS=Arabidopsis thaliana (Mouse-ear cress) PE=2 SV=1	PREDICTED: probable carboxylesterase 15 [Cucumis sativus]
Csa5G505800	0.000741356	-1.65599	down	--	--	--	--	--	--	F-box domain;; F-box-like	F-box protein At2g39490 GN=At2g39490 OS=Arabidopsis thaliana (Mouse-ear cress) PE=2 SV=1	PREDICTED: F-box protein At2g39490 [Cucumis sativus]
Csa7G449420	1.59e-06	-1.43383	down	--	--	Cellular Component: chloroplast thylakoid (GO:0009534);; Cellular Component: chloroplast stroma (GO:0009570);; Molecular Function: linoleate 13S-lipoxygenase activity (GO:0016165);; Biological Process: oxylipin biosynthetic process (GO:0031408);; Molecular Function: metal ion binding (GO:0046872);; Biological Process: oxidation-reduction process (GO:0055114);;	--	--	--	Lipoxygenase;; PLAT/LH2 domain	Linoleate 13S-lipoxygenase 3-1, chloroplastic (Precursor) GN=LOX3.1 OS=Solanum tuberosum (Potato) PE=1 SV=1	PREDICTED: linoleate 13S-lipoxygenase 3-1, chloroplastic-like [Cucumis sativus]
Csa7G351890	0.00039533	-2.21668	down	[CR]	--	Cellular Component: vacuole (GO:0005773);; Cellular Component: plasma membrane (GO:0005886);; Molecular Function: zinc ion binding (GO:0008270);; Cellular Component: chloroplast thylakoid membrane (GO:0009535);; Cellular Component: chloroplast inner membrane (GO:0009706);; Molecular Function: oxidoreductase activity (GO:0016491);; Biological Process: oxidation-reduction process (GO:0055114);;	--	[CR]	--	Alcohol dehydrogenase GroES-like domain;; Zinc-binding dehydrogenase;; Zinc-binding dehydrogenase	Quinone-oxidoreductase homolog, chloroplastic GN=QOR OS=Spinacia oleracea (Spinach) PE=1 SV=1	PREDICTED: putative quinone-oxidoreductase homolog, chloroplastic [Cucumis sativus]
Csa1G540370	7.77e-11	-2.78313	down	[C]	Energy production and conversion	Molecular Function: oxidoreductase activity (GO:0016491);; Molecular Function: flavin adenine dinucleotide binding (GO:0050660);; Biological Process: oxidation-reduction process (GO:0055114);;	--	--	--	Berberine and berberine like	Cannabidiolic acid synthase (Precursor) GN=CBDAS OS=Cannabis sativa (Hemp) PE=1 SV=1	hypothetical protein Csa_1G540370 [Cucumis sativus]
Csa1G029620	9.36e-07	-1.23814	down	--	--	Molecular Function: nucleic acid binding (GO:0003676);; Molecular Function: metal ion binding (GO:0046872);;	--	[R]	General function prediction only	Zinc finger, C2H2 type	Protein SHOOT GRAVITROPISM 5 GN=At2g01940 OS=Arabidopsis thaliana (Mouse-ear cress) PE=1 SV=1	PREDICTED: protein SHOOT GRAVITROPISM 5 [Cucumis sativus]
Csa1G025870	0.00784335	-1.1313	down	[O]	Posttranslational modification, protein turnover, chaperones	Molecular Function: serine-type endopeptidase activity (GO:0004252);; Biological Process: proteolysis (GO:0006508);; Cellular Component: chloroplast thylakoid lumen (GO:0009543);; Biological Process: photosystem II repair (GO:0010206);; Biological Process: mRNA modification (GO:0016556);; Molecular Function: 2-alkenal reductase [NAD(P)] activity (GO:0032440);; Biological Process: oxidation-reduct…	--	[O]	Posttranslational modification, protein turnover, chaperones	Trypsin-like peptidase domain;; Trypsin	Protease Do-like 5, chloroplastic (Precursor) GN=F28J12.30 OS=Arabidopsis thaliana (Mouse-ear cress) PE=1 SV=3	PREDICTED: protease Do-like 5, chloroplastic [Cucumis sativus]
Csa1G050250	0.00437729	-1.72191	down	[G]	Carbohydrate transport and metabolism	Molecular Function: glyceraldehyde-3-phosphate dehydrogenase (NAD+) (phosphorylating) activity (GO:0004365);; Biological Process: glucose metabolic process (GO:0006006);; Molecular Function: NADP binding (GO:0050661);; Molecular Function: NAD binding (GO:0051287);; Biological Process: oxidation-reduction process (GO:0055114);;	K00134|0.0|pop:POPTR_728998|hypothetical protein	[G]	Carbohydrate transport and metabolism	Glyceraldehyde 3-phosphate dehydrogenase, C-terminal domain;; Glyceraldehyde 3-phosphate dehydrogenase, NAD binding domain	Glyceraldehyde-3-phosphate dehydrogenase, cytosolic GN=GAPC OS=Petunia hybrida (Petunia) PE=2 SV=1	PREDICTED: glyceraldehyde-3-phosphate dehydrogenase, cytosolic-like [Cucumis sativus]
Csa6G513750	0.000412225	-2.17574	down	--	--	--	--	--	--	Senescence regulator	--	PREDICTED: uncharacterized protein LOC101209587 isoform X3 [Cucumis sativus]
Csa5G550240	0.00027326	-2.85314	down	[S]	Function unknown	Molecular Function: iron ion transmembrane transporter activity (GO:0005381);; Cellular Component: vacuolar membrane (GO:0005774);; Biological Process: intracellular sequestering of iron ion (GO:0006880);; Cellular Component: integral component of membrane (GO:0016021);; Biological Process: iron ion transmembrane transport (GO:0034755);;	--	[S]	Function unknown	VIT family	Vacuolar iron transporter 1 GN=VIT1 OS=Arabidopsis thaliana (Mouse-ear cress) PE=2 SV=1	PREDICTED: vacuolar iron transporter 1-like [Cucumis sativus]
Csa1G188680	0.000913327	-3.11627	down	--	--	Molecular Function: hydrolase activity, hydrolyzing O-glycosyl compounds (GO:0004553);; Cellular Component: cell wall (GO:0005618);; Biological Process: cellular glucan metabolic process (GO:0006073);; Molecular Function: xyloglucan:xyloglucosyl transferase activity (GO:0016762);; Cellular Component: apoplast (GO:0048046);; Biological Process: cell wall organization (GO:0071555);;	K08235|1e-175|pop:POPTR_718004|hypothetical protein	--	--	Glycosyl hydrolases family 16;; Xyloglucan endo-transglycosylase (XET) C-terminus	Probable xyloglucan endotransglucosylase/hydrolase protein 7 (Precursor) GN=T28I19.80 OS=Arabidopsis thaliana (Mouse-ear cress) PE=2 SV=2	PREDICTED: probable xyloglucan endotransglucosylase/hydrolase protein 7 [Cucumis sativus]
Csa4G563690	0.000585572	-1.44102	down	--	--	Cellular Component: chloroplast thylakoid membrane (GO:0009535);; Biological Process: stomatal complex morphogenesis (GO:0010103);; Cellular Component: integral component of membrane (GO:0016021);; Biological Process: cysteine biosynthetic process (GO:0019344);; Biological Process: photosynthesis, light reaction (GO:0019684);;	--	--	--	Rhodanese-like domain	Rhodanese-like domain-containing protein 9, chloroplastic (Precursor) GN=STR9 OS=Arabidopsis thaliana (Mouse-ear cress) PE=2 SV=1	PREDICTED: rhodanese-like domain-containing protein 9, chloroplastic [Cucumis sativus]
Csa1G062960	0.00413733	-1.5142	down	--	--	Molecular Function: peroxidase activity (GO:0004601);; Cellular Component: extracellular region (GO:0005576);; Biological Process: water transport (GO:0006833);; Biological Process: response to oxidative stress (GO:0006979);; Biological Process: response to salt stress (GO:0009651);; Biological Process: response to fructose (GO:0009750);; Biological Process: cysteine biosynthetic process (GO:0019…	K00430|0.0|pop:POPTR_647567|hypothetical protein	--	--	Peroxidase	Peroxidase 42 (Precursor) OS=Arabidopsis thaliana (Mouse-ear cress) PE=1 SV=2	PREDICTED: peroxidase 42 [Cucumis sativus]
Csa2G376840	0.000916368	-1.34302	down	--	--	--	--	--	--	Protein of unknown function, DUF599	--	PREDICTED: uncharacterized protein LOC101209677 [Cucumis sativus]
Csa4G050160	0.000982683	-1.94061	down	--	--	Biological Process: cellular metabolic process (GO:0044237);;	--	--	--	Tubby C 2	Protein LURP-one-related 17 GN=At5g41590 OS=Arabidopsis thaliana (Mouse-ear cress) PE=2 SV=2	PREDICTED: protein LURP-one-related 17 [Cucumis sativus]
Csa1G690280	1.51e-05	-1.26354	down	--	--	--	--	--	--	--	Rubisco accumulation factor 1, chloroplastic (Precursor) GN=RAF1 OS=Arabidopsis thaliana (Mouse-ear cress) PE=1 SV=1	PREDICTED: rubisco accumulation factor 1, chloroplastic [Cucumis sativus]
Csa2G435510	2.32e-05	-2.24435	down	[Q]	Secondary metabolites biosynthesis, transport and catabolism	Molecular Function: monooxygenase activity (GO:0004497);; Molecular Function: iron ion binding (GO:0005506);; Molecular Function: oxidoreductase activity, acting on paired donors, with incorporation or reduction of molecular oxygen (GO:0016705);; Molecular Function: heme binding (GO:0020037);; Biological Process: oxidation-reduction process (GO:0055114);;	--	[Q]	Secondary metabolites biosynthesis, transport and catabolism	Cytochrome P450	Cytochrome P450 89A2 GN=F13O11.20 OS=Arabidopsis thaliana (Mouse-ear cress) PE=2 SV=2	PREDICTED: cytochrome P450 89A2-like [Cucumis sativus]
Csa1G527860	2.11e-05	-1.26675	down	[O]	Posttranslational modification, protein turnover, chaperones	--	--	[O]	Posttranslational modification, protein turnover, chaperones	Hsp20/alpha crystallin family	17.5 kDa class I heat shock protein GN=HSP17.5-M OS=Glycine max (Soybean) PE=3 SV=1	PREDICTED: 17.5 kDa class I heat shock protein-like [Cucumis sativus]
Csa1G058090	5.31e-05	-1.06157	down	--	--	--	--	[R]	General function prediction only	Domain of unknown function;; Ankyrin repeats (3 copies);; Ankyrin repeats (many copies);; Ankyrin repeat;; Ankyrin repeats (many copies);; Ankyrin repeat	Ankyrin repeat-containing protein At3g12360 GN=At3g12360 OS=Arabidopsis thaliana (Mouse-ear cress) PE=2 SV=1	PREDICTED: ankyrin repeat-containing protein At5g02620-like [Cucumis sativus]
Csa4G056000	0.000461466	-2.13795	down	--	--	Molecular Function: copper ion binding (GO:0005507);; Molecular Function: primary amine oxidase activity (GO:0008131);; Biological Process: amine metabolic process (GO:0009308);; Cellular Component: chloroplast (GO:0009507);; Molecular Function: transferase activity, transferring acyl groups other than amino-acyl groups (GO:0016747);; Molecular Function: quinone binding (GO:0048038);; Biological …	--	--	--	Transferase family	Anthranilate N-benzoyltransferase protein 1 GN=HCBT1 OS=Dianthus caryophyllus (Carnation) PE=1 SV=1	PREDICTED: anthranilate N-benzoyltransferase protein 1 [Cucumis sativus]
Csa4G135200	0.00277367	-3.86422	down	--	--	--	--	--	--	--	Probable non-specific lipid-transfer protein AKCS9 (Precursor) OS=Vigna unguiculata (Cowpea) PE=2 SV=1	hypothetical protein Csa_4G135200 [Cucumis sativus]
Csa5G605720	0.000140274	-1.59446	down	--	--	Molecular Function: DNA binding (GO:0003677);; Biological Process: regulation of transcription, DNA-templated (GO:0006355);;	--	--	--	Dof domain, zinc finger	Cyclic dof factor 3 GN=F1P2.50 OS=Arabidopsis thaliana (Mouse-ear cress) PE=1 SV=2	PREDICTED: cyclic dof factor 1 [Cucumis sativus]
Csa3G119710	1.28e-06	-1.8016	down	--	--	Biological Process: metabolic process (GO:0008152);; Molecular Function: transferase activity, transferring hexosyl groups (GO:0016758);;	K08237|0.0|vvi:100246482|hypothetical protein LOC100246482	[GC]	--	UDP-glucoronosyl and UDP-glucosyl transferase	Hydroquinone glucosyltransferase GN=AS OS=Rauvolfia serpentina (Serpentine wood) PE=1 SV=1	PREDICTED: hydroquinone glucosyltransferase-like [Cucumis sativus]
cucumber_newGene_1416	0.00618509	-1.91642	down	--	--	Molecular Function: DNA binding (GO:0003677);; Molecular Function: sequence-specific DNA binding transcription factor activity (GO:0003700);; Cellular Component: nucleus (GO:0005634);; Cellular Component: transcription factor complex (GO:0005667);; Biological Process: regulation of transcription, DNA-templated (GO:0006355);; Molecular Function: oxidoreductase activity (GO:0016491);; Molecular Fun…	--	[K]	Transcription	--	Long-chain-alcohol oxidase FAO1 GN=FAO1 OS=Lotus japonicus (Lotus corniculatus var. japonicus) PE=1 SV=1	PREDICTED: long-chain-alcohol oxidase FAO1 [Cucumis melo]
Csa6G101980	0.00136964	-1.82147	down	--	--	--	--	--	--	Pollen allergen ole e 6	Major pollen allergen Ole e 6 GN=OLE6 OS=Olea europaea (Common olive) PE=1 SV=1	PREDICTED: major pollen allergen Ole e 6-like [Cucumis sativus]
Csa4G293000	2.08e-07	-1.47299	down	--	--	Cellular Component: plastid (GO:0009536);;	--	[R]	General function prediction only	PPR repeat family;; Pentatricopeptide repeat domain;; PPR repeat;; PPR repeat	Pentatricopeptide repeat-containing protein At5g02830, chloroplastic (Precursor) GN=At5g02830 OS=Arabidopsis thaliana (Mouse-ear cress) PE=2 SV=3	PREDICTED: pentatricopeptide repeat-containing protein At5g02830, chloroplastic [Cucumis sativus]
Csa2G347110	3.7e-06	-1.65561	down	[GEPR]	--	Molecular Function: transporter activity (GO:0005215);; Cellular Component: plasma membrane (GO:0005886);; Cellular Component: integral component of membrane (GO:0016021);; Biological Process: transmembrane transport (GO:0055085);;	--	[R]	General function prediction only	Major Facilitator Superfamily	--	hypothetical protein Csa_2G347110 [Cucumis sativus]
Csa3G331340	1.63e-06	-2.81258	down	--	--	Biological Process: defense response (GO:0006952);; Biological Process: response to biotic stimulus (GO:0009607);;	--	--	--	Pathogenesis-related protein Bet v I family	Major latex protein 149 GN=MLP149 OS=Papaver somniferum (Opium poppy) PE=2 SV=1	hypothetical protein Csa_3G331340 [Cucumis sativus]
Csa6G500530	0.00495506	-1.13662	down	--	--	--	--	--	--	PLAT/LH2 domain;; Embryo-specific protein 3, (ATS3)	--	PREDICTED: lipoxygenase homology domain-containing protein 1-like [Cucumis sativus]
Csa3G114500	4.69e-05	-1.03668	down	[RTKL]	--	Biological Process: MAPK cascade (GO:0000165);; Molecular Function: protein serine/threonine kinase activity (GO:0004674);; Molecular Function: ATP binding (GO:0005524);; Biological Process: protein phosphorylation (GO:0006468);;	--	[T]	Signal transduction mechanisms	Protein kinase domain;; Protein tyrosine kinase	Receptor-like cytosolic serine/threonine-protein kinase RBK1 GN=RBK1 OS=Arabidopsis thaliana (Mouse-ear cress) PE=1 SV=1	PREDICTED: receptor-like cytosolic serine/threonine-protein kinase RBK1 [Cucumis sativus]
Csa5G175970	4.68e-05	-1.03137	down	--	--	Molecular Function: DNA binding (GO:0003677);; Molecular Function: sequence-specific DNA binding transcription factor activity (GO:0003700);; Biological Process: regulation of transcription, DNA-templated (GO:0006355);;	--	--	--	AP2 domain	Ethylene-responsive transcription factor RAP2-7 GN=T17D12.11 OS=Arabidopsis thaliana (Mouse-ear cress) PE=2 SV=2	hypothetical protein Csa_5G175970 [Cucumis sativus]
Csa2G363570	1.07e-05	-1.06385	down	--	--	Cellular Component: vacuole (GO:0005773);; Biological Process: proteolysis (GO:0006508);; Molecular Function: cysteine-type peptidase activity (GO:0008234);; Biological Process: hydrogen peroxide catabolic process (GO:0042744);;	--	[O]	Posttranslational modification, protein turnover, chaperones	Papain family cysteine protease;; Cathepsin propeptide inhibitor domain (I29)	Cysteine proteinase RD19a (Precursor) GN=RD19A OS=Arabidopsis thaliana (Mouse-ear cress) PE=2 SV=1	PREDICTED: cysteine proteinase RD19a [Cucumis sativus]
Csa6G291920	3.99e-06	-1.11146	down	--	--	Molecular Function: DNA binding (GO:0003677);; Molecular Function: sequence-specific DNA binding transcription factor activity (GO:0003700);; Cellular Component: nucleus (GO:0005634);; Biological Process: regulation of transcription, DNA-templated (GO:0006355);; Biological Process: auxin-activated signaling pathway (GO:0009734);; Biological Process: vegetative phase change (GO:0010050);; Biologic…	--	--	--	Auxin response factor;; AUX/IAA family;; B3 DNA binding domain	Auxin response factor 4 GN=ARF4 OS=Arabidopsis thaliana (Mouse-ear cress) PE=1 SV=1	PREDICTED: auxin response factor 4 [Cucumis sativus]
Csa3G063110	0.000789242	-1.64676	down	[R]	General function prediction only	Cellular Component: nucleus (GO:0005634);;	K06911|1e-140|vvi:100241784|hypothetical protein LOC100241784	--	--	Pirin C-terminal cupin domain;; Pirin	Pirin-like protein At1g50590 GN=At1g50590 OS=Arabidopsis thaliana (Mouse-ear cress) PE=2 SV=1	hypothetical protein Csa_3G063110 [Cucumis sativus]
Csa3G847090	1.3e-09	-1.87763	down	[R]	General function prediction only	--	--	[R]	General function prediction only	Ankyrin repeats (3 copies);; Ankyrin repeats (many copies);; Ankyrin repeat;; Domain of unknown function;; Ankyrin repeat;; Ankyrin repeats (many copies)	Ankyrin repeat-containing protein At3g12360 GN=At3g12360 OS=Arabidopsis thaliana (Mouse-ear cress) PE=2 SV=1	PREDICTED: uncharacterized protein LOC101204214 [Cucumis sativus]
Csa6G519570	0.000770096	-1.02497	down	--	--	Molecular Function: DNA binding (GO:0003677);; Biological Process: regulation of transcription, DNA-templated (GO:0006355);;	--	--	--	Dof domain, zinc finger	Dof zinc finger protein DOF1.5 GN=F28N24.35 OS=Arabidopsis thaliana (Mouse-ear cress) PE=1 SV=1	PREDICTED: cyclic dof factor 4 [Cucumis sativus]
Csa4G378260	0.000416903	-3.09049	down	[R]	General function prediction only	Biological Process: metabolic process (GO:0008152);; Molecular Function: transferase activity, transferring glycosyl groups (GO:0016757);;	--	--	--	WD domain, G-beta repeat	Protein Mut11 GN=Mut11 OS=Chlamydomonas reinhardtii (Chlamydomonas smithii) PE=2 SV=1	hypothetical protein Csa_4G378260 [Cucumis sativus]
Csa1G051590	1.9e-05	-2.44651	down	--	--	Molecular Function: DNA binding (GO:0003677);; Cellular Component: nucleus (GO:0005634);;	--	--	--	SBP domain	Squamosa promoter-binding-like protein 13B GN=MFB16.6 OS=Arabidopsis thaliana (Mouse-ear cress) PE=3 SV=1	PREDICTED: squamosa promoter-binding-like protein 13A [Cucumis sativus]
Csa2G352960	7.95e-05	-1.47302	down	[S]	Function unknown	Biological Process: metabolic process (GO:0008152);; Cellular Component: membrane (GO:0016020);; Molecular Function: hydrolase activity (GO:0016787);;	--	[R]	General function prediction only	Domain of unknown function DUF221;; Late exocytosis, associated with Golgi transport	CSC1-like protein RXW8 GN=RXW8 OS=Arabidopsis thaliana (Mouse-ear cress) PE=2 SV=1	hypothetical protein Csa_2G352960 [Cucumis sativus]
Csa6G067420	0.00659704	-1.19099	down	--	--	--	--	[KB]	--	--	--	hypothetical protein Csa_6G067420 [Cucumis sativus]
Csa7G033300	0.000202206	-1.90009	down	--	--	Cellular Component: photosystem I (GO:0009522);; Cellular Component: photosystem II (GO:0009523);; Cellular Component: chloroplast thylakoid membrane (GO:0009535);; Biological Process: photosynthesis, light harvesting (GO:0009765);; Cellular Component: integral component of membrane (GO:0016021);; Molecular Function: chlorophyll binding (GO:0016168);; Biological Process: protein-chromophore linka…	K08913|0.0|rcu:RCOM_0483250|chlorophyll A/B binding protein, putative	--	--	Chlorophyll A-B binding protein	Chlorophyll a-b binding protein 151, chloroplastic (Precursor) GN=CAB-151 OS=Gossypium hirsutum (Upland cotton) PE=2 SV=2	PREDICTED: chlorophyll a-b binding protein 151, chloroplastic [Cucumis sativus]
Csa5G547610	0.00151194	-1.11555	down	[LR]	--	Biological Process: metabolic process (GO:0008152);; Molecular Function: diphosphoinositol-polyphosphate diphosphatase activity (GO:0008486);; Molecular Function: inositol diphosphate tetrakisphosphate diphosphatase activity (GO:0052840);; Molecular Function: inositol-1-diphosphate-2,3,4,5,6-pentakisphosphate diphosphatase activity (GO:0052843);; Molecular Function: inositol-3-diphosphate-1,2,4,5…	--	[T]	Signal transduction mechanisms	NUDIX domain	Nudix hydrolase 17, mitochondrial (Precursor) GN=T8O11.16 OS=Arabidopsis thaliana (Mouse-ear cress) PE=2 SV=1	PREDICTED: nudix hydrolase 17, mitochondrial [Cucumis sativus]
Csa5G648680	4e-07	-1.25944	down	--	--	Molecular Function: cellulase activity (GO:0008810);; Biological Process: cellulose catabolic process (GO:0030245);;	--	--	--	Glycosyl hydrolase family 9	Endoglucanase 9 (Precursor) GN=CEL3 OS=Arabidopsis thaliana (Mouse-ear cress) PE=1 SV=1	PREDICTED: endoglucanase 9 [Cucumis sativus]
Csa1G042820	3.22e-07	-1.21403	down	[R]	General function prediction only	Biological Process: protein peptidyl-prolyl isomerization (GO:0000413);; Molecular Function: peptidyl-prolyl cis-trans isomerase activity (GO:0003755);; Molecular Function: transporter activity (GO:0005215);; Cellular Component: cytoplasm (GO:0005737);; Biological Process: regulation of cell size (GO:0008361);; Biological Process: nucleotide biosynthetic process (GO:0009165);; Cellular Component:…	K13947|0.0|vvi:100249181|hypothetical protein LOC100249181	--	--	Membrane transport protein	Auxin efflux carrier component 1 GN=PIN1 OS=Arabidopsis thaliana (Mouse-ear cress) PE=1 SV=1	PREDICTED: auxin efflux carrier component 1-like isoform X1 [Cucumis sativus]
Csa2G060490	0.000598962	-1.89812	down	--	--	--	--	--	--	Domain of unknown function (DUF4228)	Proline-rich receptor-like protein kinase PERK9 GN=PERK9 OS=Arabidopsis thaliana (Mouse-ear cress) PE=2 SV=1	PREDICTED: uncharacterized protein LOC105434722 [Cucumis sativus]
Csa1G066560	0.000307417	-1.94501	down	--	--	Molecular Function: magnesium ion binding (GO:0000287);; Biological Process: metabolic process (GO:0008152);; Cellular Component: plastid (GO:0009536);; Molecular Function: terpene synthase activity (GO:0010333);;	--	--	--	Terpene synthase family, metal binding domain;; Terpene synthase, N-terminal domain	(3S,6E)-nerolidol synthase 1 OS=Fragaria ananassa (Strawberry) PE=1 SV=1	hypothetical protein Csa_1G066560 [Cucumis sativus]
Csa3G183960	6.17e-16	-2.16171	down	--	--	Molecular Function: DNA binding (GO:0003677);; Molecular Function: chromatin binding (GO:0003682);;	--	[O]	Posttranslational modification, protein turnover, chaperones	Myb-like DNA-binding domain	Protein REVEILLE 6 GN=RVE6 OS=Arabidopsis thaliana (Mouse-ear cress) PE=2 SV=1	PREDICTED: protein REVEILLE 6 isoform X1 [Cucumis sativus]
Csa6G012240	3.64e-09	-3.52746	down	--	--	--	--	--	--	Protein of unknown function DUF260	LOB domain-containing protein 21 OS=Arabidopsis thaliana (Mouse-ear cress) PE=2 SV=1	hypothetical protein Csa_6G012240 [Cucumis sativus]
Csa7G432450	1.4e-14	-1.89509	down	--	--	Cellular Component: chloroplast stroma (GO:0009570);; Cellular Component: thylakoid (GO:0009579);; Biological Process: chlororespiration (GO:0010478);;	--	--	--	--	--	PREDICTED: uncharacterized protein LOC101207565 [Cucumis sativus]
Csa2G258720	0.00408545	-2.55501	down	--	--	--	K14488|6e-45|vvi:100255446|hypothetical protein LOC100255446	--	--	Auxin responsive protein	Auxin-induced protein 6B OS=Glycine max (Soybean) PE=2 SV=1	hypothetical protein Csa_2G258720 [Cucumis sativus]
Csa6G044540	5.58e-06	-1.09208	down	--	--	Molecular Function: zinc ion binding (GO:0008270);;	--	[O]	Posttranslational modification, protein turnover, chaperones	Ring finger domain;; RING-H2 zinc finger;; Zinc finger, C3HC4 type (RING finger);; Anaphase-promoting complex subunit 11 RING-H2 finger	RING-H2 finger protein ATL38 GN=ATL38 OS=Arabidopsis thaliana (Mouse-ear cress) PE=2 SV=1	PREDICTED: RING-H2 finger protein ATL8-like [Cucumis sativus]
Csa1G073840	7.93e-06	-1.50886	down	[G]	Carbohydrate transport and metabolism	Molecular Function: phosphoglycerate mutase activity (GO:0004619);; Biological Process: metabolic process (GO:0008152);;	--	[G]	Carbohydrate transport and metabolism	Histidine phosphatase superfamily (branch 1)	Probable 2-carboxy-D-arabinitol-1-phosphatase {ECO:0000305} (Precursor) OS=Arabidopsis thaliana (Mouse-ear cress) PE=1 SV=1	PREDICTED: probable 2-carboxy-D-arabinitol-1-phosphatase [Cucumis sativus]
Csa7G009730	1.08e-13	-3.02174	down	--	--	--	--	--	--	Pollen proteins Ole e I like	Proline-rich protein 4 (Precursor) GN=PRP4 OS=Arabidopsis thaliana (Mouse-ear cress) PE=2 SV=1	hypothetical protein Csa_7G009730 [Cucumis sativus]
Csa1G629040	9.93e-07	-1.28448	down	--	--	--	--	--	--	--	--	hypothetical protein Csa_1G629040 [Cucumis sativus]
Csa5G188890	1.98e-07	-1.69566	down	--	--	--	--	--	--	--	--	hypothetical protein Csa_5G188890 [Cucumis sativus]
Csa3G855960	0.000967002	-1.2059	down	--	--	--	--	--	--	--	Uncharacterized protein At1g01500 GN=At1g01500 OS=Arabidopsis thaliana (Mouse-ear cress) PE=2 SV=1	PREDICTED: uncharacterized protein At1g01500 [Cucumis sativus]
Csa1G042670	0.00188473	-2.35512	down	[O]	Posttranslational modification, protein turnover, chaperones	Cellular Component: chloroplast (GO:0009507);;	--	[O]	Posttranslational modification, protein turnover, chaperones	DnaJ domain	NAD(P)H-quinone oxidoreductase subunit T, chloroplastic {ECO:0000305} (Precursor) OS=Arabidopsis thaliana (Mouse-ear cress) PE=1 SV=1	PREDICTED: NAD(P)H-quinone oxidoreductase subunit T, chloroplastic isoform X1 [Cucumis sativus]
Csa2G008720	9.9e-05	-1.00219	down	--	--	Molecular Function: carboxypeptidase activity (GO:0004180);; Biological Process: proteolysis (GO:0006508);; Molecular Function: serine-type peptidase activity (GO:0008236);; Biological Process: glucosinolate biosynthetic process (GO:0019761);;	K01285|0.0|rcu:RCOM_0700730|lysosomal pro-X carboxypeptidase, putative (EC:3.4.16.2)	[OR]	--	Serine carboxypeptidase S28;; Alpha/beta hydrolase family	Probable serine protease EDA2 (Precursor) GN=EDA2 OS=Arabidopsis thaliana (Mouse-ear cress) PE=2 SV=2	PREDICTED: lysosomal Pro-X carboxypeptidase [Cucumis sativus]
Csa7G378520	0.00238859	-1.33637	down	--	--	Cellular Component: nucleus (GO:0005634);; Biological Process: regulation of transcription, DNA-templated (GO:0006355);; Biological Process: auxin-activated signaling pathway (GO:0009734);; Molecular Function: protein dimerization activity (GO:0046983);;	--	--	--	AUX/IAA family	Auxin-induced protein AUX28 GN=AUX28 OS=Glycine max (Soybean) PE=2 SV=1	auxin-induced protein AUX28-like [Cucumis sativus]
Csa3G331330	0.000149348	-1.63139	down	--	--	Biological Process: defense response (GO:0006952);; Biological Process: response to biotic stimulus (GO:0009607);;	--	--	--	Pathogenesis-related protein Bet v I family	MLP-like protein 34 GN=MLP34 OS=Arabidopsis thaliana (Mouse-ear cress) PE=2 SV=1	PREDICTED: MLP-like protein 28 [Cucumis sativus]
Csa3G597290	0.00109457	-2.08752	down	--	--	Biological Process: maltose metabolic process (GO:0000023);; Molecular Function: methyltransferase activity (GO:0008168);; Biological Process: mRNA modification (GO:0016556);; Biological Process: starch biosynthetic process (GO:0019252);; Biological Process: methylation (GO:0032259);;	--	[IR]	--	Methyltransferase domain;; Methyltransferase domain;; Methyltransferase domain	--	PREDICTED: uncharacterized protein LOC101221941 [Cucumis sativus]
Csa1G042130	0.00174645	-1.74582	down	--	--	Biological Process: protein peptidyl-prolyl isomerization (GO:0000413);; Molecular Function: peptidyl-prolyl cis-trans isomerase activity (GO:0003755);; Biological Process: protein folding (GO:0006457);;	--	[O]	Posttranslational modification, protein turnover, chaperones	Cyclophilin type peptidyl-prolyl cis-trans isomerase/CLD	Peptidyl-prolyl cis-trans isomerase CYP26-2, chloroplastic (Precursor) GN=CYP26-2 OS=Arabidopsis thaliana (Mouse-ear cress) PE=2 SV=1	PREDICTED: peptidyl-prolyl cis-trans isomerase CYP26-2, chloroplastic [Cucumis sativus]
Csa2G374640	2.39e-06	-2.81017	down	[E]	Amino acid transport and metabolism	Molecular Function: transporter activity (GO:0005215);; Biological Process: transport (GO:0006810);; Cellular Component: membrane (GO:0016020);;	--	[E]	Amino acid transport and metabolism	POT family;; Major Facilitator Superfamily	Protein NRT1/ PTR FAMILY 1.2 GN=F9I5.4 OS=Arabidopsis thaliana (Mouse-ear cress) PE=1 SV=1	PREDICTED: protein NRT1/ PTR FAMILY 1.2-like [Cucumis sativus]
Csa1G533490	0.00806718	-1.01758	down	[T]	Signal transduction mechanisms	Cellular Component: peroxisome (GO:0005777);; Biological Process: myo-inositol hexakisphosphate biosynthetic process (GO:0010264);; Molecular Function: hydrolase activity (GO:0016787);;	--	[TR]	--	Calcineurin-like phosphoesterase	Uncharacterized protein At1g18480 GN=At1g18480 OS=Arabidopsis thaliana (Mouse-ear cress) PE=2 SV=1	PREDICTED: uncharacterized protein At1g18480 [Cucumis sativus]
Csa1G250130	3.49e-07	-1.25483	down	[IQR]	--	Cellular Component: chloroplast thylakoid membrane (GO:0009535);; Biological Process: PSII associated light-harvesting complex II catabolic process (GO:0010304);; Biological Process: chlorophyll catabolic process (GO:0015996);; Cellular Component: integral component of membrane (GO:0016021);; Molecular Function: chlorophyll(ide) b reductase activity (GO:0034256);; Molecular Function: glucose 1-de…	K13606|0.0|rcu:RCOM_1052710|short-chain dehydrogenase, putative (EC:1.1.1.47)	[R]	General function prediction only	short chain dehydrogenase;; Enoyl-(Acyl carrier protein) reductase;; KR domain	Probable chlorophyll(ide) b reductase NYC1, chloroplastic (Precursor) OS=Oryza sativa subsp. japonica (Rice) PE=1 SV=1	PREDICTED: probable chlorophyll(ide) b reductase NYC1, chloroplastic [Cucumis sativus]
Csa1G714680	0.000585349	-1.35072	down	--	--	Cellular Component: chloroplast thylakoid membrane (GO:0009535);; Cellular Component: photosystem I reaction center (GO:0009538);; Cellular Component: chloroplast envelope (GO:0009941);; Cellular Component: plastoglobule (GO:0010287);; Biological Process: photosynthesis (GO:0015979);; Cellular Component: integral component of membrane (GO:0016021);; Biological Process: cysteine biosynthetic proce…	K02694|1e-129|rcu:RCOM_1426230|Photosystem I reaction center subunit III, chloroplast precursor, putative	--	--	Photosystem I reaction centre subunit III	Photosystem I reaction center subunit III, chloroplastic (Precursor) GN=PSAF OS=Flaveria trinervia (Clustered yellowtops) PE=2 SV=1	PREDICTED: photosystem I reaction center subunit III, chloroplastic [Cucumis sativus]
Csa5G139330	3.51e-05	-1.98996	down	--	--	--	--	--	--	--	--	hypothetical protein Csa_5G139330 [Cucumis sativus]
Csa6G011720	3.94e-06	-1.69982	down	--	--	Molecular Function: DNA binding (GO:0003677);; Molecular Function: sequence-specific DNA binding transcription factor activity (GO:0003700);; Cellular Component: nucleus (GO:0005634);; Biological Process: regulation of transcription, DNA-templated (GO:0006355);; Molecular Function: protein dimerization activity (GO:0046983);;	--	--	--	Helix-loop-helix DNA-binding domain	Transcription factor bHLH51 GN=T7M7.8 OS=Arabidopsis thaliana (Mouse-ear cress) PE=2 SV=1	PREDICTED: transcription factor bHLH51 [Cucumis sativus]
Csa2G381830	4.83e-07	-2.74103	down	--	--	--	--	--	--	--	--	hypothetical protein Csa_2G381830 [Cucumis sativus]
Csa3G011610	0.00247161	-1.30144	down	--	--	--	--	--	--	--	--	hypothetical protein Csa_3G011610 [Cucumis sativus]
Csa6G057170	0.00129733	-1.58036	down	--	--	Biological Process: calcium ion transport (GO:0006816);; Biological Process: Golgi organization (GO:0007030);; Cellular Component: photosystem I (GO:0009522);; Cellular Component: chloroplast thylakoid membrane (GO:0009535);; Biological Process: response to salt stress (GO:0009651);; Biological Process: photosynthesis, light harvesting (GO:0009765);; Cellular Component: photosystem II antenna com…	K08917|1e-166|pop:POPTR_709712|Lhcb6-1	--	--	Chlorophyll A-B binding protein	Chlorophyll a-b binding protein CP24 10A, chloroplastic (Precursor) GN=CAP10A OS=Solanum lycopersicum (Tomato) PE=3 SV=1	PREDICTED: chlorophyll a-b binding protein CP24 10A, chloroplastic [Cucumis sativus]
Csa3G172390	0.00214278	-1.64362	down	--	--	Biological Process: metabolic process (GO:0008152);; Molecular Function: transferase activity, transferring hexosyl groups (GO:0016758);;	--	[GC]	--	UDP-glucoronosyl and UDP-glucosyl transferase	Crocetin glucosyltransferase, chloroplastic (Precursor) GN=UGT75L6 OS=Gardenia jasminoides (Cape jasmine) PE=1 SV=1	PREDICTED: crocetin glucosyltransferase, chloroplastic-like [Cucumis sativus]
Csa5G155510	0.000735228	-1.51623	down	--	--	--	--	--	--	Protein of unknown function (DUF4005);; IQ calmodulin-binding motif	Protein IQ-DOMAIN 14 GN=IQD14 OS=Arabidopsis thaliana (Mouse-ear cress) PE=1 SV=1	PREDICTED: protein IQ-DOMAIN 14 isoform X1 [Cucumis sativus]
Csa4G000640	0.000184423	-1.70453	down	--	--	--	--	--	--	--	--	PREDICTED: uncharacterized protein LOC101219359 [Cucumis sativus]
Csa6G376270	1.54e-07	-1.41193	down	[RTKL]	--	Molecular Function: protein serine/threonine kinase activity (GO:0004674);; Molecular Function: ATP binding (GO:0005524);; Biological Process: protein phosphorylation (GO:0006468);;	--	--	--	Protein tyrosine kinase;; Protein kinase domain	Receptor-like cytosolic serine/threonine-protein kinase RBK2 GN=RBK2 OS=Arabidopsis thaliana (Mouse-ear cress) PE=1 SV=1	hypothetical protein Csa_6G376270 [Cucumis sativus]
Csa6G425780	3.88e-07	-3.37443	down	--	--	--	--	--	--	--	--	hypothetical protein Csa_6G425780 [Cucumis sativus]
Csa5G589920	0.000150225	-1.12989	down	[Q]	Secondary metabolites biosynthesis, transport and catabolism	Molecular Function: monooxygenase activity (GO:0004497);; Molecular Function: iron ion binding (GO:0005506);; Molecular Function: oxidoreductase activity, acting on paired donors, with incorporation or reduction of molecular oxygen (GO:0016705);; Molecular Function: heme binding (GO:0020037);; Biological Process: oxidation-reduction process (GO:0055114);;	--	[Q]	Secondary metabolites biosynthesis, transport and catabolism	Cytochrome P450	Cytochrome P450 78A5 GN=F21F23.15 OS=Arabidopsis thaliana (Mouse-ear cress) PE=2 SV=1	PREDICTED: cytochrome P450 78A5-like [Cucumis sativus]
Csa1G045530	0.00399335	-1.27283	down	--	--	Biological Process: plant-type cell wall modification (GO:0009827);; Cellular Component: cell part (GO:0044464);;	--	--	--	--	H/ACA ribonucleoprotein complex subunit 4 GN=F24I3.230 OS=Arabidopsis thaliana (Mouse-ear cress) PE=1 SV=1	hypothetical protein Csa_1G045530 [Cucumis sativus]
Csa2G170820	4.6e-05	-1.50574	down	--	--	Cellular Component: nucleus (GO:0005634);; Biological Process: regulation of transcription, DNA-templated (GO:0006355);; Molecular Function: protein dimerization activity (GO:0046983);;	--	--	--	AUX/IAA family	Auxin-responsive protein IAA13 GN=IAA13 OS=Arabidopsis thaliana (Mouse-ear cress) PE=1 SV=2	PREDICTED: auxin-responsive protein IAA13 isoform X2 [Cucumis sativus]
Csa3G143580	0.00323491	-1.08763	down	--	--	Cellular Component: nucleus (GO:0005634);; Biological Process: regulation of transcription, DNA-templated (GO:0006355);; Molecular Function: protein dimerization activity (GO:0046983);;	--	--	--	AUX/IAA family	Auxin-responsive protein IAA4 GN=MQD19.3 OS=Arabidopsis thaliana (Mouse-ear cress) PE=1 SV=2	PREDICTED: auxin-responsive protein IAA4 [Cucumis sativus]
Csa3G132580	0.000335041	-1.14815	down	--	--	--	--	--	--	Tetratricopeptide repeat;; Tetratricopeptide repeat;; TPR repeat;; Anaphase-promoting complex, cyclosome, subunit 3;; Tetratricopeptide repeat;; Tetratricopeptide repeat;; Tetratricopeptide repeat	Protein SULFUR DEFICIENCY-INDUCED 1 {ECO:0000303|PubMed:19154231} OS=Arabidopsis thaliana (Mouse-ear cress) PE=2 SV=1	PREDICTED: protein SULFUR DEFICIENCY-INDUCED 1 [Cucumis sativus]
Csa2G060360	0.000166294	-1.45497	down	[S]	Function unknown	Biological Process: single-organism process (GO:0044699);;	--	[TZ]	--	Protein of unknown function (DUF1517)	Vegetative cell wall protein gp1 (Precursor) GN=GP1 OS=Chlamydomonas reinhardtii (Chlamydomonas smithii) PE=1 SV=1	PREDICTED: uncharacterized protein LOC101221328 [Cucumis sativus]
Csa2G423630	7.59e-05	-1.69964	down	--	--	--	--	--	--	NPH3 family;; BTB/POZ domain	BTB/POZ domain-containing protein At3g22104 GN=At3g22104 OS=Arabidopsis thaliana (Mouse-ear cress) PE=2 SV=1	PREDICTED: BTB/POZ domain-containing protein At3g22104-like [Cucumis sativus]
cucumber_newGene_1101	0.00199532	-1.38146	down	[R]	General function prediction only	Cellular Component: nucleus (GO:0005634);; Cellular Component: cytosol (GO:0005829);; Biological Process: cytokinin biosynthetic process (GO:0009691);; Molecular Function: hydrolase activity, hydrolyzing N-glycosyl compounds (GO:0016799);;	--	--	--	Possible lysine decarboxylase	Cytokinin riboside 5&apos;-monophosphate phosphoribohydrolase LOG3 GN=LOG3 OS=Arabidopsis thaliana (Mouse-ear cress) PE=1 SV=1	PREDICTED: cytokinin riboside 5&apos;-monophosphate phosphoribohydrolase LOG3 [Cucumis sativus]
Csa3G912950	0.00168431	-1.37041	down	[R]	General function prediction only	Cellular Component: integral component of membrane (GO:0016021);; Biological Process: negative regulation of apoptotic process (GO:0043066);;	--	[V]	Defense mechanisms	Inhibitor of apoptosis-promoting Bax1	Bax inhibitor 1 GN=BI-1 OS=Arabidopsis thaliana (Mouse-ear cress) PE=1 SV=1	hypothetical protein Csa_3G912950 [Cucumis sativus]
Csa6G504590	0.000235954	-1.63569	down	[Q]	Secondary metabolites biosynthesis, transport and catabolism	Molecular Function: iron ion binding (GO:0005506);; Cellular Component: endoplasmic reticulum membrane (GO:0005789);; Molecular Function: electron carrier activity (GO:0009055);; Biological Process: leaf morphogenesis (GO:0009965);; Cellular Component: integral component of membrane (GO:0016021);; Biological Process: brassinosteroid biosynthetic process (GO:0016132);; Molecular Function: oxidored…	K12637|0.0|vvi:100259060|hypothetical protein LOC100259060	[QI]	--	Cytochrome P450	3-epi-6-deoxocathasterone 23-monooxygenase OS=Arabidopsis thaliana (Mouse-ear cress) PE=2 SV=3	hypothetical protein Csa_6G504590 [Cucumis sativus]
Csa7G353010	0.00619467	-1.43412	down	--	--	Molecular Function: DNA binding (GO:0003677);; Cellular Component: nucleus (GO:0005634);; Biological Process: regulation of transcription, DNA-templated (GO:0006355);;	--	--	--	No apical meristem (NAM) protein	NAC domain-containing protein 21/22 OS=Arabidopsis thaliana (Mouse-ear cress) PE=1 SV=2	PREDICTED: NAC domain-containing protein 21/22-like [Cucumis sativus]
Csa6G507140	0.00101324	-4.43511	down	--	--	Biological Process: lipid metabolic process (GO:0006629);; Molecular Function: transferase activity (GO:0016740);; Molecular Function: hydrolase activity, acting on ester bonds (GO:0016788);;	--	--	--	GDSL-like Lipase/Acylhydrolase	GDSL esterase/lipase EXL3 (Precursor) GN=EXL3 OS=Arabidopsis thaliana (Mouse-ear cress) PE=2 SV=1	PREDICTED: GDSL esterase/lipase EXL3-like [Cucumis sativus]
Csa1G434130	1.92e-05	-4.52839	down	[P]	Inorganic ion transport and metabolism	Molecular Function: cation transmembrane transporter activity (GO:0008324);; Biological Process: monovalent inorganic cation transport (GO:0015672);; Cellular Component: membrane (GO:0016020);; Biological Process: metal ion transport (GO:0030001);;	--	[P]	Inorganic ion transport and metabolism	Cation transport protein	Sodium transporter HKT1 GN=HKT1 OS=Arabidopsis thaliana (Mouse-ear cress) PE=1 SV=1	PREDICTED: sodium transporter HKT1 [Cucumis sativus]
Csa6G080330	0.00223682	-1.62934	down	[S]	Function unknown	--	--	[R]	General function prediction only	Leucine Rich repeats (2 copies);; Leucine rich repeat;; Leucine Rich Repeat;; Leucine Rich repeat;; Leucine rich repeat;; Leucine rich repeat N-terminal domain	Receptor-like protein 12 (Precursor) GN=RLP12 OS=Arabidopsis thaliana (Mouse-ear cress) PE=2 SV=2	PREDICTED: receptor-like protein 12 [Cucumis sativus]
Csa3G643770	3.4e-22	-2.24927	down	[Q]	Secondary metabolites biosynthesis, transport and catabolism	Molecular Function: iron ion binding (GO:0005506);; Molecular Function: flavonoid 3'-monooxygenase activity (GO:0016711);; Molecular Function: heme binding (GO:0020037);; Molecular Function: flavonoid 3',5'-hydroxylase activity (GO:0033772);; Biological Process: oxidation-reduction process (GO:0055114);;	--	[Q]	Secondary metabolites biosynthesis, transport and catabolism	Cytochrome P450	Cytochrome P450 71A1 GN=CYP71A1 OS=Persea americana (Avocado) PE=1 SV=2	Flavonoid 3-hydroxylase [Cucumis sativus]
Csa2G200420	0.00742181	-1.4186	down	--	--	Cellular Component: nucleus (GO:0005634);; Biological Process: regulation of transcription, DNA-templated (GO:0006355);; Biological Process: auxin-activated signaling pathway (GO:0009734);; Molecular Function: protein dimerization activity (GO:0046983);;	--	--	--	AUX/IAA family	Auxin-responsive protein IAA14 OS=Arabidopsis thaliana (Mouse-ear cress) PE=1 SV=2	PREDICTED: auxin-responsive protein IAA14 [Cucumis sativus]
Csa2G361700	3.03e-06	-2.69019	down	[M]	Cell wall/membrane/envelope biogenesis	Molecular Function: DNA binding (GO:0003677);; Molecular Function: sequence-specific DNA binding transcription factor activity (GO:0003700);; Cellular Component: nucleus (GO:0005634);; Biological Process: response to abscisic acid (GO:0009737);; Biological Process: stomatal complex morphogenesis (GO:0010103);; Biological Process: positive regulation of transcription, DNA-templated (GO:0045893);;	--	--	--	ZF-HD protein dimerisation region	Zinc-finger homeodomain protein 5 GN=F22H5.4 OS=Arabidopsis thaliana (Mouse-ear cress) PE=1 SV=1	PREDICTED: zinc-finger homeodomain protein 5 [Cucumis sativus]
Csa1G039250	0.00480742	-1.21239	down	--	--	Biological Process: pentose-phosphate shunt (GO:0006098);; Cellular Component: chloroplast thylakoid membrane (GO:0009535);; Biological Process: chloroplast organization (GO:0009658);; Biological Process: photosynthetic electron transport in photosystem I (GO:0009773);; Biological Process: chlorophyll biosynthetic process (GO:0015995);; Biological Process: positive regulation of transcription, DN…	--	--	--	Protein of unknown function (DUF1118)	--	PREDICTED: uncharacterized protein LOC101204037 [Cucumis sativus]
Csa6G112490	0.000170628	-1.17869	down	[B]	Chromatin structure and dynamics	Molecular Function: sequence-specific DNA binding transcription factor activity (GO:0003700);; Cellular Component: nucleus (GO:0005634);; Biological Process: regulation of transcription, DNA-templated (GO:0006355);; Molecular Function: sequence-specific DNA binding (GO:0043565);; Molecular Function: protein heterodimerization activity (GO:0046982);;	--	[K]	Transcription	Histone-like transcription factor (CBF/NF-Y) and archaeal histone;; Core histone H2A/H2B/H3/H4	Nuclear transcription factor Y subunit B-3 OS=Arabidopsis thaliana (Mouse-ear cress) PE=2 SV=1	PREDICTED: nuclear transcription factor Y subunit B-3 [Cucumis sativus]
cucumber_newGene_14	4.93e-11	-2.51713	down	[Q]	Secondary metabolites biosynthesis, transport and catabolism	Molecular Function: monooxygenase activity (GO:0004497);; Molecular Function: iron ion binding (GO:0005506);; Molecular Function: oxidoreductase activity, acting on paired donors, with incorporation or reduction of molecular oxygen (GO:0016705);; Molecular Function: heme binding (GO:0020037);; Biological Process: oxidation-reduction process (GO:0055114);;	--	[Q]	Secondary metabolites biosynthesis, transport and catabolism	Cytochrome P450	Cytochrome P450 71A1 GN=CYP71A1 OS=Persea americana (Avocado) PE=1 SV=2	PREDICTED: cytochrome P450 71A1-like [Cucumis sativus]
Csa2G279260	1.39e-07	-1.58063	down	--	--	Molecular Function: DNA binding (GO:0003677);; Molecular Function: sequence-specific DNA binding transcription factor activity (GO:0003700);; Biological Process: regulation of transcription, DNA-templated (GO:0006355);; Biological Process: response to stress (GO:0006950);; Biological Process: response to abiotic stimulus (GO:0009628);; Biological Process: response to chemical (GO:0042221);;	--	--	--	AP2 domain	Ethylene-responsive transcription factor ERF008 GN=ERF008 OS=Arabidopsis thaliana (Mouse-ear cress) PE=2 SV=1	PREDICTED: ethylene-responsive transcription factor ERF011-like [Cucumis sativus]
Csa3G110670	7.17e-05	-1.00052	down	--	--	Molecular Function: DNA binding (GO:0003677);; Cellular Component: nucleus (GO:0005634);; Biological Process: DNA-templated transcription, initiation (GO:0006352);; Molecular Function: zinc ion binding (GO:0008270);; Biological Process: histone modification (GO:0016570);;	--	[K]	Transcription	SWIB/MDM2 domain;; Plus-3 domain	Zinc finger CCCH domain-containing protein 19 GN=F16F14 OS=Arabidopsis thaliana (Mouse-ear cress) PE=1 SV=3	hypothetical protein Csa_3G110670 [Cucumis sativus]
cucumber_newGene_408	2.18e-07	-1.28107	down	--	--	Cellular Component: nucleus (GO:0005634);; Cellular Component: vacuole (GO:0005773);; Biological Process: cellular protein modification process (GO:0006464);; Biological Process: ubiquitin-dependent protein catabolic process (GO:0006511);; Biological Process: protein targeting to vacuole (GO:0006623);; Biological Process: response to UV-B (GO:0010224);; Biological Process: vesicle-mediated transp…	--	[OR]	--	Ubiquitin family;; Ubiquitin-2 like Rad60 SUMO-like;; Ubiquitin-like domain;; Telomere stability and silencing;; Ubiquitin-2 like Rad60 SUMO-like;; DUF2407 ubiquitin-like domain;; Protein of unknown function (DUF2870);; FlgD Ig-like domain;; RNA methyltransferase;; GLUT4 regulating protein TUG	40S ribosomal protein S27a-1 (Precursor) OS=Arabidopsis thaliana (Mouse-ear cress) PE=1 SV=2	polyubiquitin 14 [Arabidopsis thaliana]
Csa7G237850	0.00712965	-1.32842	down	--	--	Biological Process: RNA metabolic process (GO:0016070);; Biological Process: regulation of cellular process (GO:0050794);;	--	--	--	CCT motif	Zinc finger protein CONSTANS-LIKE 5 GN=COL5 OS=Arabidopsis thaliana (Mouse-ear cress) PE=2 SV=2	hypothetical protein Csa_7G237850 [Cucumis sativus]
Csa5G544060	0.00369787	-1.89806	down	--	--	--	--	--	--	Domain of unknown function (DUF313)	B3 domain-containing protein At2g31420 GN=At2g31420 OS=Arabidopsis thaliana (Mouse-ear cress) PE=3 SV=1	PREDICTED: B3 domain-containing protein At2g31420-like [Cucumis sativus]
Csa3G078800	9.55e-09	-4.82547	down	[H]	Coenzyme transport and metabolism	Biological Process: maltose metabolic process (GO:0000023);; Cellular Component: mitochondrion (GO:0005739);; Cellular Component: cytosol (GO:0005829);; Biological Process: cellular response to DNA damage stimulus (GO:0006974);; Molecular Function: zinc ion binding (GO:0008270);; Biological Process: thiamine biosynthetic process (GO:0009228);; Cellular Component: chloroplast stroma (GO:0009570);;…	K03146|0.0|rcu:RCOM_0184550|electron transfer flavoprotein-ubiquinone oxidoreductase, putative	[R]	General function prediction only	Thi4 family;; FAD dependent oxidoreductase;; FAD binding domain;; NAD(P)-binding Rossmann-like domain;; Lycopene cyclase protein;; Pyridine nucleotide-disulphide oxidoreductase;; FAD-NAD(P)-binding;; GMC oxidoreductase	Thiamine thiazole synthase, chloroplastic {ECO:0000255|HAMAP-Rule:MF_03158} (Precursor) OS=Citrus sinensis (Sweet orange) PE=2 SV=1	PREDICTED: thiamine thiazole synthase, chloroplastic [Cucumis sativus]
Csa6G292430	0.00178627	-1.98159	down	--	--	Molecular Function: calmodulin binding (GO:0005516);; Biological Process: defense response (GO:0006952);; Biological Process: response to biotic stimulus (GO:0009607);; Cellular Component: integral component of membrane (GO:0016021);;	--	--	--	Mlo family	MLO-like protein 6 GN=MLO6 OS=Arabidopsis thaliana (Mouse-ear cress) PE=2 SV=2	PREDICTED: MLO-like protein 6 isoform X1 [Cucumis sativus]
Csa1G064150	0.00465579	-1.01819	down	[G]	Carbohydrate transport and metabolism	Biological Process: carbohydrate metabolic process (GO:0005975);; Molecular Function: beta-glucosidase activity (GO:0008422);;	K05350|0.0|rcu:RCOM_0905360|beta-glucosidase, putative (EC:3.2.1.21)	[G]	Carbohydrate transport and metabolism	Glycosyl hydrolase family 1	Beta-glucosidase 47 (Precursor) GN=BGLU47 OS=Arabidopsis thaliana (Mouse-ear cress) PE=3 SV=2	PREDICTED: beta-glucosidase 47 [Cucumis sativus]
Csa2G264020	0.00499374	-1.02272	down	[J]	Translation, ribosomal structure and biogenesis	Biological Process: metabolic process (GO:0008152);; Molecular Function: carbon-nitrogen ligase activity, with glutamine as amido-N-donor (GO:0016884);;	--	[J]	Translation, ribosomal structure and biogenesis	Amidase	Glutamyl-tRNA(Gln) amidotransferase subunit A, chloroplastic/mitochondrial {ECO:0000255|HAMAP-Rule:MF_03150} (Precursor) GN=At3g25660 OS=Arabidopsis thaliana (Mouse-ear cress) PE=2 SV=1	PREDICTED: putative amidase C869.01 [Cucumis sativus]
Csa5G162030	0.00789123	-1.29871	down	--	--	Molecular Function: metal ion binding (GO:0046872);;	--	[R]	General function prediction only	C2H2-type zinc finger;; C2H2-type zinc finger;; Zinc finger, C2H2 type	Zinc finger protein ZAT9 GN=ZAT9 OS=Arabidopsis thaliana (Mouse-ear cress) PE=2 SV=1	PREDICTED: zinc finger protein ZAT9 isoform X1 [Cucumis sativus]
Csa5G517790	0.00348584	-1.63991	down	--	--	--	--	--	--	--	Uncharacterized membrane protein At3g27390 GN=At3g27390 OS=Arabidopsis thaliana (Mouse-ear cress) PE=1 SV=2	PREDICTED: uncharacterized membrane protein At3g27390-like [Cucumis sativus]
Csa4G050280	5.09e-15	-2.90402	down	[P]	Inorganic ion transport and metabolism	Molecular Function: solute:hydrogen antiporter activity (GO:0015299);; Cellular Component: integral component of membrane (GO:0016021);; Biological Process: hydrogen ion transmembrane transport (GO:1902600);;	--	[P]	Inorganic ion transport and metabolism	Sodium/hydrogen exchanger family	Cation/H(+) antiporter 18 GN=CHX18 OS=Arabidopsis thaliana (Mouse-ear cress) PE=2 SV=1	PREDICTED: cation/H(+) antiporter 18-like [Cucumis sativus]
Csa2G264040	3.15e-08	-2.47622	down	[J]	Translation, ribosomal structure and biogenesis	Biological Process: metabolic process (GO:0008152);; Molecular Function: carbon-nitrogen ligase activity, with glutamine as amido-N-donor (GO:0016884);;	--	[J]	Translation, ribosomal structure and biogenesis	Amidase	Glutamyl-tRNA(Gln) amidotransferase subunit A, chloroplastic/mitochondrial {ECO:0000255|HAMAP-Rule:MF_03150} (Precursor) GN=At3g25660 OS=Arabidopsis thaliana (Mouse-ear cress) PE=2 SV=1	PREDICTED: putative amidase C869.01 isoform X1 [Cucumis sativus]
Csa7G450580	2.33e-06	-1.183	down	--	--	--	--	--	--	--	--	PREDICTED: uncharacterized protein LOC101223039 [Cucumis sativus]
Csa1G574820	0.00576996	-1.86437	down	[E]	Amino acid transport and metabolism	Molecular Function: cysteine synthase activity (GO:0004124);; Biological Process: cysteine biosynthetic process from serine (GO:0006535);; Molecular Function: transferase activity (GO:0016740);;	K01738|1e-161|pop:POPTR_595468|hypothetical protein	[E]	Amino acid transport and metabolism	Pyridoxal-phosphate dependent enzyme	Cysteine synthase OS=Citrullus lanatus (Watermelon) PE=1 SV=1	PREDICTED: cysteine synthase-like [Cucumis sativus]
Csa6G077390	0.00361097	-2.19218	down	[MG]	--	Molecular Function: catalytic activity (GO:0003824);; Biological Process: metabolic process (GO:0008152);; Molecular Function: coenzyme binding (GO:0050662);;	--	[V]	Defense mechanisms	3-beta hydroxysteroid dehydrogenase/isomerase family;; NAD dependent epimerase/dehydratase family;; Male sterility protein;; NADH(P)-binding;; short chain dehydrogenase	Vestitone reductase OS=Medicago sativa (Alfalfa) PE=1 SV=1	hypothetical protein Csa_6G077390 [Cucumis sativus]
Csa6G302690	1.56e-05	-1.86665	down	--	--	Biological Process: metal ion transport (GO:0030001);; Molecular Function: metal ion binding (GO:0046872);;	--	[P]	Inorganic ion transport and metabolism	Heavy-metal-associated domain	Copper transport protein ATX1 GN=ATX1 OS=Arabidopsis thaliana (Mouse-ear cress) PE=1 SV=1	PREDICTED: uncharacterized protein LOC101212737 [Cucumis sativus]
Csa7G049250	6.36e-05	-2.3004	down	--	--	Molecular Function: metal ion binding (GO:0046872);;	--	[R]	General function prediction only	--	Zinc finger CCCH domain-containing protein 2 GN=At1g03790 OS=Arabidopsis thaliana (Mouse-ear cress) PE=2 SV=1	PREDICTED: zinc finger CCCH domain-containing protein 2 [Cucumis sativus]
Csa3G708170	0.000727634	-1.73579	down	--	--	--	--	--	--	Plant protein of unknown function (DUF946)	--	PREDICTED: uncharacterized protein LOC101218097 [Cucumis sativus]
cucumber_newGene_63	0.00755981	-1.26968	down	[E]	Amino acid transport and metabolism	Biological Process: indoleacetic acid biosynthetic process (GO:0009684);; Biological Process: response to ethylene (GO:0009723);; Biological Process: positive gravitropism (GO:0009958);; Biological Process: maintenance of root meristem identity (GO:0010078);; Biological Process: phloem or xylem histogenesis (GO:0010087);; Biological Process: cotyledon vascular tissue pattern formation (GO:0010588…	--	--	--	Allinase;; Aminotransferase class I and II	Tryptophan aminotransferase-related protein 2 GN=TAR2 OS=Arabidopsis thaliana (Mouse-ear cress) PE=2 SV=1	PREDICTED: tryptophan aminotransferase-related protein 2-like isoform X1 [Cucumis sativus]
Csa3G575330	0.000473827	-1.42882	down	[E]	Amino acid transport and metabolism	Cellular Component: endoplasmic reticulum (GO:0005783);; Biological Process: ER to Golgi vesicle-mediated transport (GO:0006888);; Cellular Component: integral component of membrane (GO:0016021);; Molecular Function: long-chain-alcohol oxidase activity (GO:0046577);; Molecular Function: flavin adenine dinucleotide binding (GO:0050660);; Biological Process: oxidation-reduction process (GO:0055114)…	--	--	--	GMC oxidoreductase;; GMC oxidoreductase;; FAD binding domain;; NAD(P)-binding Rossmann-like domain;; FAD binding domain;; Thi4 family	Long-chain-alcohol oxidase FAO2 GN=FAO2 OS=Lotus japonicus (Lotus corniculatus var. japonicus) PE=2 SV=1	PREDICTED: long-chain-alcohol oxidase FAO2-like [Cucumis sativus]
Csa3G038120	5.2e-06	-1.27527	down	[P]	Inorganic ion transport and metabolism	Cellular Component: cytosol (GO:0005829);; Biological Process: superoxide metabolic process (GO:0006801);; Biological Process: cellular copper ion homeostasis (GO:0006878);; Biological Process: response to stress (GO:0006950);; Cellular Component: chloroplast stroma (GO:0009570);; Molecular Function: superoxide dismutase copper chaperone activity (GO:0016532);; Biological Process: metal ion trans…	--	[P]	Inorganic ion transport and metabolism	Copper/zinc superoxide dismutase (SODC);; Heavy-metal-associated domain	Copper chaperone for superoxide dismutase, chloroplastic/cytosolic (Precursor) GN=CCS OS=Arabidopsis thaliana (Mouse-ear cress) PE=1 SV=1	PREDICTED: copper chaperone for superoxide dismutase, chloroplastic/cytosolic [Cucumis sativus]
Csa4G644680	3.55e-07	-2.00165	down	--	--	--	--	--	--	--	--	PREDICTED: uncharacterized protein LOC101203076 isoform X1 [Cucumis sativus]
Csa4G052080	1.29e-11	-3.3012	down	--	--	--	--	--	--	--	--	PREDICTED: uncharacterized protein LOC105435188 [Cucumis sativus]
Csa3G150740	1.39e-05	-1.53129	down	[G]	Carbohydrate transport and metabolism	Molecular Function: ATP binding (GO:0005524);; Cellular Component: nucleus (GO:0005634);; Cellular Component: cytosol (GO:0005829);; Biological Process: pyruvate metabolic process (GO:0006090);; Cellular Component: chloroplast stroma (GO:0009570);; Biological Process: photosynthesis (GO:0015979);; Molecular Function: kinase activity (GO:0016301);; Biological Process: phosphorylation (GO:0016310);…	K01006|0.0|vvi:100247690|hypothetical protein LOC100247690	--	--	PEP-utilising enzyme, TIM barrel domain;; Pyruvate phosphate dikinase, PEP/pyruvate binding domain;; PEP-utilising enzyme, mobile domain	Pyruvate, phosphate dikinase, chloroplastic (Precursor) GN=PPD OS=Mesembryanthemum crystallinum (Common ice plant) PE=2 SV=1	PREDICTED: pyruvate, phosphate dikinase 2 [Cucumis sativus]
Csa4G188370	8.43e-05	-1.0386	down	[P]	Inorganic ion transport and metabolism	Molecular Function: copper-exporting ATPase activity (GO:0004008);; Molecular Function: copper ion binding (GO:0005507);; Molecular Function: ATP binding (GO:0005524);; Biological Process: response to zinc ion (GO:0010043);; Biological Process: detoxification of copper ion (GO:0010273);; Cellular Component: integral component of membrane (GO:0016021);; Biological Process: copper ion export (GO:00…	K01533|0.0|vvi:100259857|hypothetical protein LOC100259857	[P]	Inorganic ion transport and metabolism	E1-E2 ATPase;; haloacid dehalogenase-like hydrolase;; Heavy-metal-associated domain;; haloacid dehalogenase-like hydrolase;; haloacid dehalogenase-like hydrolase	Probable copper-transporting ATPase HMA5 GN=HMA5 OS=Arabidopsis thaliana (Mouse-ear cress) PE=1 SV=2	PREDICTED: probable copper-transporting ATPase HMA5 [Cucumis sativus]
Csa3G444610	1.29e-08	-2.04967	down	--	--	Biological Process: phosphorelay signal transduction system (GO:0000160);; Molecular Function: signal transducer activity (GO:0004871);; Molecular Function: 2-alkenal reductase [NAD(P)] activity (GO:0032440);; Biological Process: oxidation-reduction process (GO:0055114);;	K14490|3e-77|pop:POPTR_751856|histidine phosphotransfer protein	[T]	Signal transduction mechanisms	Hpt domain	Histidine-containing phosphotransfer protein 4 GN=AHP4 OS=Arabidopsis thaliana (Mouse-ear cress) PE=1 SV=2	PREDICTED: histidine-containing phosphotransfer protein 4-like isoform X2 [Cucumis sativus]
Csa6G492290	0.000233981	-1.97116	down	--	--	Molecular Function: metal ion binding (GO:0046872);;	--	--	--	--	Zinc finger protein 4 GN=ZFP4 OS=Arabidopsis thaliana (Mouse-ear cress) PE=2 SV=2	PREDICTED: zinc finger protein 4-like [Cucumis sativus]
Csa3G042380	0.000598962	-3.113	down	--	--	Molecular Function: magnesium ion binding (GO:0000287);; Biological Process: metabolic process (GO:0008152);; Molecular Function: terpene synthase activity (GO:0010333);;	--	--	--	Terpene synthase family, metal binding domain;; Terpene synthase, N-terminal domain	(-)-germacrene D synthase OS=Vitis vinifera (Grape) PE=1 SV=1	hypothetical protein Csa_3G042380 [Cucumis sativus]
Csa3G646530	0.00098626	-1.19036	down	[IR]	--	Molecular Function: oxidoreductase activity, acting on the CH-CH group of donors, quinone or related compound as acceptor (GO:0016635);; Molecular Function: hydrolase activity, acting on ester bonds (GO:0016788);; Biological Process: cellular lipid metabolic process (GO:0044255);;	--	--	--	GDSL-like Lipase/Acylhydrolase	GDSL esterase/lipase 1 (Precursor) GN=GLIP1 OS=Arabidopsis thaliana (Mouse-ear cress) PE=1 SV=1	hypothetical protein Csa_3G646530 [Cucumis sativus]
Csa2G006120	0.000285649	-2.08589	down	--	--	Cellular Component: microtubule associated complex (GO:0005875);; Biological Process: microtubule-based process (GO:0007017);;	--	[Z]	Cytoskeleton	Dynein light chain type 1	Dynein 8 kDa light chain, flagellar outer arm OS=Chlamydomonas reinhardtii (Chlamydomonas smithii) PE=1 SV=1	hypothetical protein Csa_2G006120 [Cucumis sativus]
Csa7G378440	0.00990076	-1.22634	down	--	--	Cellular Component: chloroplast (GO:0009507);; Cellular Component: photosystem II (GO:0009523);; Biological Process: photosynthesis (GO:0015979);;	K02721|3e-52|vvi:100256361|hypothetical protein LOC100256361	--	--	Photosystem II reaction centre W protein (PsbW)	Photosystem II reaction center W protein, chloroplastic (Precursor) GN=psbW OS=Spinacia oleracea (Spinach) PE=1 SV=1	PREDICTED: photosystem II reaction center W protein, chloroplastic-like [Cucumis sativus]
Csa4G109040	0.000700942	-2.27141	down	[J]	Translation, ribosomal structure and biogenesis	Molecular Function: RNA binding (GO:0003723);; Molecular Function: ribonuclease T2 activity (GO:0033897);; Cellular Component: intracellular membrane-bounded organelle (GO:0043231);; Biological Process: RNA phosphodiester bond hydrolysis, endonucleolytic (GO:0090502);;	--	[A]	RNA processing and modification	Ribonuclease T2 family	Ribonuclease 2 (Precursor) GN=RNS2 OS=Arabidopsis thaliana (Mouse-ear cress) PE=2 SV=1	hypothetical protein Csa_4G109040 [Cucumis sativus]
Csa5G606920	0.00742181	-1.12718	down	[L]	Replication, recombination and repair	Biological Process: base-excision repair (GO:0006284);; Molecular Function: DNA-3-methyladenine glycosylase activity (GO:0008725);;	K01246|1e-170|rcu:RCOM_1466540|DNA-3-methyladenine glycosylase, putative (EC:3.2.2.20)	--	--	Methyladenine glycosylase	--	PREDICTED: uncharacterized protein LOC101218195 [Cucumis sativus]
Csa4G288090	1.38e-24	-3.01676	down	--	--	Molecular Function: linoleate 13S-lipoxygenase activity (GO:0016165);; Biological Process: oxylipin biosynthetic process (GO:0031408);; Molecular Function: metal ion binding (GO:0046872);; Biological Process: oxidation-reduction process (GO:0055114);;	--	--	--	Lipoxygenase	Linoleate 13S-lipoxygenase 2-1, chloroplastic (Precursor) GN=LOX2.1 OS=Solanum tuberosum (Potato) PE=1 SV=1	hypothetical protein Csa_4G288090 [Cucumis sativus]
Csa1G033310	7.56e-15	-4.31398	down	--	--	Cellular Component: photosystem I (GO:0009522);; Cellular Component: photosystem II (GO:0009523);; Cellular Component: chloroplast thylakoid membrane (GO:0009535);; Biological Process: photosynthesis, light harvesting (GO:0009765);; Cellular Component: chloroplast envelope (GO:0009941);; Cellular Component: plastoglobule (GO:0010287);; Cellular Component: integral component of membrane (GO:001602…	K08910|1e-164|vvi:100232934|LHCA1	--	--	Chlorophyll A-B binding protein	Chlorophyll a-b binding protein P4, chloroplastic (Precursor) OS=Pisum sativum (Garden pea) PE=1 SV=1	PREDICTED: chlorophyll a-b binding protein P4, chloroplastic-like [Cucumis sativus]
Csa1G525310	0.00218266	-1.78422	down	--	--	--	--	--	--	--	Proline-rich receptor-like protein kinase PERK2 GN=PERK2 OS=Arabidopsis thaliana (Mouse-ear cress) PE=2 SV=3	PREDICTED: uncharacterized protein LOC101206623 [Cucumis sativus]
Csa1G008530	1.46e-08	-1.53968	down	[E]	Amino acid transport and metabolism	Molecular Function: transporter activity (GO:0005215);; Biological Process: transport (GO:0006810);; Cellular Component: membrane (GO:0016020);;	--	[E]	Amino acid transport and metabolism	POT family	Protein NRT1/ PTR FAMILY 2.11 GN=MRG21.10 OS=Arabidopsis thaliana (Mouse-ear cress) PE=1 SV=1	hypothetical protein Csa_1G008530 [Cucumis sativus]
Csa2G379920	0.00397744	-1.75602	down	--	--	--	--	--	--	Rare lipoprotein A (RlpA)-like double-psi beta-barrel	EG45-like domain containing protein (Precursor) GN=CjBAp12 OS=Citrus jambhiri (Rough lemon) PE=1 SV=1	PREDICTED: EG45-like domain containing protein [Cucumis sativus]
Csa4G095570	0.000189194	-2.51859	down	--	--	Biological Process: xylem and phloem pattern formation (GO:0010051);; Biological Process: protein ubiquitination (GO:0016567);; Biological Process: shoot system development (GO:0048367);; Biological Process: organ development (GO:0048513);;	--	--	--	NPH3 family	BTB/POZ domain-containing protein DOT3 GN=F18D22.20 OS=Arabidopsis thaliana (Mouse-ear cress) PE=2 SV=1	hypothetical protein Csa_4G095570 [Cucumis sativus]
Csa6G486830	0.000593009	-2.23604	down	--	--	--	--	--	--	Domain of unknown function (DUF3511)	--	hypothetical protein Csa_6G486830 [Cucumis sativus]
Csa1G535790	2.07e-05	-1.50328	down	--	--	Molecular Function: double-stranded DNA binding (GO:0003690);; Cellular Component: mitochondrion (GO:0005739);; Biological Process: regulation of transcription, DNA-templated (GO:0006355);; Cellular Component: chloroplast (GO:0009507);;	--	[KR]	--	mTERF	--	PREDICTED: transcription termination factor 3, mitochondrial [Cucumis sativus]
Csa2G000630	1.62e-06	-1.22921	down	--	--	--	--	[R]	General function prediction only	--	Zinc finger CCCH domain-containing protein 20 GN=At2g19810 OS=Arabidopsis thaliana (Mouse-ear cress) PE=2 SV=1	hypothetical protein Csa_2G000630 [Cucumis sativus]
Csa3G483830	0.000885735	-1.69431	down	--	--	Cellular Component: photosystem I reaction center (GO:0009538);; Biological Process: photosynthesis (GO:0015979);;	K02695|2e-88|pop:POPTR_712066|photosystem I reaction centre subunit VI (H) (PSAH)	--	--	Photosystem I reaction centre subunit VI	Photosystem I reaction center subunit VI, chloroplastic (Precursor) GN=PSAH OS=Spinacia oleracea (Spinach) PE=1 SV=1	PREDICTED: photosystem I reaction center subunit VI, chloroplastic-like [Cucumis sativus]
Csa2G408960	0.00115445	-1.44456	down	--	--	Cellular Component: endoplasmic reticulum (GO:0005783);;	--	--	--	Protein of unknown function (DUF679)	--	PREDICTED: uncharacterized protein LOC105434686 [Cucumis sativus]
Csa3G730790	0.00886015	-1.46871	down	--	--	Cellular Component: plasma membrane (GO:0005886);; Cellular Component: integral component of membrane (GO:0016021);;	--	--	--	Domain of unknown function (DUF588)	CASP-like protein 4B1 GN=ARALYDRAFT_321547 OS=Arabidopsis lyrata subsp. lyrata (Lyre-leaved rock-cress) PE=3 SV=1	PREDICTED: CASP-like protein 4B1 [Cucumis sativus]
Csa3G115100	0.00115804	-1.04963	down	[S]	Function unknown	Biological Process: MAPK cascade (GO:0000165);; Molecular Function: protein serine/threonine kinase activity (GO:0004674);; Molecular Function: ATP binding (GO:0005524);; Biological Process: protein phosphorylation (GO:0006468);; Cellular Component: membrane (GO:0016020);; Molecular Function: oxidoreductase activity (GO:0016491);; Biological Process: regulation of macromolecule metabolic process …	--	--	--	Protein kinase domain;; Protein tyrosine kinase;; Leucine Rich repeats (2 copies);; Leucine rich repeat;; Leucine Rich Repeat;; Leucine Rich repeat;; Leucine rich repeat N-terminal domain	LRR receptor-like serine/threonine-protein kinase HSL2 (Precursor) GN=HSL2 OS=Arabidopsis thaliana (Mouse-ear cress) PE=2 SV=1	PREDICTED: LRR receptor-like serine/threonine-protein kinase HSL2 [Cucumis sativus]
Csa7G059150	1.69e-32	-3.84796	down	--	--	Biological Process: metabolic process (GO:0008152);; Molecular Function: transferase activity, transferring hexosyl groups (GO:0016758);;	--	[GC]	--	--	7-deoxyloganetin glucosyltransferase GN=UGT85A24 OS=Gardenia jasminoides (Cape jasmine) PE=1 SV=1	hypothetical protein Csa_7G059150 [Cucumis sativus]
Csa1G062910	0.000287238	-2.89996	down	--	--	--	--	--	--	Senescence regulator	--	PREDICTED: uncharacterized protein LOC101208118 [Cucumis sativus]
Csa6G067390	1.01e-05	-1.09929	down	[HI]	--	Molecular Function: 1-deoxy-D-xylulose-5-phosphate synthase activity (GO:0008661);; Biological Process: thiamine biosynthetic process (GO:0009228);; Cellular Component: chloroplast (GO:0009507);; Biological Process: terpenoid biosynthetic process (GO:0016114);; Molecular Function: metal ion binding (GO:0046872);; Biological Process: 1-deoxy-D-xylulose 5-phosphate biosynthetic process (GO:0052865)…	K01662|0.0|rcu:RCOM_0679170|1-deoxyxylulose-5-phosphate synthase, putative (EC:2.2.1.7)	[G]	Carbohydrate transport and metabolism	1-deoxy-D-xylulose-5-phosphate synthase;; Transketolase, pyrimidine binding domain;; Transketolase, C-terminal domain;; Thiamine pyrophosphate enzyme, C-terminal TPP binding domain;; Dehydrogenase E1 component;; Transketolase, thiamine diphosphate binding domain	Probable 1-deoxy-D-xylulose-5-phosphate synthase, chloroplastic (Precursor) GN=TKT2 OS=Capsicum annuum (Bell pepper) PE=2 SV=1	PREDICTED: probable 1-deoxy-D-xylulose-5-phosphate synthase, chloroplastic [Cucumis sativus]
Csa4G296100	2.71e-07	-1.24586	down	--	--	Cellular Component: extracellular region (GO:0005576);; Biological Process: calcium ion transport (GO:0006816);; Biological Process: microtubule nucleation (GO:0007020);; Biological Process: Golgi organization (GO:0007030);; Cellular Component: plant-type cell wall (GO:0009505);; Biological Process: response to salt stress (GO:0009651);; Biological Process: plant-type cell wall organization (GO:0…	--	--	--	Pollen allergen;; Rare lipoprotein A (RlpA)-like double-psi beta-barrel	Expansin-A4 (Precursor) GN=F17A14.7 OS=Arabidopsis thaliana (Mouse-ear cress) PE=1 SV=1	PREDICTED: expansin-A4 [Cucumis sativus]
Csa2G431090	9.93e-07	-1.46708	down	[K]	Transcription	Molecular Function: plastid sigma factor activity (GO:0001053);; Molecular Function: DNA binding (GO:0003677);; Molecular Function: sequence-specific DNA binding transcription factor activity (GO:0003700);; Biological Process: DNA-templated transcription, initiation (GO:0006352);; Biological Process: regulation of transcription, DNA-templated (GO:0006355);; Biological Process: water transport (GO…	--	--	--	Sigma-70 region 3;; Sigma-70 region 2;; Sigma-70, region 4	RNA polymerase sigma factor sigA (Precursor) GN=At1g64860 OS=Arabidopsis thaliana (Mouse-ear cress) PE=1 SV=1	PREDICTED: RNA polymerase sigma factor sigA [Cucumis sativus]
Csa3G611910	0.000949324	-1.66384	down	--	--	Molecular Function: iron ion binding (GO:0005506);; Molecular Function: oxidoreductase activity, acting on paired donors, with incorporation or reduction of molecular oxygen (GO:0016705);; Molecular Function: heme binding (GO:0020037);; Biological Process: oxidation-reduction process (GO:0055114);;	--	[Q]	Secondary metabolites biosynthesis, transport and catabolism	Cytochrome P450	Geraniol 8-hydroxylase GN=CYP76B10 OS=Swertia mussotii (Felwort) PE=1 SV=1	Cytochrome P450 [Cucumis sativus]
Csa1G553520	1.94e-09	-2.674	down	--	--	--	--	--	--	Protein of unknown function (DUF640)	Protein LIGHT-DEPENDENT SHORT HYPOCOTYLS 4 GN=LSH4 OS=Arabidopsis thaliana (Mouse-ear cress) PE=1 SV=1	PREDICTED: protein LIGHT-DEPENDENT SHORT HYPOCOTYLS 4-like [Cucumis sativus]
Csa5G171170	0.000770096	-2.69345	down	[R]	General function prediction only	Molecular Function: deoxyribodipyrimidine photo-lyase activity (GO:0003904);; Biological Process: metabolic process (GO:0008152);; Molecular Function: hydrolase activity (GO:0016787);;	--	[R]	General function prediction only	Alpha/beta hydrolase family;; alpha/beta hydrolase fold;; Alpha/beta hydrolase family	Pheophytinase, chloroplastic (Precursor) GN=MAC12.25 OS=Arabidopsis thaliana (Mouse-ear cress) PE=1 SV=1	PREDICTED: uncharacterized protein LOC101210685 [Cucumis sativus]
Csa1G004220	1.24e-16	-3.23473	down	[IQR]	--	Molecular Function: protochlorophyllide reductase activity (GO:0016630);; Biological Process: oxidation-reduction process (GO:0055114);;	--	[Q]	Secondary metabolites biosynthesis, transport and catabolism	short chain dehydrogenase;; KR domain;; Enoyl-(Acyl carrier protein) reductase;; NAD dependent epimerase/dehydratase family	Short-chain dehydrogenase TIC 32, chloroplastic GN=TIC32 OS=Arabidopsis thaliana (Mouse-ear cress) PE=2 SV=1	hypothetical protein Csa_1G004220 [Cucumis sativus]
Csa4G648520	0.0060997	-1.29394	down	[S]	Function unknown	Biological Process: regulation of cell growth (GO:0001558);; Molecular Function: protein serine/threonine kinase activity (GO:0004674);; Molecular Function: ATP binding (GO:0005524);; Cellular Component: mitochondrion (GO:0005739);; Biological Process: protein phosphorylation (GO:0006468);; Biological Process: asymmetric cell division (GO:0008356);; Biological Process: plant-type cell wall organi…	--	--	--	Protein kinase domain;; Leucine Rich repeats (2 copies);; Protein tyrosine kinase;; Leucine rich repeat;; Leucine Rich Repeat;; Leucine Rich repeat;; Leucine rich repeat;; Leucine rich repeat N-terminal domain	LRR receptor-like serine/threonine-protein kinase ERECTA {ECO:0000303|PubMed:8624444} (Precursor) OS=Arabidopsis thaliana (Mouse-ear cress) PE=1 SV=1	PREDICTED: LRR receptor-like serine/threonine-protein kinase ERECTA [Cucumis sativus]
Csa1G001430	7.75e-05	-1.20284	down	--	--	Biological Process: metal ion transport (GO:0030001);; Molecular Function: metal ion binding (GO:0046872);;	--	[P]	Inorganic ion transport and metabolism	Heavy-metal-associated domain	Copper transport protein CCH GN=CCH OS=Arabidopsis thaliana (Mouse-ear cress) PE=1 SV=1	PREDICTED: uncharacterized protein LOC101211886 [Cucumis sativus]
Csa4G062920	2.89e-06	-1.5117	down	--	--	Molecular Function: spermine:oxygen oxidoreductase (spermidine-forming) activity (GO:0052901);; Molecular Function: spermidine:oxygen oxidoreductase (3-aminopropanal-forming) activity (GO:0052902);; Molecular Function: N1-acetylspermine:oxygen oxidoreductase (3-acetamidopropanal-forming) activity (GO:0052903);; Molecular Function: N1-acetylspermidine:oxygen oxidoreductase (3-acetamidopropanal-for…	--	[Q]	Secondary metabolites biosynthesis, transport and catabolism	Flavin containing amine oxidoreductase;; NAD(P)-binding Rossmann-like domain;; FAD dependent oxidoreductase;; Pyridine nucleotide-disulphide oxidoreductase;; FAD binding domain;; Pyridine nucleotide-disulphide oxidoreductase;; HI0933-like protein;; Pyridine nucleotide-disulphide oxidoreductase;; Glucose inhibited division protein A	Probable polyamine oxidase 2 GN=PAO2 OS=Arabidopsis thaliana (Mouse-ear cress) PE=2 SV=1	PREDICTED: probable polyamine oxidase 2 [Cucumis sativus]
Csa6G483300	0.00313189	-1.22514	down	--	--	Molecular Function: calmodulin binding (GO:0005516);; Biological Process: pentose-phosphate shunt (GO:0006098);; Cellular Component: photosystem I (GO:0009522);; Cellular Component: chloroplast thylakoid membrane (GO:0009535);; Biological Process: photosynthetic electron transport in photosystem I (GO:0009773);; Biological Process: cysteine biosynthetic process (GO:0019344);; Biological Process: …	K02701|2e-95|vvi:100264322|hypothetical protein LOC100264322	--	--	Photosystem I reaction centre subunit N (PSAN or PSI-N)	Photosystem I reaction center subunit N, chloroplastic (Precursor) GN=PSAN OS=Arabidopsis thaliana (Mouse-ear cress) PE=1 SV=2	PREDICTED: photosystem I reaction center subunit N, chloroplastic [Cucumis sativus]
Csa4G214830	0.00018566	-3.19945	down	--	--	Biological Process: response to osmotic stress (GO:0006970);; Biological Process: response to inorganic substance (GO:0010035);; Biological Process: cellular metabolic process (GO:0044237);; Biological Process: single-organism catabolic process (GO:0044712);; Biological Process: single-organism cellular process (GO:0044763);; Biological Process: localization (GO:0051179);;	--	--	--	Ataxin-2 C-terminal region	Protein EARLY RESPONSIVE TO DEHYDRATION 15 OS=Arabidopsis thaliana (Mouse-ear cress) PE=1 SV=1	protein EARLY RESPONSIVE TO DEHYDRATION 15-like [Cucumis sativus]
Csa3G837030	0.00302464	-1.16829	down	--	--	Biological Process: maltose metabolic process (GO:0000023);; Biological Process: starch catabolic process (GO:0005983);; Biological Process: protein dephosphorylation (GO:0006470);; Molecular Function: protein tyrosine/serine/threonine phosphatase activity (GO:0008138);; Cellular Component: chloroplast starch grain (GO:0009569);; Cellular Component: chloroplast stroma (GO:0009570);; Molecular Fun…	--	[V]	Defense mechanisms	Dual specificity phosphatase, catalytic domain	Phosphoglucan phosphatase LSF1, chloroplastic (Precursor) GN=F4P13.6 OS=Arabidopsis thaliana (Mouse-ear cress) PE=1 SV=1	PREDICTED: phosphoglucan phosphatase LSF1, chloroplastic [Cucumis sativus]
Csa3G101810	0.00988168	-2.43811	down	--	--	Molecular Function: DNA binding (GO:0003677);; Biological Process: regulation of transcription, DNA-templated (GO:0006355);;	--	--	--	No apical meristem (NAM) protein	NAC domain-containing protein 55 GN=MJK13.16 OS=Arabidopsis thaliana (Mouse-ear cress) PE=2 SV=1	PREDICTED: NAC domain-containing protein 72-like [Cucumis sativus]
Csa6G526420	0.00089135	-2.13193	down	[O]	Posttranslational modification, protein turnover, chaperones	Molecular Function: zinc ion binding (GO:0008270);;	--	[O]	Posttranslational modification, protein turnover, chaperones	Ring finger domain;; RING-H2 zinc finger;; Zinc finger, C3HC4 type (RING finger);; Zinc finger, C3HC4 type (RING finger);; Anaphase-promoting complex subunit 11 RING-H2 finger	RING-H2 finger protein ATL73 (Precursor) GN=ATL73 OS=Arabidopsis thaliana (Mouse-ear cress) PE=2 SV=1	PREDICTED: RING-H2 finger protein ATL74-like [Cucumis sativus]
Csa1G042260	0.00497602	-1.09842	down	--	--	Biological Process: metal ion transport (GO:0030001);; Molecular Function: metal ion binding (GO:0046872);;	--	[P]	Inorganic ion transport and metabolism	--	Heavy metal-associated isoprenylated plant protein 26 (Precursor) GN=F20M13.140 OS=Arabidopsis thaliana (Mouse-ear cress) PE=1 SV=1	PREDICTED: uncharacterized protein LOC101212620 [Cucumis sativus]
Csa4G296260	0.00010041	-2.31684	down	--	--	--	--	--	--	Protein of unknown function (DUF668);; Domain of unknown function (DUF3475)	Proline-rich receptor-like protein kinase PERK2 GN=PERK2 OS=Arabidopsis thaliana (Mouse-ear cress) PE=2 SV=3	PREDICTED: uncharacterized protein LOC101204955 [Cucumis sativus]
Csa1G701920	0.00847676	-1.28773	down	--	--	--	--	[R]	General function prediction only	PPR repeat family;; PPR repeat;; PPR repeat;; Pentatricopeptide repeat domain;; Evolutionarily conserved signalling intermediate in Toll pathway;; Tetratricopeptide repeat	Pentatricopeptide repeat-containing protein At2g35130 GN=At2g35130 OS=Arabidopsis thaliana (Mouse-ear cress) PE=2 SV=1	PREDICTED: pentatricopeptide repeat-containing protein At2g35130 [Cucumis sativus]
Csa3G733920	0.00796821	-1.66612	down	[E]	Amino acid transport and metabolism	Molecular Function: glutamate 5-kinase activity (GO:0004349);; Molecular Function: glutamate-5-semialdehyde dehydrogenase activity (GO:0004350);; Cellular Component: cytoplasm (GO:0005737);; Biological Process: proline biosynthetic process (GO:0006561);; Biological Process: phosphorylation (GO:0016310);; Biological Process: oxidation-reduction process (GO:0055114);;	K12657|0.0|pop:POPTR_833794|delta-1-pyrroline-5-carboxylate synthetase (EC:2.7.2.11 1.2.1.41)	[E]	Amino acid transport and metabolism	Amino acid kinase family;; Aldehyde dehydrogenase family	Gamma-glutamyl phosphate reductase GN=P5CS OS=Mesembryanthemum crystallinum (Common ice plant) PE=2 SV=1	PREDICTED: delta-1-pyrroline-5-carboxylate synthase-like isoform X3 [Cucumis sativus]
Csa4G646410	1.53e-05	-1.17141	down	--	--	--	--	--	--	--	--	PREDICTED: uncharacterized protein LOC105435316 [Cucumis sativus]
Csa3G073870	0.00383597	-1.01239	down	[O]	Posttranslational modification, protein turnover, chaperones	Biological Process: maltose metabolic process (GO:0000023);; Biological Process: protein peptidyl-prolyl isomerization (GO:0000413);; Molecular Function: peptidyl-prolyl cis-trans isomerase activity (GO:0003755);; Biological Process: protein folding (GO:0006457);; Cellular Component: chloroplast stroma (GO:0009570);; Biological Process: chloroplast relocation (GO:0009902);; Cellular Component: ch…	--	--	--	Bacterial trigger factor protein (TF) C-terminus;; Bacterial trigger factor protein (TF);; FKBP-type peptidyl-prolyl cis-trans isomerase	Trigger factor-like protein TIG, Chloroplastic (Precursor) GN=TIG OS=Arabidopsis thaliana (Mouse-ear cress) PE=2 SV=1	PREDICTED: trigger factor-like protein TIG, Chloroplastic [Cucumis sativus]
Csa3G838690	0.00746183	-1.98587	down	[RTKL]	--	Molecular Function: protein serine/threonine kinase activity (GO:0004674);; Molecular Function: ATP binding (GO:0005524);; Biological Process: protein phosphorylation (GO:0006468);;	--	--	--	Protein kinase domain;; Salt stress response/antifungal;; Protein tyrosine kinase	Cysteine-rich receptor-like protein kinase 42 (Precursor) GN=CRK42 OS=Arabidopsis thaliana (Mouse-ear cress) PE=2 SV=1	hypothetical protein Csa_3G838690 [Cucumis sativus]
Csa3G002310	0.000295983	-1.38626	down	--	--	--	--	[U]	Intracellular trafficking, secretion, and vesicular transport	WD domain, G-beta repeat;; Lethal giant larvae(Lgl) like, C-terminal	--	PREDICTED: uncharacterized protein LOC101213055 isoform X1 [Cucumis sativus]
Csa4G012380	7.64e-12	-2.35534	down	--	--	--	--	--	--	--	--	PREDICTED: uncharacterized protein LOC105435167 [Cucumis sativus]
Csa2G285380	0.00983809	-1.24897	down	--	--	--	--	--	--	Leucine-zipper of ternary complex factor MIP1	--	PREDICTED: uncharacterized protein LOC101210543 isoform X2 [Cucumis sativus]
Csa3G588470	1.98e-14	-1.76906	down	[R]	General function prediction only	Biological Process: defense response to insect (GO:0002213);; Molecular Function: sterol esterase activity (GO:0004771);; Molecular Function: triglyceride lipase activity (GO:0004806);; Cellular Component: extracellular region (GO:0005576);; Biological Process: fatty acid beta-oxidation (GO:0006635);;	--	[I]	Lipid transport and metabolism	Partial alpha/beta-hydrolase lipase region;; Alpha/beta hydrolase family;; Alpha/beta hydrolase family;; alpha/beta hydrolase fold	Triacylglycerol lipase 2 (Precursor) GN=LIP2 OS=Arabidopsis thaliana (Mouse-ear cress) PE=2 SV=1	PREDICTED: triacylglycerol lipase 2 isoform X2 [Cucumis sativus]
Csa6G525220	1.33e-17	-1.9809	down	[S]	Function unknown	Cellular Component: vacuolar membrane (GO:0005774);; Cellular Component: plasma membrane (GO:0005886);; Cellular Component: plasmodesma (GO:0009506);; Cellular Component: chloroplast envelope (GO:0009941);;	--	[R]	General function prediction only	Domain of unknown function DUF221;; Late exocytosis, associated with Golgi transport;; Domain of unknown function (DUF4463)	CSC1-like protein ERD4 GN=ERD4 OS=Brassica juncea (Indian mustard) PE=3 SV=2	PREDICTED: CSC1-like protein ERD4 [Cucumis sativus]
Csa1G070600	3.61e-05	-1.87466	down	--	--	Molecular Function: protein serine/threonine kinase activity (GO:0004674);; Molecular Function: ATP binding (GO:0005524);; Biological Process: protein phosphorylation (GO:0006468);; Biological Process: recognition of pollen (GO:0048544);;	--	--	--	D-mannose binding lectin;; S-locus glycoprotein family;; PAN-like domain;; Domain of unknown function (DUF3403);; Protein kinase domain;; Protein tyrosine kinase	G-type lectin S-receptor-like serine/threonine-protein kinase At1g11410 (Precursor) GN=At1g11410 OS=Arabidopsis thaliana (Mouse-ear cress) PE=3 SV=3	hypothetical protein Csa_1G070600 [Cucumis sativus]
Csa7G388390	0.00215083	-1.73391	down	--	--	--	--	--	--	Plant protein of unknown function (DUF868)	--	PREDICTED: uncharacterized protein LOC101203661 [Cucumis sativus]
Csa3G825030	7.97e-05	-1.68445	down	--	--	--	--	--	--	--	--	PREDICTED: uncharacterized protein LOC105435001 [Cucumis sativus]
Csa1G046040	6.11e-05	-1.08063	down	[RTKL]	--	Molecular Function: protein serine/threonine kinase activity (GO:0004674);; Molecular Function: ATP binding (GO:0005524);; Biological Process: protein phosphorylation (GO:0006468);;	--	[T]	Signal transduction mechanisms	Protein tyrosine kinase;; Protein kinase domain;; Kinase-like	Serine/threonine-protein kinase HT1 GN=HT1 OS=Arabidopsis thaliana (Mouse-ear cress) PE=1 SV=1	PREDICTED: serine/threonine-protein kinase HT1-like [Cucumis sativus]
Csa6G454380	2.71e-08	-2.99459	down	--	--	--	--	--	--	Transcriptional repressor, ovate	Transcription repressor OFP15 GN=OFP15 OS=Arabidopsis thaliana (Mouse-ear cress) PE=1 SV=1	PREDICTED: transcription repressor OFP15-like [Cucumis sativus]
Csa1G590250	0.000497177	-1.21407	down	--	--	--	--	--	--	Cotton fibre expressed protein	Formin-like protein 20 GN=MBK20.20/MBK20.21 OS=Arabidopsis thaliana (Mouse-ear cress) PE=2 SV=3	PREDICTED: formin-like protein 20 [Cucumis sativus]
Csa3G736820	0.000297289	-1.02978	down	--	--	Biological Process: maltose metabolic process (GO:0000023);; Molecular Function: nucleotide binding (GO:0000166);; Molecular Function: mRNA binding (GO:0003729);; Biological Process: mRNA processing (GO:0006397);; Cellular Component: chloroplast stroma (GO:0009570);; Biological Process: starch biosynthetic process (GO:0019252);;	--	[R]	General function prediction only	PPR repeat family;; PPR repeat;; PPR repeat;; Pentatricopeptide repeat domain;; Tetratricopeptide repeat	Pentatricopeptide repeat-containing protein At3g09650, chloroplastic (Precursor) GN=F11F8_24 OS=Arabidopsis thaliana (Mouse-ear cress) PE=2 SV=1	PREDICTED: pentatricopeptide repeat-containing protein At3g09650, chloroplastic [Cucumis sativus]
Csa1G009810	0.0044813	-1.45642	down	--	--	Cellular Component: photosystem I (GO:0009522);; Cellular Component: photosystem II (GO:0009523);; Cellular Component: chloroplast thylakoid membrane (GO:0009535);; Biological Process: photosynthesis, light harvesting (GO:0009765);; Cellular Component: chloroplast envelope (GO:0009941);; Cellular Component: plastoglobule (GO:0010287);; Cellular Component: integral component of membrane (GO:001602…	K08910|1e-175|pop:POPTR_671325|Lhca4	--	--	Chlorophyll A-B binding protein	Chlorophyll a-b binding protein P4, chloroplastic (Precursor) OS=Pisum sativum (Garden pea) PE=1 SV=1	PREDICTED: chlorophyll a-b binding protein P4, chloroplastic [Cucumis sativus]
Csa3G893960	2.87e-05	-1.01705	down	[S]	Function unknown	Biological Process: activation of MAPKK activity (GO:0000186);; Biological Process: response to molecule of bacterial origin (GO:0002237);; Molecular Function: MAP kinase kinase kinase activity (GO:0004709);; Molecular Function: ATP binding (GO:0005524);; Biological Process: protein targeting to membrane (GO:0006612);; Biological Process: positive regulation of flavonoid biosynthetic process (GO:…	--	--	--	Protein kinase domain;; Protein tyrosine kinase;; Leucine Rich repeats (2 copies);; Leucine rich repeat;; Leucine Rich Repeat;; Leucine Rich repeat	Receptor-like protein kinase HSL1 (Precursor) GN=HSL1 OS=Arabidopsis thaliana (Mouse-ear cress) PE=2 SV=1	PREDICTED: receptor-like protein kinase HSL1 [Cucumis sativus]
Csa7G448890	1.38e-05	-1.07989	down	--	--	--	--	--	--	Protein of unknown function (DUF1677)	--	PREDICTED: uncharacterized protein LOC101205671 [Cucumis sativus]
Csa6G383530	0.000808828	-1.46126	down	[T]	Signal transduction mechanisms	Biological Process: phosphorelay signal transduction system (GO:0000160);;	K14492|3e-77|pop:POPTR_816269|type-a response regulator	[K]	Transcription	Response regulator receiver domain	Two-component response regulator ARR8 GN=F13H10.14 OS=Arabidopsis thaliana (Mouse-ear cress) PE=1 SV=1	PREDICTED: two-component response regulator ARR17 [Cucumis sativus]
Csa1G612950	4.15e-11	-1.61181	down	--	--	Molecular Function: protein dimerization activity (GO:0046983);;	--	--	--	Helix-loop-helix DNA-binding domain	Transcription factor bHLH122 GN=F23H24.3 OS=Arabidopsis thaliana (Mouse-ear cress) PE=1 SV=1	PREDICTED: transcription factor bHLH122-like isoform X1 [Cucumis sativus]
Csa6G169860	5.35e-06	-2.51955	down	[S]	Function unknown	Biological Process: response to molecule of bacterial origin (GO:0002237);; Biological Process: signal transduction (GO:0007165);; Biological Process: metabolic process (GO:0008152);; Cellular Component: plant-type cell wall (GO:0009505);; Biological Process: stomatal complex morphogenesis (GO:0010103);; Molecular Function: oxidoreductase activity (GO:0016491);; Cellular Component: anchored compo…	--	[R]	General function prediction only	Leucine rich repeat;; Leucine Rich repeats (2 copies);; Leucine Rich Repeat;; Leucine rich repeat;; Leucine Rich repeat	Protein TOO MANY MOUTHS (Precursor) GN=F18B13.16 OS=Arabidopsis thaliana (Mouse-ear cress) PE=1 SV=1	hypothetical protein Csa_6G169860 [Cucumis sativus]
Csa3G733230	3.84e-12	-2.50583	down	--	--	--	--	[O]	Posttranslational modification, protein turnover, chaperones	Hsp20/alpha crystallin family	18.1 kDa class I heat shock protein GN=HSP18.1 OS=Pisum sativum (Garden pea) PE=2 SV=1	PREDICTED: 18.1 kDa class I heat shock protein-like [Cucumis sativus]
CsaUNG026610	0.00116904	-1.07946	down	--	--	--	--	--	--	Methyl-CpG binding domain	Methyl-CpG-binding domain-containing protein 11 GN=MBD11 OS=Arabidopsis thaliana (Mouse-ear cress) PE=1 SV=1	PREDICTED: methyl-CpG-binding domain-containing protein 11-like [Cucumis sativus]
Csa1G062380	0.00322732	-1.16024	down	[EH]	--	Molecular Function: phosphoadenylyl-sulfate reductase (thioredoxin) activity (GO:0004604);; Biological Process: cysteine biosynthetic process (GO:0019344);; Biological Process: sulfate reduction (GO:0019419);; Biological Process: cell redox homeostasis (GO:0045454);;	--	[E]	Amino acid transport and metabolism	Phosphoadenosine phosphosulfate reductase family;; Thioredoxin	5&apos;-adenylylsulfate reductase 1, chloroplastic (Precursor) GN=F4H6.13 OS=Arabidopsis thaliana (Mouse-ear cress) PE=1 SV=2	PREDICTED: 5&apos;-adenylylsulfate reductase 1, chloroplastic [Cucumis sativus]
Csa5G168950	0.00356282	-2.49173	down	--	--	--	--	--	--	--	--	hypothetical protein Csa_5G168950 [Cucumis sativus]
Csa6G497310	0.00860297	-2.58912	down	[E]	Amino acid transport and metabolism	Molecular Function: glycine hydroxymethyltransferase activity (GO:0004372);; Biological Process: glycine metabolic process (GO:0006544);; Biological Process: L-serine metabolic process (GO:0006563);; Molecular Function: methyltransferase activity (GO:0008168);; Molecular Function: pyridoxal phosphate binding (GO:0030170);; Biological Process: methylation (GO:0032259);; Biological Process: tetrahy…	K00600|0.0|pop:POPTR_833897|SHMT7	[E]	Amino acid transport and metabolism	Serine hydroxymethyltransferase	Serine hydroxymethyltransferase, mitochondrial (Precursor) OS=Solanum tuberosum (Potato) PE=2 SV=1	PREDICTED: serine hydroxymethyltransferase, mitochondrial [Cucumis sativus]
Csa1G528490	4.04e-06	-1.1718	down	[R]	General function prediction only	Molecular Function: nucleotide binding (GO:0000166);; Molecular Function: nucleic acid binding (GO:0003676);;	--	[K]	Transcription	RNA recognition motif. (a.k.a. RRM, RBD, or RNP domain);; RNA recognition motif (a.k.a. RRM, RBD, or RNP domain);; RNA recognition motif. (a.k.a. RRM, RBD, or RNP domain)	Serine/arginine-rich splicing factor SR45a GN=F22G5.31 OS=Arabidopsis thaliana (Mouse-ear cress) PE=1 SV=1	PREDICTED: serine/arginine-rich splicing factor SR45a-like [Cucumis sativus]
Csa3G601020	0.00210506	-1.06629	down	--	--	--	--	--	--	--	--	hypothetical protein Csa_3G601020 [Cucumis sativus]
Csa5G636500	4e-05	-2.19283	down	--	--	Molecular Function: DNA binding (GO:0003677);;	--	--	--	ZF-HD protein dimerisation region	Mini zinc finger protein 2 GN=MIF2 OS=Arabidopsis thaliana (Mouse-ear cress) PE=1 SV=1	PREDICTED: mini zinc finger protein 2 [Cucumis sativus]
Csa4G556180	0.000503083	-1.55256	down	--	--	--	K14488|4e-54|vvi:100259386|hypothetical protein LOC100259386	--	--	Auxin responsive protein	Auxin-induced protein 6B OS=Glycine max (Soybean) PE=2 SV=1	SAUR family protein [Cucumis sativus]
Csa6G075110	0.000174146	-1.36863	down	[GEPR]	--	Cellular Component: integral component of membrane (GO:0016021);; Biological Process: transmembrane transport (GO:0055085);;	--	[R]	General function prediction only	SPX domain	SPX domain-containing membrane protein At4g22990 GN=At4g22990 OS=Arabidopsis thaliana (Mouse-ear cress) PE=2 SV=2	hypothetical protein Csa_6G075110 [Cucumis sativus]
Csa3G038140	0.00200564	-1.21462	down	--	--	--	--	--	--	--	PGR5-like protein 1B, chloroplastic (Precursor) GN=PGRL1B OS=Arabidopsis thaliana (Mouse-ear cress) PE=1 SV=1	PREDICTED: PGR5-like protein 1B, chloroplastic [Cucumis sativus]
Csa2G155100	2.53e-06	1.73008	up	[S]	Function unknown	Biological Process: transition metal ion transport (GO:0000041);; Biological Process: response to molecule of bacterial origin (GO:0002237);; Molecular Function: protein serine/threonine kinase activity (GO:0004674);; Molecular Function: transmembrane receptor protein tyrosine kinase activity (GO:0004714);; Molecular Function: ATP binding (GO:0005524);; Cellular Component: plasma membrane (GO:000…	--	--	--	Leucine Rich repeats (2 copies);; Protein kinase domain;; Protein tyrosine kinase;; Leucine rich repeat;; Leucine Rich Repeat;; Leucine rich repeat;; Leucine Rich repeat	Receptor-like protein kinase 2 (Precursor) GN=RCH2 OS=Arabidopsis thaliana (Mouse-ear cress) PE=1 SV=1	PREDICTED: receptor-like protein kinase 2 [Cucumis sativus]
Csa5G613590	3.44e-05	2.10661	up	[O]	Posttranslational modification, protein turnover, chaperones	Molecular Function: serine-type endopeptidase activity (GO:0004252);; Biological Process: proteolysis (GO:0006508);;	--	--	--	Subtilase family;; Peptidase inhibitor I9;; PA domain	Cucumisin (Precursor) OS=Cucumis melo (Muskmelon) PE=1 SV=1	hypothetical protein Csa_5G613590 [Cucumis sativus]
Csa3G149950	2.94e-06	2.13761	up	[E]	Amino acid transport and metabolism	Cellular Component: plasma membrane (GO:0005886);;	--	--	--	Aluminium induced protein;; Glutamine amidotransferase domain;; Glutamine amidotransferase domain	Stem-specific protein TSJT1 GN=TSJT1 OS=Nicotiana tabacum (Common tobacco) PE=2 SV=1	PREDICTED: stem-specific protein TSJT1 [Cucumis sativus]
Csa4G038660	8.75e-06	1.1876	up	[S]	Function unknown	--	--	[S]	Function unknown	Domain of unknown function DUF59	MIP18 family protein At1g68310 GN=At1g68310 OS=Arabidopsis thaliana (Mouse-ear cress) PE=2 SV=2	PREDICTED: MIP18 family protein At1g68310 [Cucumis sativus]
Csa6G330470	3.39e-10	2.43137	up	[O]	Posttranslational modification, protein turnover, chaperones	--	--	[O]	Posttranslational modification, protein turnover, chaperones	Ubiquitin-conjugating enzyme	Probable ubiquitin-conjugating enzyme E2 25 GN=UBC25 OS=Arabidopsis thaliana (Mouse-ear cress) PE=2 SV=1	PREDICTED: probable ubiquitin-conjugating enzyme E2 25 [Cucumis sativus]
Csa6G110820	0.00126264	1.93954	up	--	--	Biological Process: regulation of transcription, DNA-templated (GO:0006355);;	--	--	--	GRAS domain family	Scarecrow-like transcription factor PAT1 GN=PAT1 OS=Arabidopsis thaliana (Mouse-ear cress) PE=2 SV=1	PREDICTED: scarecrow-like transcription factor PAT1 [Cucumis sativus]
Csa3G535100	1.06e-07	3.87131	up	--	--	Molecular Function: oxidoreductase activity, acting on paired donors, with incorporation or reduction of molecular oxygen, 2-oxoglutarate as one donor, and incorporation of one atom each of oxygen into both donors (GO:0016706);; Biological Process: oxidation-reduction process (GO:0055114);;	--	[QR]	--	2OG-Fe(II) oxygenase superfamily	Gibberellin 2-beta-dioxygenase 2 GN=GA2OX2 OS=Pisum sativum (Garden pea) PE=2 SV=1	hypothetical protein Csa_3G535100 [Cucumis sativus]
Csa3G047810	9.93e-10	1.81314	up	--	--	--	--	--	--	--	Leucine-rich repeat extensin-like protein 5 (Precursor) GN=LRX5 OS=Arabidopsis thaliana (Mouse-ear cress) PE=2 SV=2	PREDICTED: extensin-like [Cucumis sativus]
Csa1G294600	0.000910088	2.0637	up	[O]	Posttranslational modification, protein turnover, chaperones	Molecular Function: zinc ion binding (GO:0008270);;	--	[O]	Posttranslational modification, protein turnover, chaperones	Ring finger domain;; RING-H2 zinc finger;; Zinc finger, C3HC4 type (RING finger);; Anaphase-promoting complex subunit 11 RING-H2 finger	RING-H2 finger protein ATL13 GN=ATL13 OS=Arabidopsis thaliana (Mouse-ear cress) PE=2 SV=2	hypothetical protein Csa_1G294600 [Cucumis sativus]
Csa6G008640	0.000621858	1.63413	up	--	--	Molecular Function: aspartic-type endopeptidase activity (GO:0004190);; Biological Process: proteolysis (GO:0006508);;	--	[O]	Posttranslational modification, protein turnover, chaperones	Xylanase inhibitor N-terminal;; Xylanase inhibitor C-terminal;; Eukaryotic aspartyl protease	Aspartic proteinase PCS1 (Precursor) GN=T7H20.240 OS=Arabidopsis thaliana (Mouse-ear cress) PE=2 SV=1	PREDICTED: aspartic proteinase PCS1-like [Cucumis sativus]
Csa3G038190	6.34e-15	2.77791	up	[I]	Lipid transport and metabolism	Molecular Function: phospholipase D activity (GO:0004630);; Molecular Function: calcium ion binding (GO:0005509);; Cellular Component: membrane (GO:0016020);; Biological Process: lipid catabolic process (GO:0016042);; Biological Process: phosphatidylcholine metabolic process (GO:0046470);; Molecular Function: NAPE-specific phospholipase D activity (GO:0070290);;	--	[I]	Lipid transport and metabolism	Phospholipase D C terminal;; C2 domain;; Phospholipase D Active site motif;; PLD-like domain	Phospholipase D beta 1 GN=PLDBETA1 OS=Arabidopsis thaliana (Mouse-ear cress) PE=2 SV=4	PREDICTED: phospholipase D beta 1-like [Cucumis sativus]
Csa6G517000	5.32e-13	3.09914	up	--	--	--	--	--	--	--	--	hypothetical protein Csa_6G517000 [Cucumis sativus]
Csa4G017050	0.000154597	1.86847	up	--	--	Molecular Function: structural constituent of cell wall (GO:0005199);; Biological Process: plant-type cell wall organization (GO:0009664);;	--	--	--	Pollen proteins Ole e I like;; Cornifin (SPRR) family	Extensin-2 (Precursor) GN=T14E10_160 OS=Arabidopsis thaliana (Mouse-ear cress) PE=2 SV=1	PREDICTED: extensin-2-like [Cucumis sativus]
Csa3G734240	1.07e-05	1.06451	up	--	--	Biological Process: RNA methylation (GO:0001510);; Cellular Component: mitochondrial inner membrane (GO:0005743);; Cellular Component: mitochondrial intermembrane space (GO:0005758);; Biological Process: photorespiration (GO:0009853);; Biological Process: protein transport (GO:0015031);; Molecular Function: P-P-bond-hydrolysis-driven protein transmembrane transporter activity (GO:0015450);; Molec…	--	[U]	Intracellular trafficking, secretion, and vesicular transport	Tim10/DDP family zinc finger	Mitochondrial import inner membrane translocase subunit Tim9 GN=TIM9 OS=Mesembryanthemum crystallinum (Common ice plant) PE=3 SV=1	PREDICTED: mitochondrial import inner membrane translocase subunit Tim9 [Cucumis sativus]
Csa1G033010	0.000318709	1.41841	up	--	--	Molecular Function: microtubule binding (GO:0008017);;	K10436|1e-122|rcu:RCOM_1514780|hypothetical protein	[DZ]	--	EB1-like C-terminal motif;; Calponin homology (CH) domain	Microtubule-associated protein RP/EB family member 1B GN=EB1B OS=Arabidopsis thaliana (Mouse-ear cress) PE=1 SV=1	hypothetical protein Csa_1G033010 [Cucumis sativus]
Csa4G312880	2.53e-19	3.26104	up	--	--	--	K14496|1e-104|pop:POPTR_907261|hypothetical protein	--	--	Polyketide cyclase / dehydrase and lipid transport;; Pathogenesis-related protein Bet v I family;; Polyketide cyclase / dehydrase and lipid transport	Abscisic acid receptor PYL4 GN=T19C21.20 OS=Arabidopsis thaliana (Mouse-ear cress) PE=1 SV=1	PREDICTED: abscisic acid receptor PYL4-like [Cucumis sativus]
Csa5G175820	0.000736845	1.47967	up	[C]	Energy production and conversion	Molecular Function: UDP-N-acetylmuramate dehydrogenase activity (GO:0008762);; Biological Process: cytokinin metabolic process (GO:0009690);; Molecular Function: cytokinin dehydrogenase activity (GO:0019139);; Molecular Function: flavin adenine dinucleotide binding (GO:0050660);; Biological Process: oxidation-reduction process (GO:0055114);;	K00279|0.0|vvi:100256802|hypothetical protein LOC100256802	[C]	Energy production and conversion	Cytokinin dehydrogenase 1, FAD and cytokinin binding;; FAD binding domain	Cytokinin dehydrogenase 6 (Precursor) GN=MAA21_70 OS=Arabidopsis thaliana (Mouse-ear cress) PE=2 SV=2	hypothetical protein Csa_5G175820 [Cucumis sativus]
Csa1G044890	0.00189754	8.38718	up	[Q]	Secondary metabolites biosynthesis, transport and catabolism	Molecular Function: monooxygenase activity (GO:0004497);; Molecular Function: iron ion binding (GO:0005506);; Molecular Function: oxidoreductase activity, acting on paired donors, with incorporation or reduction of molecular oxygen (GO:0016705);; Molecular Function: heme binding (GO:0020037);; Biological Process: oxidation-reduction process (GO:0055114);;	--	[QI]	--	Cytochrome P450	Cytochrome P450 87A3 GN=OSJNBa0088I22.16 OS=Oryza sativa subsp. japonica (Rice) PE=2 SV=3	uncharacterized protein LOC101213710 [Cucumis sativus]
Csa2G406110	0.00159146	1.64231	up	--	--	--	--	--	--	Protein of unknown function (DUF3339)	--	2OG-Fe(II) oxygenase [Cucumis sativus]
Csa7G237880	0.00736761	1.60005	up	--	--	Cellular Component: plasmodesma (GO:0009506);; Cellular Component: integral component of membrane (GO:0016021);;	--	--	--	--	--	PREDICTED: uncharacterized protein LOC101213346 [Cucumis sativus]
Csa3G769610	0.00104632	1.60455	up	[V]	Defense mechanisms	Molecular Function: ATP binding (GO:0005524);; Biological Process: metabolic process (GO:0008152);; Cellular Component: integral component of membrane (GO:0016021);; Molecular Function: ATPase activity, coupled to transmembrane movement of substances (GO:0042626);; Biological Process: transmembrane transport (GO:0055085);;	--	[Q]	Secondary metabolites biosynthesis, transport and catabolism	ABC transporter;; ABC transporter transmembrane region;; AAA domain;; Miro-like protein;; P-loop containing region of AAA domain;; 50S ribosome-binding GTPase	ABC transporter C family member 3 GN=MJG19.3 OS=Arabidopsis thaliana (Mouse-ear cress) PE=1 SV=1	PREDICTED: ABC transporter C family member 3-like [Cucumis sativus]
Csa3G731120	5.02e-10	2.92447	up	--	--	--	--	--	--	DUF761-associated sequence motif	--	PREDICTED: uncharacterized protein LOC101211240 [Cucumis sativus]
Csa5G606300	4.17e-07	3.95014	up	--	--	Cellular Component: membrane (GO:0016020);;	--	--	--	Domain of unknown function (DUF588)	Casparian strip membrane protein 1 OS=Panicum virgatum (Switchgrass) PE=2 SV=1	hypothetical protein Csa_5G606300 [Cucumis sativus]
Csa1G038890	7.14e-06	2.22249	up	--	--	--	--	--	--	--	--	PREDICTED: uncharacterized protein LOC101220892 [Cucumis sativus]
Csa2G035370	2.12e-11	1.59608	up	[GR]	--	Molecular Function: superoxide dismutase activity (GO:0004784);; Cellular Component: extracellular region (GO:0005576);; Biological Process: removal of superoxide radicals (GO:0019430);; Molecular Function: manganese ion binding (GO:0030145);; Molecular Function: nutrient reservoir activity (GO:0045735);; Biological Process: oxidation-reduction process (GO:0055114);;	--	--	--	Cupin;; Cupin domain	Germin-like protein 5-1 (Precursor) OS=Oryza sativa subsp. japonica (Rice) PE=2 SV=1	PREDICTED: germin-like protein 5-1 [Cucumis sativus]
Csa2G285940	4.79e-08	3.95132	up	--	--	--	--	--	--	--	--	PREDICTED: uncharacterized protein LOC101205218 [Cucumis sativus]
Csa6G450430	9.36e-08	1.97967	up	--	--	--	--	--	--	--	--	PREDICTED: uncharacterized protein LOC101207103 [Cucumis sativus]
Csa4G280650	1.15e-12	3.78104	up	--	--	--	--	--	--	Dirigent-like protein	Dirigent protein 20 (Precursor) GN=DIR20 OS=Arabidopsis thaliana (Mouse-ear cress) PE=2 SV=1	PREDICTED: dirigent protein 22-like [Cucumis sativus]
Csa3G859630	1.38e-24	7.18009	up	--	--	--	--	--	--	Jacalin-like lectin domain	Mannose/glucose-specific lectin (Fragment) OS=Parkia platycephala PE=1 SV=1	hypothetical protein Csa_3G859630 [Cucumis sativus]
Csa1G144330	3.21e-06	2.47054	up	[S]	Function unknown	Biological Process: oxidation-reduction process (GO:0055114);; Molecular Function: fatty-acyl-CoA reductase (alcohol-forming) activity (GO:0080019);;	--	[S]	Function unknown	NRDE protein;; Male sterility protein	Alcohol-forming fatty acyl-CoA reductase OS=Simmondsia chinensis (Jojoba) PE=1 SV=1	hypothetical protein Csa_1G144330 [Cucumis sativus]
Csa4G101270	0.000242729	1.55706	up	--	--	Biological Process: microtubule cytoskeleton organization (GO:0000226);; Biological Process: cytokinesis by cell plate formation (GO:0000911);; Cellular Component: nucleus (GO:0005634);; Biological Process: response to cyclopentenone (GO:0010583);;	--	--	--	--	--	PREDICTED: uncharacterized protein LOC105435203 [Cucumis sativus]
Csa7G390240	2.46e-07	1.34444	up	--	--	Cellular Component: nucleosome (GO:0000786);; Molecular Function: DNA binding (GO:0003677);; Cellular Component: nucleus (GO:0005634);; Molecular Function: protein heterodimerization activity (GO:0046982);;	K11251|3e-77|pop:POPTR_827348|HTA909	[B]	Chromatin structure and dynamics	Core histone H2A/H2B/H3/H4	Histone H2AX OS=Picea abies (Norway spruce) PE=2 SV=1	PREDICTED: histone H2AX-like [Cucumis sativus]
Csa3G827420	5.35e-06	1.09386	up	--	--	Biological Process: metabolic process (GO:0008152);; Molecular Function: acetylglucosaminyltransferase activity (GO:0008375);; Cellular Component: membrane (GO:0016020);; Molecular Function: protein xylosyltransferase activity (GO:0030158);;	--	[G]	Carbohydrate transport and metabolism	Core-2/I-Branching enzyme	--	PREDICTED: xylosyltransferase 1 [Cucumis sativus]
Csa1G479620	5.16e-13	2.32847	up	--	--	--	--	--	--	--	--	hypothetical protein Csa_1G479620 [Cucumis sativus]
Csa6G519630	8.61e-05	5.68038	up	--	--	Biological Process: transcription, DNA-templated (GO:0006351);; Molecular Function: sequence-specific DNA binding (GO:0043565);;	--	--	--	Seed dormancy control	Transcription factor TGA5 GN=MOJ9.13 OS=Arabidopsis thaliana (Mouse-ear cress) PE=1 SV=2	PREDICTED: transcription factor TGA6-like [Cucumis sativus]
Csa7G046660	2.43e-38	3.64104	up	--	--	--	--	--	--	Wound-induced protein	--	hypothetical protein Csa_7G046660 [Cucumis sativus]
Csa6G193590	2.11e-05	1.27757	up	[B]	Chromatin structure and dynamics	Cellular Component: nucleosome (GO:0000786);; Molecular Function: DNA binding (GO:0003677);; Cellular Component: nucleolus (GO:0005730);; Cellular Component: mitochondrion (GO:0005739);; Cellular Component: vacuolar membrane (GO:0005774);; Cellular Component: Golgi apparatus (GO:0005794);; Cellular Component: cytosol (GO:0005829);; Cellular Component: plasma membrane (GO:0005886);; Biological Pro…	K11254|8e-70|ppp:PHYPADRAFT_152862|HFO1503	[B]	Chromatin structure and dynamics	Core histone H2A/H2B/H3/H4;; TATA box binding protein associated factor (TAF)	Histone H4 OS=Glycine max (Soybean) PE=3 SV=1	histone H4 [Arabidopsis thaliana]
Csa2G000750	5.18e-06	1.33212	up	--	--	Cellular Component: plant-type cell wall (GO:0009505);;	--	--	--	Protein of unknown function (DUF1005)	--	PREDICTED: uncharacterized protein LOC101219082 [Cucumis sativus]
Csa6G382950	9.02e-06	2.04508	up	--	--	Molecular Function: DNA binding (GO:0003677);; Molecular Function: sequence-specific DNA binding transcription factor activity (GO:0003700);; Cellular Component: nucleus (GO:0005634);; Biological Process: regulation of transcription, DNA-templated (GO:0006355);; Biological Process: toxin catabolic process (GO:0009407);; Biological Process: response to cyclopentenone (GO:0010583);;	--	--	--	No apical meristem (NAM) protein	NAC domain-containing protein 2 GN=T1N6.12 OS=Arabidopsis thaliana (Mouse-ear cress) PE=2 SV=2	PREDICTED: NAC domain-containing protein 2-like [Cucumis sativus]
Csa3G759990	2.13e-05	3.42666	up	--	--	--	--	--	--	Probable lipid transfer;; Protease inhibitor/seed storage/LTP family	Putative lipid-transfer protein DIR1 (Precursor) GN=DIR1 OS=Arabidopsis thaliana (Mouse-ear cress) PE=1 SV=1	hypothetical protein Csa_3G759990 [Cucumis sativus]
Csa5G289590	2.57e-14	1.77374	up	[P]	Inorganic ion transport and metabolism	Molecular Function: secondary active sulfate transmembrane transporter activity (GO:0008271);; Molecular Function: symporter activity (GO:0015293);; Cellular Component: integral component of membrane (GO:0016021);; Biological Process: sulfate transmembrane transport (GO:1902358);;	--	[P]	Inorganic ion transport and metabolism	Sulfate transporter family;; Sulfate transporter N-terminal domain with GLY motif;; STAS domain	Probable sulfate transporter 3.3 GN=SULTR3;3 OS=Arabidopsis thaliana (Mouse-ear cress) PE=2 SV=2	PREDICTED: probable sulfate transporter 3.3 [Cucumis sativus]
Csa2G000520	1.16e-06	6.0651	up	[R]	General function prediction only	Biological Process: defense response (GO:0006952);; Biological Process: ethylene biosynthetic process (GO:0009693);; Molecular Function: 1-aminocyclopropane-1-carboxylate oxidase activity (GO:0009815);; Biological Process: xylem development (GO:0010089);; Molecular Function: oxidoreductase activity, acting on paired donors, with incorporation or reduction of molecular oxygen, 2-oxoglutarate as on…	K05933|1e-145|rcu:RCOM_1047760|1-aminocyclopropane-1-carboxylate oxidase, putative (EC:1.14.17.4)	[QR]	--	2OG-Fe(II) oxygenase superfamily;; non-haem dioxygenase in morphine synthesis N-terminal	1-aminocyclopropane-1-carboxylate oxidase 1 GN=ACO1 OS=Arabidopsis thaliana (Mouse-ear cress) PE=2 SV=1	PREDICTED: 1-aminocyclopropane-1-carboxylate oxidase 1 [Cucumis sativus]
Csa2G139850	1.56e-05	1.96811	up	--	--	Cellular Component: chloroplast (GO:0009507);;	--	[R]	General function prediction only	PPR repeat;; PPR repeat family;; PPR repeat;; Pentatricopeptide repeat domain;; DYW family of nucleic acid deaminases;; Tetratricopeptide repeat	Pentatricopeptide repeat-containing protein At1g04840 GN=PCMP-H64 OS=Arabidopsis thaliana (Mouse-ear cress) PE=2 SV=1	PREDICTED: pentatricopeptide repeat-containing protein At1g04840 [Cucumis sativus]
Csa3G878750	2.01e-05	1.03841	up	[GER]	--	Biological Process: carbohydrate transport (GO:0008643);; Cellular Component: integral component of membrane (GO:0016021);;	--	[GE]	--	Triose-phosphate Transporter family;; UAA transporter family	Probable sugar phosphate/phosphate translocator At5g25400 GN=At5g25400 OS=Arabidopsis thaliana (Mouse-ear cress) PE=2 SV=1	PREDICTED: probable sugar phosphate/phosphate translocator At5g25400 [Cucumis sativus]
Csa6G523330	2.83e-06	1.20366	up	--	--	--	--	--	--	Protein of unknown function (DUF642)	--	PREDICTED: uncharacterized protein LOC101220961 [Cucumis sativus]
Csa5G161290	1.1e-06	Inf	up	[E]	Amino acid transport and metabolism	Cellular Component: plasma membrane (GO:0005886);; Biological Process: oligopeptide transport (GO:0006857);; Biological Process: response to water deprivation (GO:0009414);; Biological Process: response to herbicide (GO:0009635);; Biological Process: auxin-activated signaling pathway (GO:0009734);; Biological Process: response to nitrate (GO:0010167);; Molecular Function: nitrate transmembrane tr…	--	[E]	Amino acid transport and metabolism	POT family	Protein NRT1/ PTR FAMILY 6.3 OS=Arabidopsis thaliana (Mouse-ear cress) PE=1 SV=1	PREDICTED: protein NRT1/ PTR FAMILY 6.3-like [Cucumis sativus]
Csa3G396920	1.92e-09	3.28036	up	--	--	--	K13945|3e-96|vvi:100266975|hypothetical protein LOC100266975	--	--	Protein of unknown function DUF260	LOB domain-containing protein 29 GN=F9D24.100 OS=Arabidopsis thaliana (Mouse-ear cress) PE=2 SV=1	PREDICTED: LOB domain-containing protein 29 [Cucumis sativus]
Csa1G656460	2.74e-06	1.12367	up	[I]	Lipid transport and metabolism	Molecular Function: isopentenyl-diphosphate delta-isomerase activity (GO:0004452);; Biological Process: isoprenoid biosynthetic process (GO:0008299);; Biological Process: photosynthesis (GO:0015979);; Biological Process: chlorophyll biosynthetic process (GO:0015995);; Molecular Function: hydrolase activity (GO:0016787);; Molecular Function: metal ion binding (GO:0046872);; Biological Process: dim…	K01823|1e-155|vvi:100241072|hypothetical protein LOC100241072	[Q]	Secondary metabolites biosynthesis, transport and catabolism	NUDIX domain	Isopentenyl-diphosphate Delta-isomerase I GN=IPI1 OS=Camptotheca acuminata (Happy tree) PE=2 SV=1	PREDICTED: isopentenyl-diphosphate Delta-isomerase I [Cucumis sativus]
Csa6G520250	4.03e-05	1.04727	up	--	--	Biological Process: double fertilization forming a zygote and endosperm (GO:0009567);;	--	--	--	Plant protein of unknown function (DUF641)	--	PREDICTED: uncharacterized protein LOC101220727 [Cucumis sativus]
Csa5G471600	9.15e-10	1.64106	up	[T]	Signal transduction mechanisms	Molecular Function: inositol monophosphate 1-phosphatase activity (GO:0008934);; Cellular Component: integral component of membrane (GO:0016021);; Biological Process: dephosphorylation (GO:0016311);; Molecular Function: inositol monophosphate 3-phosphatase activity (GO:0052832);; Molecular Function: inositol monophosphate 4-phosphatase activity (GO:0052833);;	--	[U]	Intracellular trafficking, secretion, and vesicular transport	EXS family;; SPX domain	Phosphate transporter PHO1 homolog 3 OS=Arabidopsis thaliana (Mouse-ear cress) PE=2 SV=2	PREDICTED: phosphate transporter PHO1 homolog 3-like [Cucumis sativus]
Csa7G322600	4.07e-11	3.99275	up	--	--	--	--	--	--	Extensin-like region;; Protein of unknown function (DUF3128)	Extensin-3 (Precursor) GN=F16F4.4 OS=Arabidopsis thaliana (Mouse-ear cress) PE=2 SV=3	hypothetical protein Csa_7G322600 [Cucumis sativus]
Csa4G627220	0.000650432	1.28783	up	--	--	Cellular Component: Golgi apparatus (GO:0005794);; Cellular Component: cytosol (GO:0005829);; Cellular Component: plasma membrane (GO:0005886);; Cellular Component: plant-type cell wall (GO:0009505);; Cellular Component: plasmodesma (GO:0009506);; Biological Process: response to cytokinin (GO:0009735);; Molecular Function: carbohydrate binding (GO:0030246);; Cellular Component: apoplast (GO:00480…	--	--	--	D-mannose binding lectin	Epidermis-specific secreted glycoprotein EP1 (Precursor) GN=EP1 OS=Daucus carota (Wild carrot) PE=1 SV=1	PREDICTED: epidermis-specific secreted glycoprotein EP1-like [Cucumis sativus]
Csa1G023060	1.68e-14	1.77344	up	--	--	--	--	--	--	Protein of unknown function DUF260	LOB domain-containing protein 41 GN=F16B3.18 OS=Arabidopsis thaliana (Mouse-ear cress) PE=2 SV=1	PREDICTED: LOB domain-containing protein 41-like [Cucumis sativus]
Csa6G448130	0.000585069	1.09282	up	[E]	Amino acid transport and metabolism	Biological Process: respiratory burst involved in defense response (GO:0002679);; Molecular Function: glutamate-ammonia ligase activity (GO:0004356);; Cellular Component: cytosol (GO:0005829);; Biological Process: glutamine biosynthetic process (GO:0006542);; Biological Process: tryptophan catabolic process (GO:0006569);; Molecular Function: microtubule binding (GO:0008017);; Biological Process: …	--	[E]	Amino acid transport and metabolism	Glutamine synthetase, catalytic domain;; Amidohydrolase	--	PREDICTED: protein fluG-like [Cucumis sativus]
Csa3G150820	2.36e-08	1.57559	up	--	--	Molecular Function: procollagen-proline 4-dioxygenase activity (GO:0004656);; Molecular Function: iron ion binding (GO:0005506);; Biological Process: peptidyl-proline hydroxylation (GO:0019511);; Molecular Function: L-ascorbic acid binding (GO:0031418);; Biological Process: oxidation-reduction process (GO:0055114);;	K00472|1e-172|rcu:RCOM_0679070|prolyl 4-hydroxylase alpha subunit, putative (EC:1.14.11.2)	[E]	Amino acid transport and metabolism	2OG-Fe(II) oxygenase superfamily;; 2OG-Fe(II) oxygenase superfamily;; ShK domain-like	Probable prolyl 4-hydroxylase 4 (Precursor) GN=P4H4 OS=Arabidopsis thaliana (Mouse-ear cress) PE=2 SV=1	PREDICTED: probable prolyl 4-hydroxylase 4 [Cucumis sativus]
Csa2G370560	1.77e-07	3.03511	up	--	--	Molecular Function: protein dimerization activity (GO:0046983);;	--	--	--	Helix-loop-helix DNA-binding domain	Transcription factor bHLH30 OS=Arabidopsis thaliana (Mouse-ear cress) PE=1 SV=1	PREDICTED: transcription factor bHLH30-like [Cucumis sativus]
Csa4G620620	2.07e-21	2.65221	up	--	--	--	--	--	--	Hydrophobic seed protein;; Protease inhibitor/seed storage/LTP family	36.4 kDa proline-rich protein GN=TPRP-F1 OS=Solanum lycopersicum (Tomato) PE=2 SV=1	PREDICTED: 36.4 kDa proline-rich protein [Cucumis sativus]
Csa4G023020	0.0072767	2.22508	up	--	--	Molecular Function: DNA binding (GO:0003677);; Molecular Function: sequence-specific DNA binding transcription factor activity (GO:0003700);; Biological Process: regulation of transcription, DNA-templated (GO:0006355);;	--	--	--	AP2 domain	Ethylene-responsive transcription factor ERF106 GN=ERF106 OS=Arabidopsis thaliana (Mouse-ear cress) PE=2 SV=1	PREDICTED: ethylene-responsive transcription factor ERF106 [Cucumis sativus]
Csa1G264020	0.000390509	1.35828	up	--	--	--	--	--	--	--	--	PREDICTED: uncharacterized serine-rich protein C215.13-like [Cucumis sativus]
Csa2G171950	0.000444612	1.92581	up	[R]	General function prediction only	Biological Process: lipid biosynthetic process (GO:0008610);; Molecular Function: cyclopropane-fatty-acyl-phospholipid synthase activity (GO:0008825);; Molecular Function: oxidoreductase activity (GO:0016491);; Biological Process: methylation (GO:0032259);; Biological Process: oxidation-reduction process (GO:0055114);;	--	--	--	Mycolic acid cyclopropane synthetase;; NAD(P)-binding Rossmann-like domain;; Flavin containing amine oxidoreductase;; Methyltransferase domain;; Methyltransferase domain;; FAD dependent oxidoreductase;; Methyltransferase domain;; Methyltransferase domain;; Methyltransferase domain;; Methyltransferase small domain;; Pyridine nucleotide-disulphide oxidoreductase;; FAD binding domain;; FAD binding d…	(S)-tetrahydroprotoberberine N-methyltransferase OS=Eschscholzia californica (California poppy) PE=1 SV=1	PREDICTED: uncharacterized protein LOC105434590 [Cucumis sativus]
Csa4G017070	3.46e-37	4.12287	up	--	--	--	--	--	--	--	--	hypothetical protein Csa_4G017070 [Cucumis sativus]
Csa2G372740	2.51e-14	2.00792	up	[R]	General function prediction only	Molecular Function: zinc ion binding (GO:0008270);;	--	--	--	von Willebrand factor type A domain;; von Willebrand factor type A domain;; von Willebrand factor type A domain;; Ring finger domain;; Zinc finger, C3HC4 type (RING finger);; VWA domain containing CoxE-like protein	--	PREDICTED: uncharacterized protein LOC101220853 [Cucumis sativus]
Csa3G812740	0.000967002	2.25871	up	--	--	Molecular Function: DNA binding (GO:0003677);;	--	--	--	Homeobox domain	WUSCHEL-related homeobox 11 GN=WOX11 OS=Arabidopsis thaliana (Mouse-ear cress) PE=2 SV=2	PREDICTED: WUSCHEL-related homeobox 11 isoform X1 [Cucumis sativus]
Csa5G428440	8.04e-05	9.96712	up	--	--	Biological Process: negative regulation of translation (GO:0017148);; Molecular Function: rRNA N-glycosylase activity (GO:0030598);;	--	--	--	Ricin-type beta-trefoil lectin domain;; Ribosome inactivating protein	Nigrin b B chain (Precursor) OS=Sambucus nigra (European elder) PE=1 SV=2	PREDICTED: nigrin b [Cucumis sativus]
Csa5G217670	4.22e-46	3.48105	up	--	--	--	K14496|2e-90|vvi:100267073|hypothetical protein LOC100267073	--	--	Polyketide cyclase / dehydrase and lipid transport;; Pathogenesis-related protein Bet v I family;; Polyketide cyclase / dehydrase and lipid transport	Abscisic acid receptor PYL4 GN=T19C21.20 OS=Arabidopsis thaliana (Mouse-ear cress) PE=1 SV=1	PREDICTED: abscisic acid receptor PYL4-like [Cucumis sativus]
Csa1G265650	0.002579	1.06282	up	--	--	--	--	--	--	--	--	hypothetical protein Csa_1G265650 [Cucumis sativus]
Csa1G124000	5.31e-05	1.00155	up	[R]	General function prediction only	Molecular Function: protein serine/threonine kinase activity (GO:0004674);; Molecular Function: ATP binding (GO:0005524);; Biological Process: protein phosphorylation (GO:0006468);; Molecular Function: zinc ion binding (GO:0008270);;	--	--	--	VWA / Hh protein intein-like;; von Willebrand factor type A domain;; von Willebrand factor type A domain;; von Willebrand factor type A domain;; Ring finger domain;; VWA domain containing CoxE-like protein;; RING-H2 zinc finger;; Zinc finger, C3HC4 type (RING finger);; Anaphase-promoting complex subunit 11 RING-H2 finger	--	PREDICTED: uncharacterized protein LOC101222940 [Cucumis sativus]
Csa2G354810	2.08e-07	2.17868	up	--	--	Cellular Component: nucleosome (GO:0000786);; Molecular Function: DNA binding (GO:0003677);; Biological Process: nucleosome assembly (GO:0006334);;	--	--	--	--	Protein Ycf2 (Fragment) GN=ycf2 OS=Oenothera picensis (Evening primrose) PE=3 SV=1	hypothetical protein Csa_2G354810 [Cucumis sativus]
Csa4G006510	1.09e-05	1.2611	up	--	--	Molecular Function: metal ion binding (GO:0046872);;	--	--	--	--	Zinc finger protein 3 GN=ZFP3 OS=Arabidopsis thaliana (Mouse-ear cress) PE=2 SV=1	hypothetical protein Csa_4G006510 [Cucumis sativus]
Csa6G502870	0.00519951	1.53618	up	--	--	--	--	--	--	--	--	PREDICTED: uncharacterized protein LOC105436032 [Cucumis sativus]
Csa6G497220	0.000113058	1.11795	up	--	--	Cellular Component: nucleus (GO:0005634);; Biological Process: regulation of transcription, DNA-templated (GO:0006355);; Biological Process: auxin-activated signaling pathway (GO:0009734);; Molecular Function: protein dimerization activity (GO:0046983);;	--	--	--	AUX/IAA family	Auxin-responsive protein IAA9 GN=IAA9 OS=Arabidopsis thaliana (Mouse-ear cress) PE=1 SV=1	PREDICTED: auxin-responsive protein IAA8-like [Cucumis sativus]
Csa3G076570	0.000189194	4.94978	up	--	--	--	--	--	--	Domain of unknown function (DUF4228)	--	PREDICTED: uncharacterized protein LOC105435072 [Cucumis sativus]
Csa1G024860	1.82e-09	3.09663	up	[O]	Posttranslational modification, protein turnover, chaperones	Molecular Function: glutathione transferase activity (GO:0004364);; Molecular Function: lactoylglutathione lyase activity (GO:0004462);; Biological Process: metabolic process (GO:0008152);;	K00799|1e-118|vvi:100242434|hypothetical protein LOC100242434	[O]	Posttranslational modification, protein turnover, chaperones	Glutathione S-transferase, N-terminal domain;; Glutathione S-transferase, N-terminal domain;; Glutathione S-transferase, N-terminal domain;; Glutathione S-transferase, C-terminal domain;; Glutathione S-transferase, C-terminal domain	Probable glutathione S-transferase GN=HSP26-A OS=Glycine max (Soybean) PE=2 SV=1	PREDICTED: probable glutathione S-transferase [Cucumis sativus]
Csa3G865400	3.13e-07	3.33036	up	--	--	--	--	--	--	Domain of unknown function (DUF702)	Protein SHI RELATED SEQUENCE 1 GN=F24M12.100 OS=Arabidopsis thaliana (Mouse-ear cress) PE=1 SV=2	PREDICTED: protein SHI RELATED SEQUENCE 1-like [Cucumis sativus]
Csa5G407060	1.94e-48	3.50131	up	[P]	Inorganic ion transport and metabolism	Molecular Function: secondary active sulfate transmembrane transporter activity (GO:0008271);; Molecular Function: symporter activity (GO:0015293);; Cellular Component: integral component of membrane (GO:0016021);; Biological Process: sulfate transmembrane transport (GO:1902358);;	--	[P]	Inorganic ion transport and metabolism	Sulfate transporter family;; Sulfate transporter N-terminal domain with GLY motif;; STAS domain	Low affinity sulfate transporter 3 GN=ST3 OS=Stylosanthes hamata (Caribbean stylo) PE=2 SV=1	PREDICTED: low affinity sulfate transporter 3 [Cucumis sativus]
Csa6G091300	1.64e-11	4.09998	up	--	--	Biological Process: metabolic process (GO:0008152);; Molecular Function: transferase activity (GO:0016740);;	--	--	--	--	Uncharacterized protein At4g14100 (Precursor) GN=At4g14100 OS=Arabidopsis thaliana (Mouse-ear cress) PE=2 SV=1	PREDICTED: uncharacterized protein At4g14100-like [Cucumis sativus]
Csa7G162550	2.91e-13	1.88018	up	--	--	Cellular Component: membrane (GO:0016020);; Biological Process: metal ion transport (GO:0030001);; Molecular Function: metal ion transmembrane transporter activity (GO:0046873);; Biological Process: transmembrane transport (GO:0055085);;	K14709|1e-159|pop:POPTR_829884|ZIP transporter	[P]	Inorganic ion transport and metabolism	ZIP Zinc transporter	Zinc transporter 11 (Precursor) GN=ZIP11 OS=Arabidopsis thaliana (Mouse-ear cress) PE=2 SV=1	PREDICTED: zinc transporter 11 [Cucumis sativus]
Csa2G382460	9.17e-07	1.18712	up	--	--	Cellular Component: endosome (GO:0005768);; Cellular Component: vacuolar membrane (GO:0005774);; Cellular Component: trans-Golgi network (GO:0005802);; Cellular Component: plasma membrane (GO:0005886);;	--	--	--	--	--	PREDICTED: uncharacterized protein LOC101214063 [Cucumis sativus]
Csa3G098560	7.71e-07	1.86941	up	--	--	Molecular Function: NAD+ ADP-ribosyltransferase activity (GO:0003950);; Biological Process: metabolic process (GO:0008152);; Molecular Function: metal ion binding (GO:0046872);;	--	--	--	--	--	PREDICTED: uncharacterized protein LOC101208986 [Cucumis sativus]
Csa2G302130	0.000116487	2.05747	up	--	--	Molecular Function: enzyme inhibitor activity (GO:0004857);; Cellular Component: cell wall (GO:0005618);; Molecular Function: pectinesterase activity (GO:0030599);; Biological Process: cell wall modification (GO:0042545);; Biological Process: negative regulation of catalytic activity (GO:0043086);; Molecular Function: aspartyl esterase activity (GO:0045330);; Biological Process: pectin catabolic …	--	--	--	Pectinesterase;; Plant invertase/pectin methylesterase inhibitor	Pectinesterase 51 (Precursor) GN=F17I14.50 OS=Arabidopsis thaliana (Mouse-ear cress) PE=2 SV=1	PREDICTED: probable pectinesterase/pectinesterase inhibitor 51 [Cucumis sativus]
Csa6G445150	6.64e-05	1.8749	up	[G]	Carbohydrate transport and metabolism	Molecular Function: transporter activity (GO:0005215);; Biological Process: transport (GO:0006810);; Cellular Component: integral component of membrane (GO:0016021);;	K09872|1e-107|pop:POPTR_735495|aquaporin, MIP family, PIP subfamily	[G]	Carbohydrate transport and metabolism	Major intrinsic protein	Probable aquaporin PIP2-1 OS=Oryza sativa subsp. japonica (Rice) PE=2 SV=1	plasma intrinsic protein 2-6 [Cucumis sativus]
Csa1G033050	9.2e-07	3.62479	up	[R]	General function prediction only	Molecular Function: oxidoreductase activity, acting on paired donors, with incorporation or reduction of molecular oxygen, 2-oxoglutarate as one donor, and incorporation of one atom each of oxygen into both donors (GO:0016706);; Molecular Function: metal ion binding (GO:0046872);; Biological Process: oxidation-reduction process (GO:0055114);;	--	[QR]	--	non-haem dioxygenase in morphine synthesis N-terminal;; 2OG-Fe(II) oxygenase superfamily	Flavonol synthase/flavanone 3-hydroxylase (Fragment) OS=Matthiola incana (Common stock) PE=2 SV=1	hypothetical protein Csa_1G033050 [Cucumis sativus]
Csa1G651710	0.00301936	4.24219	up	--	--	--	--	[R]	General function prediction only	Phosphatidylethanolamine-binding protein	Protein HEADING DATE 3A OS=Oryza sativa subsp. japonica (Rice) PE=1 SV=1	FT-like protein [Cucumis sativus]
Csa1G186620	1.63e-10	4.57583	up	--	--	Molecular Function: binding (GO:0005488);;	--	--	--	--	--	hypothetical protein Csa_1G186620 [Cucumis sativus]
Csa1G002130	1.13e-10	1.84059	up	[E]	Amino acid transport and metabolism	Molecular Function: argininosuccinate synthase activity (GO:0004055);; Molecular Function: ATP binding (GO:0005524);; Biological Process: arginine biosynthetic process (GO:0006526);; Biological Process: threonine catabolic process (GO:0006567);; Biological Process: nucleotide biosynthetic process (GO:0009165);; Cellular Component: chloroplast stroma (GO:0009570);;	K01940|0.0|rcu:RCOM_0887890|argininosuccinate synthase, putative (EC:6.3.4.5)	[E]	Amino acid transport and metabolism	Arginosuccinate synthase	Argininosuccinate synthase, chloroplastic (Precursor) GN=At4g24830 OS=Arabidopsis thaliana (Mouse-ear cress) PE=2 SV=3	hypothetical protein Csa_1G002130 [Cucumis sativus]
Csa5G151520	1.35e-06	1.78106	up	--	--	--	--	--	--	Domain of unknown function (DUF1903)	--	hypothetical protein Csa_5G151520 [Cucumis sativus]
Csa3G733980	7.42e-07	2.19967	up	--	--	Molecular Function: metal ion binding (GO:0046872);;	--	--	--	C2H2-type zinc finger	Probable transcriptional regulator RABBIT EARS GN=RBE OS=Arabidopsis thaliana (Mouse-ear cress) PE=2 SV=2	hypothetical protein Csa_3G733980 [Cucumis sativus]
Csa2G123610	4.3e-34	2.96418	up	--	--	Cellular Component: endoplasmic reticulum (GO:0005783);; Biological Process: brassinosteroid mediated signaling pathway (GO:0009742);; Biological Process: cell growth (GO:0016049);; Biological Process: organ growth (GO:0035265);;	--	--	--	--	ARGOS-like protein GN=ARL OS=Arabidopsis thaliana (Mouse-ear cress) PE=2 SV=1	hypothetical protein Csa_2G123610 [Cucumis sativus]
Csa3G748820	6.44e-07	1.20331	up	--	--	Biological Process: acetyl-CoA metabolic process (GO:0006084);; Cellular Component: integral component of membrane (GO:0016021);; Biological Process: sterol biosynthetic process (GO:0016126);; Biological Process: brassinosteroid biosynthetic process (GO:0016132);; Biological Process: pentacyclic triterpenoid biosynthetic process (GO:0019745);; Molecular Function: delta14-sterol reductase activity…	K00222|0.0|vvi:100247778|similar to FK (FACKEL)	[IT]	--	Ergosterol biosynthesis ERG4/ERG24 family;; Protein of unknown function (DUF1295)	Delta(14)-sterol reductase GN=FK OS=Arabidopsis thaliana (Mouse-ear cress) PE=1 SV=2	PREDICTED: delta(14)-sterol reductase isoform X1 [Cucumis sativus]
Csa4G638320	1.34e-09	1.47048	up	--	--	Biological Process: response to hypoxia (GO:0001666);; Molecular Function: asparagine synthase (glutamine-hydrolyzing) activity (GO:0004066);; Molecular Function: protein binding (GO:0005515);; Cellular Component: nucleus (GO:0005634);; Cellular Component: cytosol (GO:0005829);; Cellular Component: plasma membrane (GO:0005886);; Cellular Component: plasmodesma (GO:0009506);; Biological Process: s…	--	--	--	Aluminium induced protein;; Glutamine amidotransferase domain	Stem-specific protein TSJT1 GN=TSJT1 OS=Nicotiana tabacum (Common tobacco) PE=2 SV=1	PREDICTED: stem-specific protein TSJT1 [Cucumis sativus]
Csa7G046650	3.03e-34	4.76205	up	--	--	--	--	--	--	Wound-induced protein	--	PREDICTED: uncharacterized protein LOC101222779 [Cucumis sativus]
cucumber_newGene_257	9.53e-10	2.53453	up	--	--	--	--	--	--	NmrA-like family;; NmrA-like family;; NADH(P)-binding;; NAD dependent epimerase/dehydratase family	Isoflavone reductase homolog OS=Solanum tuberosum (Potato) PE=2 SV=1	PREDICTED: isoflavone reductase-like protein [Cucumis sativus]
Csa5G272920	1.39e-05	2.13188	up	[C]	Energy production and conversion	Molecular Function: pyridoxine:NADP 4-dehydrogenase activity (GO:0050236);; Biological Process: oxidation-reduction process (GO:0055114);;	--	[C]	Energy production and conversion	Aldo/keto reductase family	Probable aldo-keto reductase 1 GN=AKR1 OS=Glycine max (Soybean) PE=2 SV=1	hypothetical protein Csa_5G272920 [Cucumis sativus]
Csa6G511040	1.93e-05	1.04935	up	--	--	Biological Process: metal ion transport (GO:0030001);; Molecular Function: metal ion binding (GO:0046872);;	--	[U]	Intracellular trafficking, secretion, and vesicular transport	--	Protein Ycf2 {ECO:0000255|HAMAP-Rule:MF_01330} OS=Oenothera parviflora (Small-flowered evening primrose) PE=3 SV=1	hypothetical protein Csa_6G511040 [Cucumis sativus]
Csa6G511780	0.000212493	2.27514	up	--	--	--	--	--	--	Protein of unknown function (DUF506)	--	hypothetical protein Csa_6G511780 [Cucumis sativus]
Csa1G013250	3.23e-21	2.24212	up	--	--	Molecular Function: peroxidase activity (GO:0004601);; Molecular Function: calcium ion binding (GO:0005509);; Cellular Component: membrane (GO:0016020);; Molecular Function: oxidoreductase activity, acting on NAD(P)H, oxygen as acceptor (GO:0050664);; Biological Process: oxidation-reduction process (GO:0055114);;	--	[PQ]	--	Ferric reductase NAD binding domain;; FAD-binding domain;; Ferric reductase like transmembrane component;; Respiratory burst NADPH oxidase	Respiratory burst oxidase homolog protein F GN=F22C12.18 OS=Arabidopsis thaliana (Mouse-ear cress) PE=1 SV=1	PREDICTED: respiratory burst oxidase homolog protein F-like isoform X1 [Cucumis sativus]
Csa6G152350	8.64e-11	3.23979	up	--	--	Molecular Function: sequence-specific DNA binding transcription factor activity (GO:0003700);; Biological Process: regulation of transcription, DNA-templated (GO:0006355);; Molecular Function: sequence-specific DNA binding (GO:0043565);;	K14431|1e-179|pop:POPTR_1085955|hypothetical protein	--	--	Seed dormancy control;; bZIP transcription factor;; Basic region leucine zipper	TGACG-sequence-specific DNA-binding protein TGA-2.1 GN=TGA21 OS=Nicotiana tabacum (Common tobacco) PE=1 SV=1	hypothetical protein Csa_6G152350 [Cucumis sativus]
Csa6G454390	0.0026971	2.36989	up	--	--	--	--	--	--	Transcriptional repressor, ovate	Transcription repressor OFP6 GN=OFP6 OS=Arabidopsis thaliana (Mouse-ear cress) PE=1 SV=1	PREDICTED: transcription repressor OFP6-like [Cucumis sativus]
Csa1G475990	2.73e-05	1.91784	up	--	--	Molecular Function: DNA binding (GO:0003677);; Biological Process: regulation of transcription, DNA-templated (GO:0006355);;	--	--	--	Dof domain, zinc finger	Dof zinc finger protein DOF1.5 GN=F28N24.35 OS=Arabidopsis thaliana (Mouse-ear cress) PE=1 SV=1	PREDICTED: dof zinc finger protein DOF1.5 [Cucumis sativus]
Csa5G580610	0.000955042	1.97424	up	[G]	Carbohydrate transport and metabolism	Molecular Function: magnesium ion binding (GO:0000287);; Molecular Function: pyruvate kinase activity (GO:0004743);; Biological Process: glycolysis (GO:0006096);; Biological Process: phosphorylation (GO:0016310);; Molecular Function: potassium ion binding (GO:0030955);;	K00873|0.0|vvi:100267318|pyruvate kinase	[G]	Carbohydrate transport and metabolism	Pyruvate kinase, barrel domain;; Pyruvate kinase, alpha/beta domain	Pyruvate kinase, cytosolic isozyme OS=Glycine max (Soybean) PE=1 SV=1	PREDICTED: pyruvate kinase, cytosolic isozyme [Cucumis sativus]
Csa3G009540	0.000234716	2.2002	up	--	--	--	--	--	--	--	Glycine-rich cell wall structural protein 1.8 (Precursor) OS=Phaseolus vulgaris (Kidney bean) PE=2 SV=1	PREDICTED: glycine-rich cell wall structural protein 2-like [Cucumis sativus]
Csa6G074540	0.000123549	2.33745	up	--	--	--	--	--	--	--	--	hypothetical protein Csa_6G074540 [Cucumis sativus]
CsaUNG009930	2.11e-05	4.25575	up	--	--	--	--	[R]	General function prediction only	Leucine Rich repeat;; F-box-like;; F-box domain	EIN3-binding F-box protein 1 GN=F13B15.15 OS=Arabidopsis thaliana (Mouse-ear cress) PE=1 SV=1	PREDICTED: EIN3-binding F-box protein 1-like [Cucumis sativus]
Csa3G005540	0.00355669	2.04815	up	--	--	--	--	--	--	--	--	hypothetical protein Csa_3G005540 [Cucumis sativus]
Csa5G517170	1.11e-09	1.83668	up	--	--	Biological Process: single-organism cellular process (GO:0044763);; Biological Process: regulation of biological process (GO:0050789);;	--	[R]	General function prediction only	C2 domain	Elicitor-responsive protein 1 GN=ERG1 OS=Oryza sativa subsp. japonica (Rice) PE=2 SV=1	hypothetical protein Csa_5G517170 [Cucumis sativus]
Csa2G000640	2.6e-05	1.46443	up	--	--	Molecular Function: iron ion binding (GO:0005506);; Cellular Component: cytoplasm (GO:0005737);; Biological Process: syncytium formation (GO:0006949);; Biological Process: inositol catabolic process (GO:0019310);; Biological Process: L-ascorbic acid biosynthetic process (GO:0019853);; Molecular Function: inositol oxygenase activity (GO:0050113);; Biological Process: oxidation-reduction process (G…	K00469|0.0|vvi:100254212|hypothetical protein LOC100254212	[R]	General function prediction only	Family of unknown function (DUF706)	Inositol oxygenase 2 GN=MIOX2 OS=Arabidopsis thaliana (Mouse-ear cress) PE=2 SV=2	PREDICTED: inositol oxygenase 2 [Cucumis sativus]
Csa7G008430	0.00042094	1.19519	up	--	--	--	K14488|2e-42|vvi:100257133|hypothetical protein LOC100257133	--	--	Auxin responsive protein	Auxin-induced protein 15A OS=Glycine max (Soybean) PE=2 SV=1	PREDICTED: auxin-induced protein 15A-like [Cucumis sativus]
Csa4G325520	4.27e-18	4.80389	up	--	--	--	--	--	--	Wound-induced protein WI12;; SnoaL-like domain	Wound-induced protein 1 GN=WUN1 OS=Solanum tuberosum (Potato) PE=2 SV=1	PREDICTED: wound-induced protein 1 [Cucumis sativus]
Csa6G501970	3.19e-05	1.01064	up	--	--	--	--	--	--	--	--	hypothetical protein Csa_6G501970 [Cucumis sativus]
Csa4G293840	1.03e-05	1.10799	up	--	--	Cellular Component: integral component of membrane (GO:0016021);; Molecular Function: transmembrane transporter activity (GO:0022857);; Biological Process: transmembrane transport (GO:0055085);;	--	--	--	EamA-like transporter family;; Magnesium transporter NIPA	WAT1-related protein At2g37460 GN=At2g37460 OS=Arabidopsis thaliana (Mouse-ear cress) PE=2 SV=1	PREDICTED: WAT1-related protein At2g37460-like [Cucumis sativus]
Csa6G518930	1.21e-06	1.82955	up	[GHR]	--	Molecular Function: magnesium ion binding (GO:0000287);; Molecular Function: pyruvate decarboxylase activity (GO:0004737);; Biological Process: metabolic process (GO:0008152);; Molecular Function: thiamine pyrophosphate binding (GO:0030976);;	K01568|0.0|rcu:RCOM_1014100|pyruvate decarboxylase, putative (EC:4.1.1.1)	[EH]	--	Thiamine pyrophosphate enzyme, N-terminal TPP binding domain;; Thiamine pyrophosphate enzyme, central domain;; Thiamine pyrophosphate enzyme, C-terminal TPP binding domain	Pyruvate decarboxylase 1 GN=PDC1 OS=Pisum sativum (Garden pea) PE=2 SV=1	PREDICTED: pyruvate decarboxylase 1-like [Cucumis sativus]
Csa7G407520	3.24e-05	1.18022	up	[OC]	--	Molecular Function: protein disulfide isomerase activity (GO:0003756);; Cellular Component: vacuolar membrane (GO:0005774);; Cellular Component: endoplasmic reticulum (GO:0005783);; Biological Process: gluconeogenesis (GO:0006094);; Biological Process: glycolysis (GO:0006096);; Biological Process: protein folding (GO:0006457);; Biological Process: glycerol ether metabolic process (GO:0006662);; M…	K09584|0.0|rcu:RCOM_1347720|protein disulfide isomerase, putative (EC:5.3.4.1)	[O]	Posttranslational modification, protein turnover, chaperones	Thioredoxin;; Endoplasmic reticulum protein ERp29, C-terminal domain;; Thioredoxin-like domain;; Thioredoxin-like;; Thioredoxin-like;; Thioredoxin-like domain;; AhpC/TSA family;; Redoxin	Probable protein disulfide-isomerase A6 (Precursor) OS=Medicago sativa (Alfalfa) PE=2 SV=1	PREDICTED: probable protein disulfide-isomerase A6 [Cucumis sativus]
Csa4G639100	5.49e-06	1.29039	up	[R]	General function prediction only	Molecular Function: nucleotide binding (GO:0000166);; Molecular Function: nucleic acid binding (GO:0003676);;	--	[R]	General function prediction only	RNA recognition motif. (a.k.a. RRM, RBD, or RNP domain);; RNA recognition motif (a.k.a. RRM, RBD, or RNP domain);; RNA recognition motif. (a.k.a. RRM, RBD, or RNP domain)	Polyadenylate-binding protein RBP47C GN=RBP47C OS=Arabidopsis thaliana (Mouse-ear cress) PE=2 SV=1	hypothetical protein Csa_4G639100 [Cucumis sativus]
Csa4G638510	9.13e-21	2.85556	up	[KAD]	--	Molecular Function: DNA binding (GO:0003677);; Molecular Function: chromatin binding (GO:0003682);;	--	[K]	Transcription	Myb-like DNA-binding domain;; Myb-like DNA-binding domain	Transcription factor MYB44 GN=K8K14.2 OS=Arabidopsis thaliana (Mouse-ear cress) PE=2 SV=1	PREDICTED: transcriptional activator Myb-like [Cucumis sativus]
Csa3G298580	4.03e-05	3.95307	up	--	--	--	--	--	--	--	--	hypothetical protein Csa_3G298580 [Cucumis sativus]
Csa7G428910	8.76e-17	4.29307	up	[Q]	Secondary metabolites biosynthesis, transport and catabolism	Molecular Function: iron ion binding (GO:0005506);; Molecular Function: oxidoreductase activity, acting on paired donors, with incorporation or reduction of molecular oxygen (GO:0016705);; Molecular Function: heme binding (GO:0020037);; Biological Process: oxidation-reduction process (GO:0055114);;	--	[Q]	Secondary metabolites biosynthesis, transport and catabolism	Cytochrome P450	Cytochrome P450 705A5 GN=MDN11.4 OS=Arabidopsis thaliana (Mouse-ear cress) PE=2 SV=1	PREDICTED: cytochrome P450 705A20-like [Cucumis sativus]
Csa6G499800	0.000913707	1.21788	up	[E]	Amino acid transport and metabolism	Molecular Function: 3-deoxy-7-phosphoheptulonate synthase activity (GO:0003849);; Cellular Component: mitochondrion (GO:0005739);; Biological Process: aromatic amino acid family biosynthetic process (GO:0009073);; Biological Process: chorismate biosynthetic process (GO:0009423);; Cellular Component: chloroplast (GO:0009507);; Biological Process: response to fungus (GO:0009620);; Biological Proces…	K01626|0.0|pop:POPTR_207353|DHS1	--	--	Class-II DAHP synthetase family	Phospho-2-dehydro-3-deoxyheptonate aldolase 1, chloroplastic (Precursor) GN=DHAPS-1 OS=Nicotiana tabacum (Common tobacco) PE=1 SV=1	PREDICTED: phospho-2-dehydro-3-deoxyheptonate aldolase 2, chloroplastic [Cucumis sativus]
Csa7G375820	2.23e-06	Inf	up	--	--	Molecular Function: DNA binding (GO:0003677);; Molecular Function: sequence-specific DNA binding transcription factor activity (GO:0003700);; Biological Process: regulation of transcription, DNA-templated (GO:0006355);; Biological Process: response to stimulus (GO:0050896);;	--	--	--	AP2 domain	Ethylene-responsive transcription factor 1B GN=K14B15.15 OS=Arabidopsis thaliana (Mouse-ear cress) PE=1 SV=2	PREDICTED: ethylene-responsive transcription factor 1B-like [Cucumis sativus]
Csa1G433610	3.1e-17	2.65546	up	--	--	Molecular Function: phospholipase A2 activity (GO:0004623);; Molecular Function: calcium ion binding (GO:0005509);; Cellular Component: extracellular region (GO:0005576);; Cellular Component: vacuole (GO:0005773);; Cellular Component: Golgi apparatus (GO:0005794);; Biological Process: phospholipid metabolic process (GO:0006644);; Biological Process: lipid catabolic process (GO:0016042);;	K01047|2e-81|vvi:100243777|hypothetical protein LOC100243777	--	--	--	Phospholipase A2-alpha (Precursor) GN=PLA2-ALPHA OS=Arabidopsis thaliana (Mouse-ear cress) PE=1 SV=1	PREDICTED: phospholipase A2-alpha [Cucumis sativus]
Csa5G167110	0.000122222	1.48303	up	--	--	Molecular Function: DNA binding (GO:0003677);; Molecular Function: sequence-specific DNA binding transcription factor activity (GO:0003700);; Cellular Component: nucleus (GO:0005634);; Biological Process: regulation of transcription, DNA-templated (GO:0006355);;	--	--	--	AP2 domain	Ethylene-responsive transcription factor ERF106 GN=ERF106 OS=Arabidopsis thaliana (Mouse-ear cress) PE=2 SV=1	PREDICTED: ethylene-responsive transcription factor ERF106 [Cucumis sativus]
Csa3G134770	0.000697218	2.44738	up	[E]	Amino acid transport and metabolism	Molecular Function: transporter activity (GO:0005215);; Biological Process: transport (GO:0006810);; Cellular Component: membrane (GO:0016020);;	--	[E]	Amino acid transport and metabolism	POT family	Protein NRT1/ PTR FAMILY 5.2 GN=MCL19.10 OS=Arabidopsis thaliana (Mouse-ear cress) PE=2 SV=1	PREDICTED: protein NRT1/ PTR FAMILY 5.2-like [Cucumis sativus]
Csa5G615220	0.0050239	1.05362	up	[P]	Inorganic ion transport and metabolism	Biological Process: metal ion transport (GO:0030001);; Molecular Function: metal ion binding (GO:0046872);;	K07213|4e-40|rcu:RCOM_0148180|copper transport protein atox1, putative	[P]	Inorganic ion transport and metabolism	Heavy-metal-associated domain	Copper transport protein CCH GN=CCH OS=Arabidopsis thaliana (Mouse-ear cress) PE=1 SV=1	PREDICTED: copper transport protein CCH [Cucumis sativus]
Csa7G049270	1.75e-06	1.78893	up	--	--	Cellular Component: nucleus (GO:0005634);; Cellular Component: cytoplasm (GO:0005737);; Cellular Component: spindle (GO:0005819);; Cellular Component: microtubule (GO:0005874);; Biological Process: mitosis (GO:0007067);;	--	--	--	Cell cycle regulated microtubule associated protein;; Targeting protein for Xklp2 (TPX2)	Protein TPX2 GN=TPX2 OS=Arabidopsis thaliana (Mouse-ear cress) PE=1 SV=1	PREDICTED: protein TPX2 [Cucumis sativus]
Csa1G596450	1.55e-06	1.17943	up	[KR]	--	Molecular Function: peptide alpha-N-acetyltransferase activity (GO:0004596);; Biological Process: N-terminal protein amino acid acetylation (GO:0006474);; Cellular Component: protein acetyltransferase complex (GO:0031248);;	--	--	--	Acetyltransferase (GNAT) family;; FR47-like protein;; Acetyltransferase (GNAT) domain;; Acetyltransferase (GNAT) domain;; Acetyltransferase (GNAT) domain	--	PREDICTED: uncharacterized protein LOC101207838 [Cucumis sativus]
Csa2G371100	3.2e-10	2.68968	up	--	--	Molecular Function: DNA binding (GO:0003677);; Molecular Function: aspartic-type endopeptidase activity (GO:0004190);; Biological Process: proteolysis (GO:0006508);; Cellular Component: plant-type cell wall (GO:0009505);; Cellular Component: apoplast (GO:0048046);;	--	[O]	Posttranslational modification, protein turnover, chaperones	Xylanase inhibitor C-terminal;; Xylanase inhibitor N-terminal;; Eukaryotic aspartyl protease	Aspartic proteinase nepenthesin-1 (Precursor) GN=nep1 OS=Nepenthes gracilis (Slender pitcher plant) PE=1 SV=1	PREDICTED: aspartic proteinase nepenthesin-1 [Cucumis sativus]
Csa1G526820	0.000194866	4.36331	up	--	--	Molecular Function: high affinity copper ion transmembrane transporter activity (GO:0015089);; Biological Process: high-affinity copper ion transport (GO:0015678);; Cellular Component: integral component of membrane (GO:0016021);; Cellular Component: anchored component of plasma membrane (GO:0046658);;	K14686|1e-54|vvi:100253503|hypothetical protein LOC100253503	[P]	Inorganic ion transport and metabolism	Ctr copper transporter family	Copper transporter 2 GN=COPT2 OS=Arabidopsis thaliana (Mouse-ear cress) PE=2 SV=1	hypothetical protein Csa_1G526820 [Cucumis sativus]
Csa3G893370	0.000850426	1.74445	up	[G]	Carbohydrate transport and metabolism	--	--	[G]	Carbohydrate transport and metabolism	Histidine phosphatase superfamily (branch 1)	Phosphoglycerate mutase-like protein 1 {ECO:0000305} OS=Arabidopsis thaliana (Mouse-ear cress) PE=2 SV=1	hypothetical protein Csa_3G893370 [Cucumis sativus]
Csa4G669230	0.000546074	3.03235	up	--	--	--	--	--	--	--	--	hypothetical protein Csa_4G669230 [Cucumis sativus]
Csa3G855390	0.00041932	1.46159	up	--	--	Biological Process: cellular process (GO:0009987);; Biological Process: macromolecule metabolic process (GO:0043170);; Biological Process: regulation of biological process (GO:0050789);;	--	--	--	--	Nuclear pore complex protein NUP62 {ECO:0000303|PubMed:21189294} OS=Arabidopsis thaliana (Mouse-ear cress) PE=1 SV=1	PREDICTED: uncharacterized protein LOC101210293 [Cucumis sativus]
Csa7G396480	3.18e-17	1.95671	up	[T]	Signal transduction mechanisms	Biological Process: response to molecule of fungal origin (GO:0002238);; Cellular Component: vacuole (GO:0005773);; Cellular Component: Golgi apparatus (GO:0005794);; Cellular Component: plasma membrane (GO:0005886);; Biological Process: response to stress (GO:0006950);; Biological Process: metabolic process (GO:0008152);; Molecular Function: hydrolase activity (GO:0016787);;	--	--	--	Universal stress protein family	Universal stress protein A-like protein GN=At3g01520 OS=Arabidopsis thaliana (Mouse-ear cress) PE=1 SV=2	PREDICTED: universal stress protein A-like protein [Cucumis sativus]
Csa3G881890	0.00806058	1.69235	up	[E]	Amino acid transport and metabolism	Molecular Function: sarcosine oxidase activity (GO:0008115);; Biological Process: tetrahydrofolate metabolic process (GO:0046653);; Molecular Function: L-pipecolate oxidase activity (GO:0050031);; Biological Process: oxidation-reduction process (GO:0055114);;	--	[R]	General function prediction only	FAD dependent oxidoreductase;; NAD(P)-binding Rossmann-like domain;; Thi4 family;; Pyridine nucleotide-disulphide oxidoreductase;; 3-hydroxyacyl-CoA dehydrogenase, NAD binding domain	Probable sarcosine oxidase GN=At2g24580 OS=Arabidopsis thaliana (Mouse-ear cress) PE=2 SV=1	PREDICTED: probable sarcosine oxidase [Cucumis sativus]
Csa3G878180	0.00600086	1.72722	up	--	--	Molecular Function: nucleotide binding (GO:0000166);; Molecular Function: protein kinase activity (GO:0004672);; Biological Process: phosphorylation (GO:0016310);;	--	--	--	D-mannose binding lectin;; PAN-like domain	G-type lectin S-receptor-like serine/threonine-protein kinase SD2-5 (Precursor) GN=SD25 OS=Arabidopsis thaliana (Mouse-ear cress) PE=1 SV=1	hypothetical protein Csa_3G878180 [Cucumis sativus]
Csa4G111600	3.09e-05	5.27894	up	--	--	--	--	--	--	--	--	hypothetical protein Csa_4G111600 [Cucumis sativus]
Csa3G716370	0.00475881	1.66392	up	[MG]	--	Molecular Function: 3-beta-hydroxy-delta5-steroid dehydrogenase activity (GO:0003854);; Biological Process: steroid biosynthetic process (GO:0006694);; Molecular Function: coenzyme binding (GO:0050662);; Biological Process: oxidation-reduction process (GO:0055114);;	K09753|1e-75|pop:POPTR_814849|CCR6	[V]	Defense mechanisms	--	Cinnamoyl-CoA reductase 2 GN=CCR2 OS=Arabidopsis thaliana (Mouse-ear cress) PE=1 SV=1	hypothetical protein Csa_3G716370 [Cucumis sativus]
Csa3G760500	3.85e-20	3.99118	up	--	--	--	--	--	--	Probable lipid transfer;; Protease inhibitor/seed storage/LTP family	Putative lipid-transfer protein DIR1 (Precursor) GN=DIR1 OS=Arabidopsis thaliana (Mouse-ear cress) PE=1 SV=1	PREDICTED: putative lipid-transfer protein DIR1 [Cucumis sativus]
Csa3G146330	7.8e-08	1.50706	up	--	--	--	--	--	--	Protein of unknown function (DUF4005);; IQ calmodulin-binding motif	Protein IQ-DOMAIN 14 GN=IQD14 OS=Arabidopsis thaliana (Mouse-ear cress) PE=1 SV=1	PREDICTED: protein IQ-DOMAIN 14 [Cucumis sativus]
Csa1G001300	0.000339134	3.63692	up	--	--	Cellular Component: integral component of plasma membrane (GO:0005887);; Molecular Function: sucrose transmembrane transporter activity (GO:0008515);; Biological Process: sucrose transport (GO:0015770);; Biological Process: carbohydrate transmembrane transport (GO:0034219);;	--	[R]	General function prediction only	Sugar efflux transporter for intercellular exchange	Bidirectional sugar transporter SWEET10 GN=SWEET10 OS=Arabidopsis thaliana (Mouse-ear cress) PE=2 SV=1	PREDICTED: bidirectional sugar transporter SWEET10 [Cucumis sativus]
Csa3G809950	0.000658357	3.02285	up	--	--	Cellular Component: plasma membrane (GO:0005886);;	--	--	--	Protein of unknown function, DUF599	--	PREDICTED: uncharacterized protein LOC101204683 [Cucumis sativus]
Csa7G320050	7.21e-06	3.2289	up	[C]	Energy production and conversion	Molecular Function: alcohol dehydrogenase (NAD) activity (GO:0004022);; Molecular Function: zinc ion binding (GO:0008270);; Molecular Function: S-(hydroxymethyl)glutathione dehydrogenase activity (GO:0051903);; Biological Process: oxidation-reduction process (GO:0055114);;	K00001|0.0|pop:POPTR_718546|hypothetical protein	[Q]	Secondary metabolites biosynthesis, transport and catabolism	Alcohol dehydrogenase GroES-like domain;; Zinc-binding dehydrogenase	Alcohol dehydrogenase 1 GN=ADH1 OS=Trifolium repens (Creeping white clover) PE=2 SV=1	PREDICTED: alcohol dehydrogenase 1 [Cucumis sativus]
Csa7G407820	2.51e-05	2.3553	up	--	--	Molecular Function: sequence-specific DNA binding transcription factor activity (GO:0003700);; Biological Process: regulation of transcription, DNA-templated (GO:0006355);; Molecular Function: sequence-specific DNA binding (GO:0043565);;	--	--	--	WRKY DNA -binding domain	Probable WRKY transcription factor 48 GN=WRKY48 OS=Arabidopsis thaliana (Mouse-ear cress) PE=2 SV=1	probable WRKY transcription factor 68-like [Cucumis sativus]
Csa7G024010	0.00712235	1.11659	up	--	--	Biological Process: response to stress (GO:0006950);; Cellular Component: membrane (GO:0016020);;	--	--	--	LysM domain	LysM domain-containing GPI-anchored protein 2 (Precursor) GN=LYM2 OS=Arabidopsis thaliana (Mouse-ear cress) PE=1 SV=1	PREDICTED: lysM domain-containing GPI-anchored protein 2 [Cucumis sativus]
Csa2G120940	4.84e-17	2.02395	up	[Q]	Secondary metabolites biosynthesis, transport and catabolism	Molecular Function: iron ion binding (GO:0005506);; Molecular Function: oxidoreductase activity, acting on paired donors, with incorporation or reduction of molecular oxygen (GO:0016705);; Molecular Function: heme binding (GO:0020037);; Biological Process: oxidation-reduction process (GO:0055114);;	--	[QI]	--	Cytochrome P450	Cytochrome P450 714C2 GN=OsJ_35025 OS=Oryza sativa subsp. japonica (Rice) PE=2 SV=1	PREDICTED: cytochrome P450 714C2-like [Cucumis sativus]
Csa7G452190	8.4e-89	5.54706	up	--	--	--	--	--	--	--	--	hypothetical protein Csa_7G452190 [Cucumis sativus]
Csa3G902360	0.000324387	3.03481	up	--	--	Biological Process: transport (GO:0006810);; Cellular Component: integral component of membrane (GO:0016021);;	K03454|1e-172|vvi:100257503|similar to mitochondrial carrier protein	[C]	Energy production and conversion	Mitochondrial carrier protein	Mitochondrial carnitine/acylcarnitine carrier-like protein GN=BOU OS=Arabidopsis thaliana (Mouse-ear cress) PE=2 SV=1	hypothetical protein Csa_3G902360 [Cucumis sativus]
Csa4G006310	1.45e-06	1.15457	up	--	--	--	--	--	--	--	--	PREDICTED: uncharacterized protein LOC101211300 [Cucumis sativus]
Csa5G167120	0.002345	1.03334	up	--	--	Molecular Function: DNA binding (GO:0003677);; Molecular Function: sequence-specific DNA binding transcription factor activity (GO:0003700);; Biological Process: regulation of transcription, DNA-templated (GO:0006355);; Biological Process: response to stimulus (GO:0050896);;	--	--	--	AP2 domain	Ethylene-responsive transcription factor ERF105 GN=ERF105 OS=Arabidopsis thaliana (Mouse-ear cress) PE=2 SV=1	PREDICTED: ethylene-responsive transcription factor ERF105 [Cucumis sativus]
Csa7G363070	3.7e-05	1.2302	up	--	--	Biological Process: protein peptidyl-prolyl isomerization (GO:0000413);; Molecular Function: peptidyl-prolyl cis-trans isomerase activity (GO:0003755);; Biological Process: protein folding (GO:0006457);; Cellular Component: cytoplasmic membrane-bounded vesicle (GO:0016023);;	K09569|7e-86|rcu:RCOM_0242140|fk506-binding protein, putative (EC:5.2.1.8)	[O]	Posttranslational modification, protein turnover, chaperones	FKBP-type peptidyl-prolyl cis-trans isomerase	Peptidyl-prolyl cis-trans isomerase FKBP15-1 (Precursor) GN=FKBP15-1 OS=Arabidopsis thaliana (Mouse-ear cress) PE=2 SV=2	PREDICTED: peptidyl-prolyl cis-trans isomerase FKBP15-1 [Cucumis sativus]
Csa7G049260	9.2e-07	1.62994	up	[T]	Signal transduction mechanisms	Molecular Function: phosphoprotein phosphatase activity (GO:0004721);; Biological Process: dephosphorylation (GO:0016311);;	--	[T]	Signal transduction mechanisms	Protein phosphatase 2C;; Stage II sporulation protein E (SpoIIE)	Probable protein phosphatase 2C 58 GN=At4g28400 OS=Arabidopsis thaliana (Mouse-ear cress) PE=2 SV=1	PREDICTED: probable protein phosphatase 2C 58 [Cucumis sativus]
Csa1G696520	8.93e-06	2.75689	up	[F]	Nucleotide transport and metabolism	Molecular Function: catalytic activity (GO:0003824);; Biological Process: nucleoside metabolic process (GO:0009116);;	--	--	--	Phosphorylase superfamily	Bark storage protein A (Precursor) GN=BSPA OS=Populus deltoides (Eastern poplar) PE=2 SV=1	PREDICTED: bark storage protein A [Cucumis sativus]
Csa1G423240	1.8e-07	1.53455	up	[RTKL]	--	Molecular Function: protein serine/threonine kinase activity (GO:0004674);; Molecular Function: transmembrane receptor protein tyrosine kinase activity (GO:0004714);; Molecular Function: ATP binding (GO:0005524);; Biological Process: peptidyl-tyrosine phosphorylation (GO:0018108);;	--	[T]	Signal transduction mechanisms	Protein kinase domain;; Protein tyrosine kinase	Probable receptor-like serine/threonine-protein kinase At5g57670 GN=At5g57670 OS=Arabidopsis thaliana (Mouse-ear cress) PE=2 SV=1	PREDICTED: probable receptor-like serine/threonine-protein kinase At5g57670 [Cucumis sativus]
Csa4G618500	3.06e-07	2.24658	up	--	--	Biological Process: metabolic process (GO:0008152);; Molecular Function: transferase activity, transferring hexosyl groups (GO:0016758);;	--	[GC]	--	UDP-glucoronosyl and UDP-glucosyl transferase	Putative UDP-glucose flavonoid 3-O-glucosyltransferase 3 {ECO:0000250|UniProtKB:Q2V6K0} OS=Fragaria ananassa (Strawberry) PE=2 SV=1	PREDICTED: anthocyanidin 3-O-glucosyltransferase 2-like [Cucumis sativus]
Csa1G038330	7.64e-07	1.35544	up	[S]	Function unknown	--	--	[S]	Function unknown	Protein of unknown function (DUF962)	--	PREDICTED: uncharacterized endoplasmic reticulum membrane protein YGL010W [Cucumis sativus]
Csa5G577990	7.03e-17	Inf	up	--	--	--	--	--	--	GRAM domain	GEM-like protein 4 GN=At5g08350 OS=Arabidopsis thaliana (Mouse-ear cress) PE=2 SV=1	PREDICTED: GEM-like protein 4 [Cucumis sativus]
Csa5G622520	5.39e-09	1.38433	up	--	--	Molecular Function: pectate lyase activity (GO:0030570);; Biological Process: pectin catabolic process (GO:0045490);; Molecular Function: metal ion binding (GO:0046872);;	K01728|0.0|rcu:RCOM_1010900|Pectate lyase precursor, putative (EC:4.2.2.2)	--	--	Pectate lyase	Probable pectate lyase 13 (Precursor) GN=PMR6 OS=Arabidopsis thaliana (Mouse-ear cress) PE=1 SV=1	PREDICTED: probable pectate lyase 18 [Cucumis sativus]
Csa6G525710	2.21e-08	5.84044	up	[C]	Energy production and conversion	Molecular Function: oxidoreductase activity, acting on CH-OH group of donors (GO:0016614);; Molecular Function: flavin adenine dinucleotide binding (GO:0050660);; Biological Process: oxidation-reduction process (GO:0055114);;	--	--	--	Berberine and berberine like	Reticuline oxidase-like protein (Precursor) GN=At4g20830 OS=Arabidopsis thaliana (Mouse-ear cress) PE=1 SV=2	hypothetical protein Csa_6G525710 [Cucumis sativus]
cucumber_newGene_1125	0.00116585	11.5223	up	[I]	Lipid transport and metabolism	Biological Process: tetracyclic triterpenoid biosynthetic process (GO:0010686);; Molecular Function: cycloartenol synthase activity (GO:0016871);; Molecular Function: cucurbitadienol synthase activity (GO:0034076);;	--	[I]	Lipid transport and metabolism	Prenyltransferase and squalene oxidase repeat;; Prenyltransferase-like;; Prenyltransferase and squalene oxidase repeat;; Prenyltransferase-like;; Prenyltransferase-like;; Pectic acid lyase	Cucurbitadienol synthase GN=CPQ OS=Cucurbita pepo (Vegetable marrow) PE=1 SV=1	RecName: Full=Cucurbitadienol synthase [Cucurbita pepo]
Csa1G044870	1.02e-05	3.85729	up	[V]	Defense mechanisms	Cellular Component: vacuolar membrane (GO:0005774);; Cellular Component: plasma membrane (GO:0005886);; Biological Process: drug transmembrane transport (GO:0006855);; Biological Process: pollen development (GO:0009555);; Biological Process: flavonoid metabolic process (GO:0009812);; Biological Process: anther dehiscence (GO:0009901);; Molecular Function: drug transmembrane transporter activity (…	--	[R]	General function prediction only	MatE	Protein TRANSPARENT TESTA 12 GN=F17J16_80 OS=Arabidopsis thaliana (Mouse-ear cress) PE=2 SV=1	PREDICTED: protein TRANSPARENT TESTA 12 [Cucumis sativus]
Csa1G696470	0.00495612	1.72454	up	[R]	General function prediction only	Molecular Function: GTP binding (GO:0005525);; Cellular Component: intracellular (GO:0005622);; Cellular Component: plasma membrane (GO:0005886);; Biological Process: actin filament organization (GO:0007015);; Biological Process: small GTPase mediated signal transduction (GO:0007264);; Biological Process: abscisic acid-activated signaling pathway (GO:0009738);; Biological Process: protein transpo…	K04392|1e-126|vvi:100266265|hypothetical protein	[R]	General function prediction only	Ras family;; Miro-like protein	Rac-like GTP-binding protein ARAC7 GN=F25O24.70 OS=Arabidopsis thaliana (Mouse-ear cress) PE=1 SV=1	hypothetical protein Csa_1G696470 [Cucumis sativus]
Csa1G277460	0.000507454	1.97291	up	[MG]	--	Molecular Function: 3-beta-hydroxy-delta5-steroid dehydrogenase activity (GO:0003854);; Biological Process: steroid biosynthetic process (GO:0006694);; Molecular Function: coenzyme binding (GO:0050662);; Biological Process: oxidation-reduction process (GO:0055114);;	--	[V]	Defense mechanisms	3-beta hydroxysteroid dehydrogenase/isomerase family;; NAD dependent epimerase/dehydratase family;; NADH(P)-binding;; NmrA-like family	Cinnamoyl-CoA reductase 1 GN=T24D18.5 OS=Arabidopsis thaliana (Mouse-ear cress) PE=1 SV=1	PREDICTED: cinnamoyl-CoA reductase 1 isoform X1 [Cucumis sativus]
Csa2G406690	0.00287026	3.58098	up	[R]	General function prediction only	Cellular Component: mitochondrion (GO:0005739);; Cellular Component: peroxisome (GO:0005777);; Biological Process: sulfur compound metabolic process (GO:0006790);; Molecular Function: sulfite oxidase activity (GO:0008482);; Molecular Function: electron carrier activity (GO:0009055);; Biological Process: response to sulfur dioxide (GO:0010477);; Biological Process: chlorophyll metabolic process (G…	K00387|0.0|pop:POPTR_829778|sulfite oxidase (SOX) (EC:1.8.3.1)	[C]	Energy production and conversion	Oxidoreductase molybdopterin binding domain;; Mo-co oxidoreductase dimerisation domain	Sulfite oxidase OS=Arabidopsis thaliana (Mouse-ear cress) PE=1 SV=1	hypothetical protein Csa_2G406690 [Cucumis sativus]
Csa7G451910	0.000735554	1.99676	up	[V]	Defense mechanisms	Molecular Function: ATP binding (GO:0005524);; Biological Process: metabolic process (GO:0008152);; Cellular Component: integral component of membrane (GO:0016021);; Molecular Function: ATPase activity, coupled to transmembrane movement of substances (GO:0042626);; Biological Process: transmembrane transport (GO:0055085);;	--	[Q]	Secondary metabolites biosynthesis, transport and catabolism	ABC transporter;; ABC transporter transmembrane region;; RecF/RecN/SMC N terminal domain;; AAA domain;; P-loop containing region of AAA domain;; Miro-like protein;; 50S ribosome-binding GTPase;; AAA ATPase domain;; Type II/IV secretion system protein;; Molybdopterin guanine dinucleotide synthesis protein B;; Dynamin family	ABC transporter C family member 8 (Precursor) GN=MXL8.11 OS=Arabidopsis thaliana (Mouse-ear cress) PE=2 SV=3	hypothetical protein Csa_7G451910 [Cucumis sativus]
Csa7G433380	9.3e-18	2.91415	up	--	--	--	--	--	--	--	--	hypothetical protein Csa_7G433380 [Cucumis sativus]
Csa4G652020	0.000594364	1.79973	up	[RTKL]	--	Molecular Function: protein serine/threonine kinase activity (GO:0004674);; Molecular Function: ATP binding (GO:0005524);; Biological Process: protein phosphorylation (GO:0006468);; Biological Process: signal transduction (GO:0007165);;	--	[T]	Signal transduction mechanisms	Protein kinase domain;; Protein tyrosine kinase;; NAF domain;; Kinase-like	CBL-interacting serine/threonine-protein kinase 5 GN=T30N20.200 OS=Arabidopsis thaliana (Mouse-ear cress) PE=2 SV=1	PREDICTED: CBL-interacting serine/threonine-protein kinase 5-like [Cucumis sativus]
Csa4G293320	0.00460519	1.19005	up	[Z]	Cytoskeleton	Molecular Function: microtubule motor activity (GO:0003777);; Molecular Function: ATP binding (GO:0005524);; Cellular Component: kinesin complex (GO:0005871);; Cellular Component: microtubule (GO:0005874);; Biological Process: microtubule-based movement (GO:0007018);; Molecular Function: microtubule binding (GO:0008017);; Biological Process: metabolic process (GO:0008152);;	K10398|0.0|rcu:RCOM_0294310|Bipolar kinesin KRP-130, putative	[Z]	Cytoskeleton	Kinesin motor domain	125 kDa kinesin-related protein GN=TKRP125 OS=Nicotiana tabacum (Common tobacco) PE=1 SV=1	PREDICTED: 125 kDa kinesin-related protein [Cucumis sativus]
Csa7G441630	1.91e-09	4.56632	up	--	--	--	--	--	--	--	Thionin-like protein 2 (Precursor) GN=At1g12663 OS=Arabidopsis thaliana (Mouse-ear cress) PE=3 SV=1	hypothetical protein Csa_7G441630 [Cucumis sativus]
Csa5G524840	0.00197418	1.19723	up	--	--	Cellular Component: integral component of mitochondrial outer membrane (GO:0031307);;	--	--	--	--	--	PREDICTED: uncharacterized protein LOC101205581 [Cucumis sativus]
Csa1G038320	1.71e-13	1.74809	up	[OC]	--	Biological Process: glycerol ether metabolic process (GO:0006662);; Cellular Component: plastid (GO:0009536);; Molecular Function: protein disulfide oxidoreductase activity (GO:0015035);; Biological Process: cell redox homeostasis (GO:0045454);; Biological Process: oxidation-reduction process (GO:0055114);;	--	[O]	Posttranslational modification, protein turnover, chaperones	Thioredoxin	Thioredoxin-like 1-1, chloroplastic (Precursor) GN=At1g08570 OS=Arabidopsis thaliana (Mouse-ear cress) PE=2 SV=1	PREDICTED: thioredoxin-like 1-2, chloroplastic [Cucumis sativus]
Csa5G601470	0.000412816	1.57666	up	--	--	Molecular Function: polygalacturonase activity (GO:0004650);; Cellular Component: extracellular region (GO:0005576);; Biological Process: carbohydrate metabolic process (GO:0005975);; Molecular Function: lyase activity (GO:0016829);; Molecular Function: galacturan 1,4-alpha-galacturonidase activity (GO:0047911);; Biological Process: cell wall organization (GO:0071555);;	--	--	--	Glycosyl hydrolases family 28;; Pectate lyase superfamily protein	Polygalacturonase At1g48100 (Precursor) GN=At1g48100 OS=Arabidopsis thaliana (Mouse-ear cress) PE=2 SV=1	PREDICTED: polygalacturonase At1g48100-like [Cucumis sativus]
Csa3G822280	0.00462955	1.65835	up	--	--	--	--	--	--	--	--	hypothetical protein Csa_3G822280 [Cucumis sativus]
Csa3G782630	3.25e-09	3.79403	up	--	--	Molecular Function: ubiquitin-protein ligase activity (GO:0004842);; Biological Process: protein ubiquitination (GO:0016567);;	--	--	--	U-box domain;; Armadillo/beta-catenin-like repeat	E3 ubiquitin-protein ligase PUB23 GN=PUB23 OS=Arabidopsis thaliana (Mouse-ear cress) PE=1 SV=1	PREDICTED: E3 ubiquitin-protein ligase PUB23-like [Cucumis sativus]
Csa6G517010	1.72e-06	1.87558	up	[C]	Energy production and conversion	Molecular Function: NADH dehydrogenase (ubiquinone) activity (GO:0008137);; Molecular Function: flavin adenine dinucleotide binding (GO:0050660);; Biological Process: oxidation-reduction process (GO:0055114);;	--	[C]	Energy production and conversion	--	Internal alternative NAD(P)H-ubiquinone oxidoreductase A2, mitochondrial (Precursor) GN=NDA2 OS=Arabidopsis thaliana (Mouse-ear cress) PE=2 SV=1	hypothetical protein Csa_6G517010 [Cucumis sativus]
Csa3G011650	3.61e-19	2.10958	up	--	--	--	K14496|4e-98|pop:POPTR_590008|hypothetical protein	--	--	Polyketide cyclase / dehydrase and lipid transport;; Polyketide cyclase / dehydrase and lipid transport;; Pathogenesis-related protein Bet v I family	Abscisic acid receptor PYL1 GN=MZA15.21 OS=Arabidopsis thaliana (Mouse-ear cress) PE=1 SV=1	PREDICTED: abscisic acid receptor PYR1-like [Cucumis sativus]
Csa6G312590	6e-05	6.34951	up	--	--	Biological Process: defense response (GO:0006952);; Biological Process: response to biotic stimulus (GO:0009607);;	--	--	--	Pathogenesis-related protein Bet v I family	Major allergen Pru ar 1 OS=Prunus armeniaca (Apricot) PE=1 SV=1	PREDICTED: major allergen Pru ar 1-like [Cucumis sativus]
Csa6G446380	0.00219523	1.24492	up	--	--	--	--	[TO]	--	OTU-like cysteine protease	--	hypothetical protein Csa_6G446380 [Cucumis sativus]
Csa3G027210	1.12e-05	6.41918	up	--	--	--	--	--	--	Hydrophobic seed protein;; Protease inhibitor/seed storage/LTP family	14 kDa proline-rich protein DC2.15 (Precursor) OS=Daucus carota (Wild carrot) PE=2 SV=1	PREDICTED: 14 kDa proline-rich protein DC2.15 [Cucumis sativus]
Csa7G432080	0.00262703	1.75079	up	--	--	Molecular Function: DNA binding (GO:0003677);; Molecular Function: sequence-specific DNA binding transcription factor activity (GO:0003700);; Biological Process: regulation of transcription, DNA-templated (GO:0006355);; Biological Process: single-organism process (GO:0044699);;	--	--	--	AP2 domain	Ethylene-responsive transcription factor ERF003 GN=ERF003 OS=Arabidopsis thaliana (Mouse-ear cress) PE=2 SV=1	PREDICTED: ethylene-responsive transcription factor ERF003-like [Cucumis sativus]
Csa6G515490	3.53e-11	4.02838	up	--	--	Biological Process: metabolic process (GO:0008152);; Molecular Function: transferase activity, transferring phosphorus-containing groups (GO:0016772);;	--	--	--	Salt stress response/antifungal	Cysteine-rich receptor-like protein kinase 10 (Precursor) GN=F21P8.70 OS=Arabidopsis thaliana (Mouse-ear cress) PE=1 SV=3	hypothetical protein Csa_6G515490 [Cucumis sativus]
Csa1G051620	2.34e-07	2.27986	up	--	--	Biological Process: metal ion transport (GO:0030001);; Molecular Function: metal ion binding (GO:0046872);;	--	[P]	Inorganic ion transport and metabolism	Heavy-metal-associated domain	Heavy metal-associated isoprenylated plant protein 26 (Precursor) GN=F20M13.140 OS=Arabidopsis thaliana (Mouse-ear cress) PE=1 SV=1	hypothetical protein Csa_1G051620 [Cucumis sativus]
Csa3G164580	2.04e-22	2.47641	up	--	--	Molecular Function: DNA binding (GO:0003677);; Molecular Function: sequence-specific DNA binding transcription factor activity (GO:0003700);; Biological Process: regulation of transcription, DNA-templated (GO:0006355);;	--	--	--	AP2 domain	Ethylene-responsive transcription factor RAP2-3 OS=Arabidopsis thaliana (Mouse-ear cress) PE=1 SV=2	PREDICTED: ethylene-responsive transcription factor RAP2-3-like [Cucumis sativus]
Csa5G146260	1.76e-06	1.64211	up	[O]	Posttranslational modification, protein turnover, chaperones	Molecular Function: zinc ion binding (GO:0008270);;	--	[O]	Posttranslational modification, protein turnover, chaperones	Ring finger domain;; RING-H2 zinc finger;; Zinc finger, C3HC4 type (RING finger);; Zinc finger, C3HC4 type (RING finger);; Anaphase-promoting complex subunit 11 RING-H2 finger	RING-H2 finger protein ATL79 (Precursor) GN=ATL79 OS=Arabidopsis thaliana (Mouse-ear cress) PE=2 SV=1	PREDICTED: RING-H2 finger protein ATL79-like [Cucumis sativus]
Csa1G024800	1.05e-07	Inf	up	[GER]	--	Cellular Component: integral component of membrane (GO:0016021);; Molecular Function: transmembrane transporter activity (GO:0022857);; Biological Process: transmembrane transport (GO:0055085);;	--	--	--	EamA-like transporter family;; Triose-phosphate Transporter family	WAT1-related protein At3g18200 GN=At3g18200 OS=Arabidopsis thaliana (Mouse-ear cress) PE=2 SV=1	PREDICTED: WAT1-related protein At3g18200 [Cucumis sativus]
Csa6G091830	0.000694761	2.05799	up	--	--	Molecular Function: DNA binding (GO:0003677);; Molecular Function: sequence-specific DNA binding transcription factor activity (GO:0003700);; Cellular Component: nucleus (GO:0005634);; Biological Process: regulation of transcription, DNA-templated (GO:0006355);; Biological Process: single-organism cellular process (GO:0044763);; Biological Process: response to stimulus (GO:0050896);;	--	--	--	AP2 domain	Ethylene-responsive transcription factor ERF113 GN=ERF113 OS=Arabidopsis thaliana (Mouse-ear cress) PE=2 SV=1	hypothetical protein Csa_6G091830 [Cucumis sativus]
Csa6G000080	0.00125089	1.88549	up	[M]	Cell wall/membrane/envelope biogenesis	Biological Process: metabolic process (GO:0008152);; Molecular Function: transferase activity, transferring glycosyl groups (GO:0016757);;	--	[G]	Carbohydrate transport and metabolism	Glycosyl transferase family 8	Galactinol synthase 2 GN=GOLS2 OS=Arabidopsis thaliana (Mouse-ear cress) PE=1 SV=1	hypothetical protein Csa_6G000080 [Cucumis sativus]
Csa4G624960	1.84e-30	2.75676	up	[S]	Function unknown	Molecular Function: protein serine/threonine kinase activity (GO:0004674);; Molecular Function: ATP binding (GO:0005524);; Biological Process: protein phosphorylation (GO:0006468);;	--	--	--	Protein tyrosine kinase;; Protein kinase domain;; Di-glucose binding within endoplasmic reticulum;; Leucine rich repeat;; Leucine Rich repeats (2 copies);; Leucine Rich Repeat	Probable LRR receptor-like serine/threonine-protein kinase At1g53440 (Precursor) GN=At1g53440 OS=Arabidopsis thaliana (Mouse-ear cress) PE=2 SV=2	hypothetical protein Csa_4G624960 [Cucumis sativus]
Csa4G015810	5.07e-05	1.02032	up	[S]	Function unknown	Biological Process: response to molecule of bacterial origin (GO:0002237);; Molecular Function: ATP binding (GO:0005524);; Biological Process: protein phosphorylation (GO:0006468);; Biological Process: signal transduction (GO:0007165);; Biological Process: stomatal complex morphogenesis (GO:0010103);; Cellular Component: integral component of membrane (GO:0016021);; Molecular Function: 2-alkenal …	--	--	--	Protein kinase domain;; Protein tyrosine kinase;; Leucine rich repeat;; Leucine Rich Repeat;; Leucine Rich repeats (2 copies);; Leucine Rich repeat;; Leucine rich repeat N-terminal domain;; Leucine rich repeat	Probably inactive leucine-rich repeat receptor-like protein kinase At3g28040 (Precursor) GN=At3g28040 OS=Arabidopsis thaliana (Mouse-ear cress) PE=2 SV=1	PREDICTED: probably inactive leucine-rich repeat receptor-like protein kinase At3g28040 [Cucumis sativus]
Csa6G037500	1.53e-05	1.22596	up	[E]	Amino acid transport and metabolism	Molecular Function: transporter activity (GO:0005215);; Biological Process: oligopeptide transport (GO:0006857);; Cellular Component: integral component of membrane (GO:0016021);; Biological Process: nitrate assimilation (GO:0042128);;	--	[E]	Amino acid transport and metabolism	POT family;; Major Facilitator Superfamily	Protein NRT1/ PTR FAMILY 3.1 GN=F24J5.19 OS=Arabidopsis thaliana (Mouse-ear cress) PE=2 SV=1	hypothetical protein Csa_6G037500 [Cucumis sativus]
Csa5G524860	7.56e-06	2.25978	up	--	--	Cellular Component: extracellular region (GO:0005576);; Biological Process: lipid catabolic process (GO:0016042);; Molecular Function: hydrolase activity, acting on ester bonds (GO:0016788);;	--	--	--	GDSL-like Lipase/Acylhydrolase	GDSL esterase/lipase At3g27950 (Precursor) GN=At3g27950 OS=Arabidopsis thaliana (Mouse-ear cress) PE=2 SV=1	PREDICTED: GDSL esterase/lipase At3g27950 [Cucumis sativus]
Csa3G119590	1.08e-12	1.65102	up	--	--	--	--	--	--	--	--	PREDICTED: uncharacterized protein LOC101209332 [Cucumis sativus]
Csa7G432470	1.97e-06	1.30211	up	--	--	Molecular Function: electron carrier activity (GO:0009055);; Molecular Function: metal ion binding (GO:0046872);; Biological Process: oxidation-reduction process (GO:0055114);;	--	--	--	Plastocyanin-like domain	Cucumber peeling cupredoxin OS=Cucumis sativus (Cucumber) PE=1 SV=3	cucumber peeling cupredoxin-like precursor [Cucumis sativus]
Csa7G393450	1.95e-06	1.61759	up	[R]	General function prediction only	Molecular Function: catalytic activity (GO:0003824);; Biological Process: biosynthetic process (GO:0009058);;	K06998|1e-130|rcu:RCOM_0558850|phenazine biosynthesis protein, putative	[R]	General function prediction only	Phenazine biosynthesis-like protein	--	PREDICTED: phenazine biosynthesis-like domain-containing protein 1 [Cucumis sativus]
Csa4G001610	2.97e-07	1.31696	up	[P]	Inorganic ion transport and metabolism	--	--	--	--	--	--	PREDICTED: uncharacterized protein LOC101208429 [Cucumis sativus]
cucumber_newGene_1561	0.000585349	2.01419	up	--	--	Molecular Function: protein serine/threonine kinase activity (GO:0004674);; Molecular Function: protein binding (GO:0005515);; Molecular Function: ATP binding (GO:0005524);; Cellular Component: nucleus (GO:0005634);; Cellular Component: cytoplasm (GO:0005737);; Cellular Component: plasma membrane (GO:0005886);; Biological Process: protein phosphorylation (GO:0006468);; Biological Process: respons…	--	[T]	Signal transduction mechanisms	Protein tyrosine kinase;; Protein kinase domain	Probable receptor-like protein kinase At2g47060 GN=At2g47060 OS=Arabidopsis thaliana (Mouse-ear cress) PE=1 SV=1	PREDICTED: probable receptor-like protein kinase At2g47060 [Cucumis melo]
Csa3G646610	0.000190829	2.44711	up	[E]	Amino acid transport and metabolism	Molecular Function: transaminase activity (GO:0008483);; Biological Process: biosynthetic process (GO:0009058);; Molecular Function: pyridoxal phosphate binding (GO:0030170);;	K00814|0.0|pop:POPTR_1073568|alanine transaminase (EC:2.6.1.2)	[E]	Amino acid transport and metabolism	Aminotransferase class I and II	Alanine aminotransferase 2, mitochondrial (Precursor) OS=Arabidopsis thaliana (Mouse-ear cress) PE=2 SV=1	PREDICTED: alanine aminotransferase 2-like isoform X1 [Cucumis sativus]
Csa6G519710	7.82e-06	2.61351	up	--	--	--	--	--	--	--	--	PREDICTED: uncharacterized protein LOC101213083 [Cucumis sativus]
Csa4G279870	1.12e-07	2.28407	up	[I]	Lipid transport and metabolism	Biological Process: metabolic process (GO:0008152);; Molecular Function: hydrolase activity (GO:0016787);;	--	[V]	Defense mechanisms	alpha/beta hydrolase fold;; Carboxylesterase family;; Chlorophyllase enzyme	Probable carboxylesterase 15 GN=CXE15 OS=Arabidopsis thaliana (Mouse-ear cress) PE=2 SV=1	PREDICTED: probable carboxylesterase 15 [Cucumis sativus]
Csa5G524850	4.14e-06	1.58092	up	[H]	Coenzyme transport and metabolism	Molecular Function: L-aspartate oxidase activity (GO:0008734);; Biological Process: NAD biosynthetic process (GO:0009435);; Cellular Component: chloroplast (GO:0009507);; Molecular Function: L-aspartate:fumarate oxidoreductase activity (GO:0044318);; Biological Process: oxidation-reduction process (GO:0055114);;	K00278|0.0|vvi:100242339|similar to AO (L-ASPARTATE OXIDASE)	[C]	Energy production and conversion	FAD binding domain;; Fumarate reductase flavoprotein C-term;; Pyridine nucleotide-disulphide oxidoreductase	L-aspartate oxidase, chloroplastic (Precursor) GN=AO OS=Arabidopsis thaliana (Mouse-ear cress) PE=1 SV=1	hypothetical protein Csa_5G524850 [Cucumis sativus]
Csa7G071700	1.17e-13	3.40939	up	[R]	General function prediction only	Molecular Function: zinc ion binding (GO:0008270);; Biological Process: lignin biosynthetic process (GO:0009809);; Molecular Function: cinnamyl-alcohol dehydrogenase activity (GO:0045551);; Molecular Function: sinapyl alcohol dehydrogenase activity (GO:0052747);; Biological Process: oxidation-reduction process (GO:0055114);;	K00083|0.0|vvi:100257308|hypothetical protein LOC100257308	[Q]	Secondary metabolites biosynthesis, transport and catabolism	Alcohol dehydrogenase GroES-like domain;; Zinc-binding dehydrogenase;; NADP oxidoreductase coenzyme F420-dependent	Cinnamyl alcohol dehydrogenase 1 GN=CAD1 OS=Ocimum basilicum (Sweet basil) PE=1 SV=1	PREDICTED: cinnamyl alcohol dehydrogenase 1 [Cucumis sativus]
Csa5G615210	4.65e-07	1.21874	up	[I]	Lipid transport and metabolism	Molecular Function: diphosphomevalonate decarboxylase activity (GO:0004163);; Molecular Function: ATP binding (GO:0005524);; Cellular Component: cytosol (GO:0005829);; Molecular Function: kinase activity (GO:0016301);; Biological Process: phosphorylation (GO:0016310);; Biological Process: isopentenyl diphosphate biosynthetic process, mevalonate pathway (GO:0019287);;	K01597|0.0|rcu:RCOM_0888230|diphosphomevalonate decarboxylase, putative (EC:4.1.1.33)	[I]	Lipid transport and metabolism	GHMP kinases N terminal domain	--	PREDICTED: diphosphomevalonate decarboxylase [Cucumis sativus]
Csa1G418240	1.07e-14	1.98039	up	--	--	Biological Process: fatty acid biosynthetic process (GO:0006633);; Cellular Component: membrane (GO:0016020);; Molecular Function: transferase activity, transferring acyl groups other than amino-acyl groups (GO:0016747);;	--	--	--	FAE1/Type III polyketide synthase-like protein;; 3-Oxoacyl-[acyl-carrier-protein (ACP)] synthase III C terminal;; Chalcone and stilbene synthases, C-terminal domain;; Chalcone and stilbene synthases, N-terminal domain	3-ketoacyl-CoA synthase 11 GN=KCS11 OS=Arabidopsis thaliana (Mouse-ear cress) PE=2 SV=1	PREDICTED: 3-ketoacyl-CoA synthase 11 [Cucumis sativus]
cucumber_newGene_428	4.01e-07	2.12406	up	--	--	Biological Process: ER to Golgi vesicle-mediated transport (GO:0006888);; Cellular Component: plasmodesma (GO:0009506);; Biological Process: systemic acquired resistance (GO:0009627);; Cellular Component: integral component of membrane (GO:0016021);; Biological Process: response to endoplasmic reticulum stress (GO:0034976);; Biological Process: amino acid import (GO:0043090);; Biological Process:…	--	--	--	Nodulin-like	Protein NUCLEAR FUSION DEFECTIVE 4 {ECO:0000303|PubMed:16698901} OS=Arabidopsis thaliana (Mouse-ear cress) PE=3 SV=1	PREDICTED: LOW QUALITY PROTEIN: uncharacterized protein LOC103486508 [Cucumis melo]
Csa5G633280	1.05e-10	1.50654	up	--	--	Molecular Function: procollagen-proline 4-dioxygenase activity (GO:0004656);; Molecular Function: iron ion binding (GO:0005506);; Biological Process: peptidyl-proline hydroxylation (GO:0019511);; Molecular Function: L-ascorbic acid binding (GO:0031418);; Biological Process: oxidation-reduction process (GO:0055114);;	K00472|1e-167|rcu:RCOM_0853250|prolyl 4-hydroxylase alpha subunit, putative (EC:1.14.11.2)	[E]	Amino acid transport and metabolism	2OG-Fe(II) oxygenase superfamily;; 2OG-Fe(II) oxygenase superfamily;; ShK domain-like	Probable prolyl 4-hydroxylase 7 (Precursor) GN=P4H7 OS=Arabidopsis thaliana (Mouse-ear cress) PE=2 SV=1	PREDICTED: probable prolyl 4-hydroxylase 7 [Cucumis sativus]
Csa4G038810	0.000280429	1.00329	up	--	--	Molecular Function: nucleic acid binding (GO:0003676);; Molecular Function: metal ion binding (GO:0046872);;	--	[R]	General function prediction only	Zinc-finger double-stranded RNA-binding	Protein indeterminate-domain 1 {ECO:0000303|PubMed:16784536} OS=Arabidopsis thaliana (Mouse-ear cress) PE=1 SV=1	PREDICTED: protein indeterminate-domain 1-like [Cucumis sativus]
Csa2G302140	5.37e-05	1.35275	up	--	--	Molecular Function: enzyme inhibitor activity (GO:0004857);; Cellular Component: cell wall (GO:0005618);; Molecular Function: pectinesterase activity (GO:0030599);; Biological Process: cell wall modification (GO:0042545);; Biological Process: negative regulation of catalytic activity (GO:0043086);; Molecular Function: aspartyl esterase activity (GO:0045330);; Biological Process: pectin catabolic …	--	--	--	Pectinesterase;; Plant invertase/pectin methylesterase inhibitor	Pectinesterase 51 (Precursor) GN=F17I14.50 OS=Arabidopsis thaliana (Mouse-ear cress) PE=2 SV=1	PREDICTED: probable pectinesterase/pectinesterase inhibitor 51 [Cucumis sativus]
Csa4G290220	2.97e-07	1.23506	up	[B]	Chromatin structure and dynamics	Cellular Component: nucleosome (GO:0000786);; Molecular Function: DNA binding (GO:0003677);; Cellular Component: nucleus (GO:0005634);; Biological Process: nucleosome assembly (GO:0006334);; Biological Process: cell proliferation (GO:0008283);; Cellular Component: plastid (GO:0009536);; Molecular Function: protein heterodimerization activity (GO:0046982);;	K11253|1e-91|zma:100192589|H3C4, H3C2, H3C3	[B]	Chromatin structure and dynamics	Core histone H2A/H2B/H3/H4	Histone H3.2 GN=B34 OS=Nicotiana tabacum (Common tobacco) PE=1 SV=1	histone H3 [Arabidopsis thaliana]
Csa3G175620	7.42e-06	5.80283	up	--	--	--	--	--	--	--	Extensin (Precursor) GN=HRGPNT3 OS=Nicotiana tabacum (Common tobacco) PE=2 SV=1	hypothetical protein Csa_3G175620 [Cucumis sativus]
Csa1G064700	5.06e-05	1.15136	up	[G]	Carbohydrate transport and metabolism	Molecular Function: hydrolase activity, hydrolyzing O-glycosyl compounds (GO:0004553);; Cellular Component: cell wall (GO:0005618);; Biological Process: cellular glucan metabolic process (GO:0006073);; Molecular Function: xyloglucan:xyloglucosyl transferase activity (GO:0016762);; Cellular Component: apoplast (GO:0048046);; Biological Process: cell wall organization (GO:0071555);;	K08235|0.0|rcu:RCOM_0905690|Xyloglucan endotransglucosylase/hydrolase protein A precursor, putative (EC:2.4.1.207)	--	--	Glycosyl hydrolases family 16;; Xyloglucan endo-transglycosylase (XET) C-terminus	Probable xyloglucan endotransglucosylase/hydrolase protein 8 (Precursor) GN=XTH8 OS=Arabidopsis thaliana (Mouse-ear cress) PE=2 SV=2	PREDICTED: probable xyloglucan endotransglucosylase/hydrolase protein 8 [Cucumis sativus]
Csa1G051640	0.00253151	2.14232	up	--	--	--	--	--	--	Domain of unknown function (DUF4408)	--	PREDICTED: uncharacterized protein LOC105436383 [Cucumis sativus]
Csa2G385000	0.00394915	1.17825	up	[R]	General function prediction only	Cellular Component: endoplasmic reticulum membrane (GO:0005789);; Cellular Component: plasma membrane (GO:0005886);; Biological Process: protein targeting to membrane (GO:0006612);; Biological Process: phosphate ion transport (GO:0006817);; Biological Process: nucleotide transport (GO:0006862);; Biological Process: ER to Golgi vesicle-mediated transport (GO:0006888);; Biological Process: regulati…	--	[U]	Intracellular trafficking, secretion, and vesicular transport	WD domain, G-beta repeat	SEC12-like protein 1 GN=PHF1 OS=Arabidopsis thaliana (Mouse-ear cress) PE=1 SV=2	PREDICTED: SEC12-like protein 1 [Cucumis sativus]
Csa2G348200	8.22e-10	1.43609	up	[Q]	Secondary metabolites biosynthesis, transport and catabolism	Molecular Function: copper ion binding (GO:0005507);; Molecular Function: L-ascorbate oxidase activity (GO:0008447);; Biological Process: oxidation-reduction process (GO:0055114);;	--	[Q]	Secondary metabolites biosynthesis, transport and catabolism	Multicopper oxidase;; Multicopper oxidase;; Multicopper oxidase	L-ascorbate oxidase homolog (Precursor) GN=Bp10 OS=Brassica napus (Rape) PE=2 SV=1	PREDICTED: L-ascorbate oxidase homolog [Cucumis sativus]
Csa4G017140	1.84e-16	2.99004	up	--	--	--	--	--	--	Probable lipid transfer;; Protease inhibitor/seed storage/LTP family	Putative lipid-transfer protein DIR1 (Precursor) GN=DIR1 OS=Arabidopsis thaliana (Mouse-ear cress) PE=1 SV=1	PREDICTED: putative lipid-transfer protein DIR1 [Cucumis sativus]
Csa3G778280	1.08e-13	4.59918	up	[IQR]	--	Molecular Function: oxidoreductase activity (GO:0016491);; Biological Process: oxidation-reduction process (GO:0055114);;	--	[R]	General function prediction only	Enoyl-(Acyl carrier protein) reductase;; short chain dehydrogenase;; KR domain	Secoisolariciresinol dehydrogenase (Fragment) OS=Forsythia intermedia (Border forsythia) PE=1 SV=1	PREDICTED: secoisolariciresinol dehydrogenase-like [Cucumis sativus]
Csa6G058200	5.75e-21	8.36676	up	--	--	Molecular Function: structural constituent of cell wall (GO:0005199);; Biological Process: response to cytokinin (GO:0009735);; Biological Process: proteasome-mediated ubiquitin-dependent protein catabolic process (GO:0043161);; Biological Process: proteasome assembly (GO:0043248);; Biological Process: root hair elongation (GO:0048767);; Biological Process: response to misfolded protein (GO:00517…	--	--	--	--	Extensin-1 (Precursor) GN=F22K20.3 OS=Arabidopsis thaliana (Mouse-ear cress) PE=2 SV=2	hypothetical protein Csa_6G058200 [Cucumis sativus]
Csa6G449820	0.000422248	2.16821	up	[G]	Carbohydrate transport and metabolism	Molecular Function: magnesium ion binding (GO:0000287);; Molecular Function: pyruvate kinase activity (GO:0004743);; Cellular Component: cytosol (GO:0005829);; Biological Process: glycolysis (GO:0006096);; Cellular Component: membrane (GO:0016020);; Biological Process: phosphorylation (GO:0016310);; Molecular Function: potassium ion binding (GO:0030955);; Biological Process: response to cadmium i…	K00873|0.0|vvi:100261276|hypothetical protein LOC100261276	[G]	Carbohydrate transport and metabolism	Pyruvate kinase, barrel domain;; Pyruvate kinase, alpha/beta domain	Pyruvate kinase, cytosolic isozyme OS=Solanum tuberosum (Potato) PE=2 SV=1	PREDICTED: pyruvate kinase, cytosolic isozyme [Cucumis sativus]
cucumber_newGene_76	1.01e-07	1.26638	up	--	--	Cellular Component: mitochondrion (GO:0005739);; Cellular Component: plastid inner membrane (GO:0009528);; Molecular Function: phosphoglycerate transmembrane transporter activity (GO:0015120);; Molecular Function: phosphoenolpyruvate:phosphate antiporter activity (GO:0015121);; Biological Process: phosphoglycerate transport (GO:0015713);; Cellular Component: integral component of membrane (GO:001…	--	[GE]	--	Triose-phosphate Transporter family;; EamA-like transporter family;; UAA transporter family	Triose phosphate/phosphate translocator, non-green plastid, chloroplastic (Precursor) GN=NGTPT OS=Brassica oleracea var. botrytis (Cauliflower) PE=2 SV=1	PREDICTED: triose phosphate/phosphate translocator, non-green plastid, chloroplastic [Cucumis sativus]
Csa6G490230	2.84e-05	2.56212	up	--	--	Molecular Function: peroxidase activity (GO:0004601);; Cellular Component: extracellular region (GO:0005576);; Biological Process: response to oxidative stress (GO:0006979);; Molecular Function: ligase activity (GO:0016874);; Molecular Function: heme binding (GO:0020037);; Molecular Function: metal ion binding (GO:0046872);; Biological Process: oxidation-reduction process (GO:0055114);;	--	--	--	Peroxidase	Peroxidase 10 (Precursor) GN=F14J22.19 OS=Arabidopsis thaliana (Mouse-ear cress) PE=1 SV=1	PREDICTED: peroxidase 10 [Cucumis sativus]
Csa5G148570	2.45e-25	3.58576	up	--	--	Biological Process: response to karrikin (GO:0080167);;	--	--	--	--	Leucine-rich repeat extensin-like protein 5 (Precursor) GN=LRX5 OS=Arabidopsis thaliana (Mouse-ear cress) PE=2 SV=2	hypothetical protein Csa_5G148570 [Cucumis sativus]
Csa3G446120	7.85e-25	3.78035	up	[V]	Defense mechanisms	Molecular Function: ATP binding (GO:0005524);; Biological Process: metabolic process (GO:0008152);; Cellular Component: membrane (GO:0016020);; Molecular Function: ATPase activity (GO:0016887);;	--	[Q]	Secondary metabolites biosynthesis, transport and catabolism	ABC-2 type transporter;; ABC transporter;; Plant PDR ABC transporter associated;; ABC-transporter extracellular N-terminal;; AAA domain;; AAA domain;; ATPase family associated with various cellular activities (AAA)	ABC transporter G family member 36 GN=F23H11.19 OS=Arabidopsis thaliana (Mouse-ear cress) PE=1 SV=1	hypothetical protein Csa_3G446120 [Cucumis sativus]
Csa2G350420	0.0025267	1.50887	up	--	--	--	--	--	--	NADH-ubiquinone reductase complex 1 MLRQ subunit	--	PREDICTED: uncharacterized protein LOC101222643 [Cucumis sativus]
Csa3G727960	1.74e-15	1.8866	up	[TZDR]	--	Molecular Function: calcium ion binding (GO:0005509);; Biological Process: trichome branching (GO:0010091);;	K13448|4e-86|rcu:RCOM_0126810|calcium binding protein/cast, putative	[T]	Signal transduction mechanisms	EF hand;; EF-hand domain;; EF-hand domain pair;; EF hand;; EF-hand domain pair	Calcium-binding allergen Bet v 3 GN=BETVIII OS=Betula pendula (European white birch) PE=1 SV=1	PREDICTED: calcium-binding protein CML42 [Cucumis sativus]
Csa1G043130	0.000884394	1.13292	up	[C]	Energy production and conversion	Molecular Function: ATP citrate synthase activity (GO:0003878);; Molecular Function: succinate-CoA ligase (ADP-forming) activity (GO:0004775);; Molecular Function: succinate-CoA ligase (GDP-forming) activity (GO:0004776);; Biological Process: metabolic process (GO:0008152);; Molecular Function: cofactor binding (GO:0048037);;	K01899|0.0|rcu:RCOM_1669400|Succinyl-CoA ligase [GDP-forming] subunit alpha-2, mitochondrial precursor, putative (EC:6.2.1.4)	[C]	Energy production and conversion	CoA binding domain;; CoA-ligase;; Succinyl-CoA ligase like flavodoxin domain	Succinyl-CoA ligase [ADP-forming] subunit alpha-2, mitochondrial (Precursor) OS=Solanum lycopersicum (Tomato) PE=1 SV=1	PREDICTED: probable succinyl-CoA ligase [ADP-forming] subunit alpha, mitochondrial [Cucumis sativus]
Csa3G153170	1.07e-14	3.4493	up	[R]	General function prediction only	Molecular Function: flavonol synthase activity (GO:0045431);; Molecular Function: metal ion binding (GO:0046872);; Biological Process: flavonol biosynthetic process (GO:0051555);; Biological Process: oxidation-reduction process (GO:0055114);;	--	[QR]	--	non-haem dioxygenase in morphine synthesis N-terminal;; 2OG-Fe(II) oxygenase superfamily	Protein SRG1 GN=SRG1 OS=Arabidopsis thaliana (Mouse-ear cress) PE=2 SV=1	PREDICTED: protein SRG1 [Cucumis sativus]
Csa6G355960	0.000259455	2.01299	up	[M]	Cell wall/membrane/envelope biogenesis	--	--	--	--	Glycosyltransferase family 92;; Glycosyl transferase family 2	UPF0392 protein At1g27200 GN=At1g27200 OS=Arabidopsis thaliana (Mouse-ear cress) PE=2 SV=2	PREDICTED: UPF0392 protein At1g27200 [Cucumis sativus]
Csa7G390060	1.41e-25	3.85964	up	[R]	General function prediction only	Molecular Function: catalytic activity (GO:0003824);; Biological Process: biosynthetic process (GO:0009058);;	K06998|1e-130|vvi:100244215|hypothetical protein LOC100244215	[R]	General function prediction only	Phenazine biosynthesis-like protein	--	PREDICTED: phenazine biosynthesis-like domain-containing protein 2 [Cucumis sativus]
Csa1G597130	0.0016589	2.57958	up	--	--	--	--	--	--	--	--	PREDICTED: uncharacterized protein LOC105436336 [Cucumis sativus]
Csa4G652740	3.6e-12	2.33279	up	--	--	--	--	--	--	--	--	hypothetical protein Csa_4G652740 [Cucumis sativus]
Csa4G664520	0.00175748	1.01551	up	[G]	Carbohydrate transport and metabolism	Molecular Function: 6-phosphofructokinase activity (GO:0003872);; Molecular Function: ATP binding (GO:0005524);; Cellular Component: cytoplasm (GO:0005737);; Biological Process: glycolysis (GO:0006096);; Biological Process: carbohydrate phosphorylation (GO:0046835);; Molecular Function: metal ion binding (GO:0046872);; Molecular Function: diphosphate-fructose-6-phosphate 1-phosphotransferase acti…	K00895|0.0|rcu:RCOM_1602260|phosphofructokinase, putative (EC:2.7.1.90)	[G]	Carbohydrate transport and metabolism	Phosphofructokinase	Pyrophosphate--fructose 6-phosphate 1-phosphotransferase subunit alpha {ECO:0000255|HAMAP-Rule:MF_03185} OS=Ricinus communis (Castor bean) PE=3 SV=1	PREDICTED: pyrophosphate--fructose 6-phosphate 1-phosphotransferase subunit alpha [Cucumis sativus]
Csa6G446400	9.13e-06	1.62681	up	--	--	Biological Process: transcription, DNA-templated (GO:0006351);;	--	--	--	TCP family transcription factor	Transcription factor TCP11 GN=TCP11 OS=Arabidopsis thaliana (Mouse-ear cress) PE=2 SV=1	hypothetical protein Csa_6G446400 [Cucumis sativus]
Csa4G618520	7.52e-07	5.45763	up	--	--	Biological Process: metabolic process (GO:0008152);; Molecular Function: transferase activity, transferring hexosyl groups (GO:0016758);;	--	[GC]	--	UDP-glucoronosyl and UDP-glucosyl transferase	Putative UDP-glucose flavonoid 3-O-glucosyltransferase 3 {ECO:0000250|UniProtKB:Q2V6K0} OS=Fragaria ananassa (Strawberry) PE=2 SV=1	PREDICTED: anthocyanidin 3-O-glucosyltransferase 2-like [Cucumis sativus]
Csa1G089490	5.7e-10	3.06526	up	--	--	Cellular Component: integral component of membrane (GO:0016021);;	--	--	--	Tetraspanin family	Tetraspanin-3 GN=TET3 OS=Arabidopsis thaliana (Mouse-ear cress) PE=2 SV=1	PREDICTED: tetraspanin-3-like [Cucumis sativus]
Csa3G215620	7.61e-05	1.01666	up	[J]	Translation, ribosomal structure and biogenesis	Molecular Function: structural constituent of ribosome (GO:0003735);; Cellular Component: ribosome (GO:0005840);; Biological Process: translation (GO:0006412);;	K02960|1e-100|vvi:100254540|hypothetical protein LOC100254540	[J]	Translation, ribosomal structure and biogenesis	Ribosomal protein S9/S16	40S ribosomal protein S16 GN=RPS16 OS=Gossypium hirsutum (Upland cotton) PE=2 SV=1	PREDICTED: 40S ribosomal protein S16 [Cucumis sativus]
Csa6G450940	0.000510278	3.21096	up	[V]	Defense mechanisms	Molecular Function: ATP binding (GO:0005524);; Biological Process: metabolic process (GO:0008152);; Cellular Component: membrane (GO:0016020);; Molecular Function: ATPase activity (GO:0016887);;	--	[Q]	Secondary metabolites biosynthesis, transport and catabolism	ABC-2 type transporter;; ABC transporter;; Plant PDR ABC transporter associated;; ABC-transporter extracellular N-terminal;; AAA domain;; AAA domain;; ATPase family associated with various cellular activities (AAA)	Pleiotropic drug resistance protein 2 GN=PDR2 OS=Nicotiana plumbaginifolia (Leadwort-leaved tobacco) PE=2 SV=1	PREDICTED: pleiotropic drug resistance protein 2-like [Cucumis sativus]
Csa4G056600	1.05e-08	1.96747	up	[Q]	Secondary metabolites biosynthesis, transport and catabolism	Molecular Function: iron ion binding (GO:0005506);; Molecular Function: (+)-abscisic acid 8'-hydroxylase activity (GO:0010295);; Molecular Function: heme binding (GO:0020037);; Biological Process: oxidation-reduction process (GO:0055114);;	K09843|0.0|pop:POPTR_783291|hypothetical protein	[QI]	--	Cytochrome P450	Abscisic acid 8&apos;-hydroxylase 1 GN=CYP707A1 OS=Arabidopsis thaliana (Mouse-ear cress) PE=2 SV=1	PREDICTED: abscisic acid 8&apos;-hydroxylase 1 [Cucumis sativus]
Csa7G428900	1.13e-07	2.35664	up	--	--	Molecular Function: monooxygenase activity (GO:0004497);; Molecular Function: iron ion binding (GO:0005506);; Molecular Function: oxidoreductase activity, acting on paired donors, with incorporation or reduction of molecular oxygen (GO:0016705);; Molecular Function: heme binding (GO:0020037);; Biological Process: oxidation-reduction process (GO:0055114);;	--	--	--	Thaumatin family	Thaumatin-like protein (Precursor) GN=At1g18250 OS=Arabidopsis thaliana (Mouse-ear cress) PE=2 SV=2	hypothetical protein Csa_7G428900 [Cucumis sativus]
Csa1G481730	1.2e-07	1.85395	up	--	--	--	--	[L]	Replication, recombination and repair	DDE superfamily endonuclease;; Plant transposon protein	--	PREDICTED: putative nuclease HARBI1 [Cucumis sativus]
Csa3G902300	0.000495739	1.40155	up	--	--	--	--	--	--	VQ motif	Protein HAIKU1 {ECO:0000305} OS=Arabidopsis thaliana (Mouse-ear cress) PE=1 SV=1	PREDICTED: protein HAIKU1-like [Cucumis sativus]
Csa3G114480	1.38e-05	2.68814	up	--	--	Biological Process: transcription, DNA-templated (GO:0006351);; Biological Process: organ morphogenesis (GO:0009887);; Biological Process: regulation of floral meristem growth (GO:0010080);; Biological Process: maintenance of shoot apical meristem identity (GO:0010492);; Biological Process: organ growth (GO:0035265);; Molecular Function: transcription regulatory region DNA binding (GO:0044212);; …	--	--	--	--	AP2-like ethylene-responsive transcription factor AIL6 GN=AIL6 OS=Arabidopsis thaliana (Mouse-ear cress) PE=2 SV=1	hypothetical protein Csa_3G114480 [Cucumis sativus]
Csa6G404120	0.00761503	1.16384	up	[E]	Amino acid transport and metabolism	Molecular Function: transporter activity (GO:0005215);; Biological Process: transport (GO:0006810);; Cellular Component: membrane (GO:0016020);;	--	[E]	Amino acid transport and metabolism	POT family	Protein NRT1/ PTR FAMILY 4.6 GN=At1g69850 OS=Arabidopsis thaliana (Mouse-ear cress) PE=1 SV=1	PREDICTED: protein NRT1/ PTR FAMILY 4.6-like [Cucumis sativus]
Csa4G045060	0.000114257	1.76488	up	--	--	Molecular Function: sequence-specific DNA binding transcription factor activity (GO:0003700);; Biological Process: regulation of transcription, DNA-templated (GO:0006355);; Molecular Function: sequence-specific DNA binding (GO:0043565);;	--	--	--	bZIP transcription factor;; Basic region leucine zipper	Ocs element-binding factor 1 GN=OBF1 OS=Zea mays (Maize) PE=2 SV=2	PREDICTED: ocs element-binding factor 1 [Cucumis sativus]
Csa4G001000	0.00961939	1.43429	up	--	--	--	--	--	--	--	WEB family protein At5g16730, chloroplastic (Precursor) GN=At5g16730 OS=Arabidopsis thaliana (Mouse-ear cress) PE=1 SV=1	PREDICTED: uncharacterized protein LOC101216997 [Cucumis sativus]
Csa6G088170	7.8e-05	7.93891	up	[Q]	Secondary metabolites biosynthesis, transport and catabolism	Molecular Function: monooxygenase activity (GO:0004497);; Molecular Function: iron ion binding (GO:0005506);; Molecular Function: oxidoreductase activity, acting on paired donors, with incorporation or reduction of molecular oxygen (GO:0016705);; Molecular Function: heme binding (GO:0020037);; Biological Process: oxidation-reduction process (GO:0055114);;	--	[Q]	Secondary metabolites biosynthesis, transport and catabolism	Cytochrome P450	Cytochrome P450 89A2 GN=F13O11.20 OS=Arabidopsis thaliana (Mouse-ear cress) PE=2 SV=2	PREDICTED: cytochrome P450 89A2-like [Cucumis sativus]
Csa5G612910	2.73e-05	1.09436	up	[RTKL]	--	Molecular Function: calmodulin-dependent protein kinase activity (GO:0004683);; Molecular Function: calcium ion binding (GO:0005509);; Molecular Function: ATP binding (GO:0005524);; Biological Process: protein phosphorylation (GO:0006468);;	K13412|0.0|rcu:RCOM_0942060|calcium-dependent protein kinase, putative (EC:2.7.11.17)	[T]	Signal transduction mechanisms	Protein kinase domain;; Protein tyrosine kinase;; Lipopolysaccharide kinase (Kdo/WaaP) family	Calcium-dependent protein kinase 1 GN=MUK11.19 OS=Arabidopsis thaliana (Mouse-ear cress) PE=1 SV=1	hypothetical protein Csa_5G612910 [Cucumis sativus]
Csa2G010300	4.9e-05	1.20333	up	--	--	Cellular Component: endosome (GO:0005768);; Biological Process: transport (GO:0006810);; Cellular Component: membrane (GO:0016020);;	--	[U]	Intracellular trafficking, secretion, and vesicular transport	PRA1 family protein	PRA1 family protein E GN=F22O13.26 OS=Arabidopsis thaliana (Mouse-ear cress) PE=1 SV=1	PREDICTED: PRA1 family protein E-like [Cucumis sativus]
Csa3G646590	0.00774259	1.1329	up	--	--	--	--	--	--	--	--	PREDICTED: uncharacterized protein LOC101216011 isoform X1 [Cucumis sativus]
Csa2G258760	7.53e-05	2.62254	up	--	--	--	K14488|2e-44|vvi:100261630|hypothetical protein LOC100261630	--	--	Auxin responsive protein	Auxin-induced protein X10A OS=Glycine max (Soybean) PE=2 SV=1	hypothetical protein Csa_2G258760 [Cucumis sativus]
Csa2G432220	0.000282226	2.20232	up	[Q]	Secondary metabolites biosynthesis, transport and catabolism	Molecular Function: iron ion binding (GO:0005506);; Molecular Function: oxidoreductase activity, acting on paired donors, with incorporation or reduction of molecular oxygen (GO:0016705);; Molecular Function: heme binding (GO:0020037);; Biological Process: oxidation-reduction process (GO:0055114);;	--	[Q]	Secondary metabolites biosynthesis, transport and catabolism	Cytochrome P450	Cytochrome P450 89A2 GN=F13O11.20 OS=Arabidopsis thaliana (Mouse-ear cress) PE=2 SV=2	PREDICTED: cytochrome P450 89A2-like [Cucumis sativus]
Csa4G285730	6.81e-06	1.79146	up	--	--	Molecular Function: peroxidase activity (GO:0004601);; Cellular Component: extracellular region (GO:0005576);; Biological Process: response to oxidative stress (GO:0006979);; Molecular Function: heme binding (GO:0020037);; Molecular Function: metal ion binding (GO:0046872);; Biological Process: oxidation-reduction process (GO:0055114);;	--	--	--	Peroxidase	Peroxidase 2 (Fragment) OS=Cucumis sativus (Cucumber) PE=2 SV=1	peroxidase 2-like precursor [Cucumis sativus]
Csa4G007070	1.58e-10	3.34126	up	--	--	Molecular Function: DNA binding (GO:0003677);; Molecular Function: sequence-specific DNA binding transcription factor activity (GO:0003700);; Biological Process: regulation of transcription, DNA-templated (GO:0006355);;	--	--	--	AP2 domain	Ethylene-responsive transcription factor LEP GN=MAC12.13 OS=Arabidopsis thaliana (Mouse-ear cress) PE=2 SV=1	PREDICTED: ethylene-responsive transcription factor LEP [Cucumis sativus]
[truncated: 615 more rows]
