# Supplementary material for: Comparative RNA-seq based transcriptome profiling of waterlogging response in cucumber hypocotyls reveals novel insights into the de novo adventitious root primordia initiation
Source: BMC Plant Biol. 2017 Jul 26;17:129. doi: 10.1186/s12870-017-1081-8 (PMC5530484; doi:10.1186/s12870-017-1081-8)
Supplement: Supplementary file 4 — Functional annotation of differentially expressed genes identified by RNA-seq in Pepino hypocotyls 48 h after waterlogging treatment. ‘FC’ represents fold change of the gene. (XLS 1012 kb) [file 12870_2017_1081_MOESM4_ESM.xls]

## Sheet: H1_vs_H3.annotation
Table S3 Functional annotation of differentially expressed genes identified by RNA-seq in Pepino hypocotyls 48 hours after waterlogging treatment. ‘FC’ represents fold change of the gene.
#ID	FDR	log2FC	regulated	COG_class	COG_class_annotation	GO_annotation	KEGG_annotation	KOG_class	KOG_class_annotation	Pfam_annotation	Swissprot_annotation	nr_annotation
Csa1G001430	2.87e-09	-1.63116	down	--	--	Biological Process: metal ion transport (GO:0030001);; Molecular Function: metal ion binding (GO:0046872);;	--	[P]	Inorganic ion transport and metabolism	Heavy-metal-associated domain	Copper transport protein CCH GN=CCH OS=Arabidopsis thaliana (Mouse-ear cress) PE=1 SV=1	PREDICTED: uncharacterized protein LOC101211886 [Cucumis sativus]
Csa1G002780	0.00995523	-1.11563	down	[R]	General function prediction only	Biological Process: pentose-phosphate shunt (GO:0006098);; Cellular Component: chloroplast stroma (GO:0009570);; Cellular Component: chloroplast envelope (GO:0009941);; Biological Process: thylakoid membrane organization (GO:0010027);; Biological Process: stomatal complex morphogenesis (GO:0010103);; Biological Process: carotenoid biosynthetic process (GO:0016117);; Molecular Function: hydrolase …	--	[R]	General function prediction only	Haloacid dehalogenase-like hydrolase;; HAD-hyrolase-like;; haloacid dehalogenase-like hydrolase	Haloacid dehalogenase-like hydrolase domain-containing protein At3g48420 (Precursor) GN=At3g48420 OS=Arabidopsis thaliana (Mouse-ear cress) PE=1 SV=1	PREDICTED: haloacid dehalogenase-like hydrolase domain-containing protein At3g48420 [Cucumis sativus]
Csa1G004060	2.25e-07	-1.97403	down	--	--	Biological Process: response to stress (GO:0006950);; Biological Process: metabolic process (GO:0008152);; Molecular Function: hydrolase activity (GO:0016787);;	--	--	--	Universal stress protein family	Serine/threonine-protein kinase GN=PUB52 OS=Arabidopsis thaliana (Mouse-ear cress) PE=2 SV=1	PREDICTED: U-box domain-containing protein 52 [Cucumis sativus]
Csa1G004220	9.82e-09	-3.08393	down	[IQR]	--	Molecular Function: protochlorophyllide reductase activity (GO:0016630);; Biological Process: oxidation-reduction process (GO:0055114);;	--	[Q]	Secondary metabolites biosynthesis, transport and catabolism	short chain dehydrogenase;; KR domain;; Enoyl-(Acyl carrier protein) reductase;; NAD dependent epimerase/dehydratase family	Short-chain dehydrogenase TIC 32, chloroplastic GN=TIC32 OS=Arabidopsis thaliana (Mouse-ear cress) PE=2 SV=1	hypothetical protein Csa_1G004220 [Cucumis sativus]
Csa1G004280	0.00378935	-1.33967	down	--	--	--	--	--	--	Domain of unknown function (DUF239);; Domain of unknown function (DUF4409)	--	PREDICTED: uncharacterized protein LOC101206125 [Cucumis sativus]
Csa1G004920	0.000895257	-1.27588	down	--	--	--	--	--	--	Protein of unknown function (DUF1645)	--	PREDICTED: uncharacterized protein LOC105436369 [Cucumis sativus]
Csa1G008410	1.17e-07	-3.49441	down	--	--	Cellular Component: microtubule associated complex (GO:0005875);; Biological Process: microtubule-based process (GO:0007017);;	--	[Z]	Cytoskeleton	Dynein light chain type 1	Dynein 8 kDa light chain, flagellar outer arm OS=Chlamydomonas reinhardtii (Chlamydomonas smithii) PE=1 SV=1	PREDICTED: uncharacterized protein LOC101215824 [Cucumis sativus]
Csa1G008530	0.000278101	-1.3622	down	[E]	Amino acid transport and metabolism	Molecular Function: transporter activity (GO:0005215);; Biological Process: transport (GO:0006810);; Cellular Component: membrane (GO:0016020);;	--	[E]	Amino acid transport and metabolism	POT family	Protein NRT1/ PTR FAMILY 2.11 GN=MRG21.10 OS=Arabidopsis thaliana (Mouse-ear cress) PE=1 SV=1	hypothetical protein Csa_1G008530 [Cucumis sativus]
Csa1G008580	0.000281692	-1.00467	down	[HQ]	--	Molecular Function: isochorismate synthase activity (GO:0008909);; Biological Process: biosynthetic process (GO:0009058);;	K02552|0.0|pop:POPTR_569985|ICS	[E]	Amino acid transport and metabolism	chorismate binding enzyme	Isochorismate synthase 2, chloroplastic (Precursor) GN=ICS2 OS=Arabidopsis thaliana (Mouse-ear cress) PE=2 SV=2	PREDICTED: isochorismate synthase 2, chloroplastic-like isoform X1 [Cucumis sativus]
Csa1G009680	0.000117717	-1.875	down	--	--	Molecular Function: DNA binding (GO:0003677);; Molecular Function: sequence-specific DNA binding transcription factor activity (GO:0003700);; Cellular Component: nucleus (GO:0005634);; Biological Process: regulation of transcription, DNA-templated (GO:0006355);; Biological Process: cell proliferation (GO:0008283);; Biological Process: response to cytokinin (GO:0009735);; Biological Process: respo…	--	--	--	TCP family transcription factor	Transcription factor TCP14 GN=TCP14 OS=Arabidopsis thaliana (Mouse-ear cress) PE=1 SV=1	Transcription factor [Cucumis sativus]
Csa1G009770	1.62e-07	-1.58169	down	[C]	Energy production and conversion	Cellular Component: chloroplast thylakoid membrane (GO:0009535);; Biological Process: vitamin E biosynthetic process (GO:0010189);; Biological Process: chlorophyll biosynthetic process (GO:0015995);; Molecular Function: oxidoreductase activity, acting on the CH-CH group of donors, NAD or NADP as acceptor (GO:0016628);; Biological Process: cysteine biosynthetic process (GO:0019344);; Biological Pr…	K10960|0.0|pop:POPTR_569972|geranylgeranyl reductase (CHL P)	--	--	FAD binding domain;; Pyridine nucleotide-disulphide oxidoreductase;; Glucose inhibited division protein A	Geranylgeranyl diphosphate reductase, chloroplastic (Precursor) GN=CHLP OS=Nicotiana tabacum (Common tobacco) PE=2 SV=1	PREDICTED: geranylgeranyl diphosphate reductase, chloroplastic [Cucumis sativus]
Csa1G009810	2.29e-08	-2.08101	down	--	--	Cellular Component: photosystem I (GO:0009522);; Cellular Component: photosystem II (GO:0009523);; Cellular Component: chloroplast thylakoid membrane (GO:0009535);; Biological Process: photosynthesis, light harvesting (GO:0009765);; Cellular Component: chloroplast envelope (GO:0009941);; Cellular Component: plastoglobule (GO:0010287);; Cellular Component: integral component of membrane (GO:001602…	K08910|1e-175|pop:POPTR_671325|Lhca4	--	--	Chlorophyll A-B binding protein	Chlorophyll a-b binding protein P4, chloroplastic (Precursor) OS=Pisum sativum (Garden pea) PE=1 SV=1	PREDICTED: chlorophyll a-b binding protein P4, chloroplastic [Cucumis sativus]
Csa1G009830	0.000661891	-1.22354	down	--	--	Biological Process: maltose metabolic process (GO:0000023);; Biological Process: pentose-phosphate shunt (GO:0006098);; Biological Process: rRNA processing (GO:0006364);; Cellular Component: chloroplast thylakoid membrane (GO:0009535);; Biological Process: photosynthetic electron transport in photosystem I (GO:0009773);; Biological Process: photorespiration (GO:0009853);; Cellular Component: NAD(…	--	--	--	--	Photosynthetic NDH subunit of subcomplex B 4, chloroplastic {ECO:0000303|PubMed:21785130} (Precursor) OS=Arabidopsis thaliana (Mouse-ear cress) PE=2 SV=1	PREDICTED: photosynthetic NDH subunit of subcomplex B 4, chloroplastic [Cucumis sativus]
Csa1G015610	3.37e-08	-1.51351	down	--	--	Molecular Function: DNA binding (GO:0003677);; Biological Process: regulation of transcription, DNA-templated (GO:0006355);;	--	--	--	Dof domain, zinc finger	Dof zinc finger protein DOF5.4 GN=MAE1.9 OS=Arabidopsis thaliana (Mouse-ear cress) PE=2 SV=2	PREDICTED: dof zinc finger protein DOF5.4 [Cucumis sativus]
Csa1G015680	3.02e-06	-1.3978	down	--	--	Molecular Function: DNA binding (GO:0003677);; Cellular Component: nucleus (GO:0005634);;	--	--	--	SBP domain	Squamosa promoter-binding-like protein 6 GN=SPL6 OS=Arabidopsis thaliana (Mouse-ear cress) PE=2 SV=2	PREDICTED: squamosa promoter-binding-like protein 6 [Cucumis sativus]
Csa1G021960	0.00459712	-1.95103	down	[A]	RNA processing and modification	--	--	[K]	Transcription	Endonuclease/Exonuclease/phosphatase family	Carbon catabolite repressor protein 4 homolog 3 GN=CCR4-3 OS=Arabidopsis thaliana (Mouse-ear cress) PE=2 SV=2	PREDICTED: carbon catabolite repressor protein 4 homolog 3 isoform X2 [Cucumis sativus]
Csa1G022490	0.000805959	-1.81552	down	--	--	Molecular Function: aspartic-type endopeptidase activity (GO:0004190);; Biological Process: proteolysis (GO:0006508);;	--	[O]	Posttranslational modification, protein turnover, chaperones	Xylanase inhibitor N-terminal;; Xylanase inhibitor C-terminal;; Eukaryotic aspartyl protease	Protein ASPARTIC PROTEASE IN GUARD CELL 1 (Precursor) GN=ASPG1 OS=Arabidopsis thaliana (Mouse-ear cress) PE=1 SV=1	PREDICTED: protein ASPARTIC PROTEASE IN GUARD CELL 1-like [Cucumis sativus]
Csa1G022520	7.05e-05	-1.02948	down	--	--	--	--	--	--	--	--	PREDICTED: uncharacterized protein LOC101218989 [Cucumis sativus]
Csa1G022530	7.06e-07	-1.49512	down	--	--	--	--	[A]	RNA processing and modification	--	--	hypothetical protein Csa_1G022530 [Cucumis sativus]
Csa1G024910	0.00378935	-1.10026	down	[V]	Defense mechanisms	Biological Process: drug transmembrane transport (GO:0006855);; Molecular Function: drug transmembrane transporter activity (GO:0015238);; Molecular Function: antiporter activity (GO:0015297);; Cellular Component: membrane (GO:0016020);;	--	[R]	General function prediction only	MatE	MATE efflux family protein 7 GN=F3L12.9 OS=Arabidopsis thaliana (Mouse-ear cress) PE=2 SV=1	hypothetical protein Csa_1G024910 [Cucumis sativus]
Csa1G025070	5.93e-08	-1.4622	down	[R]	General function prediction only	Biological Process: protein peptidyl-prolyl isomerization (GO:0000413);; Molecular Function: peptidyl-prolyl cis-trans isomerase activity (GO:0003755);; Molecular Function: transporter activity (GO:0005215);; Cellular Component: cytoplasm (GO:0005737);; Biological Process: regulation of cell size (GO:0008361);; Biological Process: nucleotide biosynthetic process (GO:0009165);; Cellular Component:…	K13947|0.0|pop:POPTR_728847|PIN7	--	--	Membrane transport protein	Auxin efflux carrier component 1 GN=PIN1 OS=Arabidopsis thaliana (Mouse-ear cress) PE=1 SV=1	hypothetical protein Csa_1G025070 [Cucumis sativus]
Csa1G025080	5.76e-08	-1.41306	down	[R]	General function prediction only	--	--	[R]	General function prediction only	C2 domain	Probable ADP-ribosylation factor GTPase-activating protein AGD11 GN=AGD11 OS=Arabidopsis thaliana (Mouse-ear cress) PE=2 SV=1	PREDICTED: probable ADP-ribosylation factor GTPase-activating protein AGD11 [Cucumis sativus]
Csa1G025870	6.94e-05	-1.45774	down	[O]	Posttranslational modification, protein turnover, chaperones	Molecular Function: serine-type endopeptidase activity (GO:0004252);; Biological Process: proteolysis (GO:0006508);; Cellular Component: chloroplast thylakoid lumen (GO:0009543);; Biological Process: photosystem II repair (GO:0010206);; Biological Process: mRNA modification (GO:0016556);; Molecular Function: 2-alkenal reductase [NAD(P)] activity (GO:0032440);; Biological Process: oxidation-reduct…	--	[O]	Posttranslational modification, protein turnover, chaperones	Trypsin-like peptidase domain;; Trypsin	Protease Do-like 5, chloroplastic (Precursor) GN=F28J12.30 OS=Arabidopsis thaliana (Mouse-ear cress) PE=1 SV=3	PREDICTED: protease Do-like 5, chloroplastic [Cucumis sativus]
Csa1G029620	1.73e-05	-1.19099	down	--	--	Molecular Function: nucleic acid binding (GO:0003676);; Molecular Function: metal ion binding (GO:0046872);;	--	[R]	General function prediction only	Zinc finger, C2H2 type	Protein SHOOT GRAVITROPISM 5 GN=At2g01940 OS=Arabidopsis thaliana (Mouse-ear cress) PE=1 SV=1	PREDICTED: protein SHOOT GRAVITROPISM 5 [Cucumis sativus]
Csa1G032410	0.000781208	-1.10324	down	--	--	Molecular Function: DNA binding (GO:0003677);; Molecular Function: sequence-specific DNA binding transcription factor activity (GO:0003700);; Cellular Component: nucleus (GO:0005634);; Biological Process: regulation of transcription, DNA-templated (GO:0006355);;	--	--	--	No apical meristem (NAM) protein	NAC domain-containing protein 86 {ECO:0000312|EMBL:AED92405.1} OS=Arabidopsis thaliana (Mouse-ear cress) PE=2 SV=1	PREDICTED: NAC domain-containing protein 86 [Cucumis sativus]
Csa1G032440	0.00215878	-1.1028	down	--	--	Molecular Function: DNA binding (GO:0003677);; Molecular Function: chromatin binding (GO:0003682);;	--	[O]	Posttranslational modification, protein turnover, chaperones	Myb-like DNA-binding domain;; Myb-like DNA-binding domain	Protein REVEILLE 7 GN=F15H18.16 OS=Arabidopsis thaliana (Mouse-ear cress) PE=2 SV=1	hypothetical protein Csa_1G032440 [Cucumis sativus]
Csa1G033240	0.00582749	-1.72737	down	--	--	--	--	--	--	--	--	PREDICTED: uncharacterized protein LOC101218201 [Cucumis sativus]
Csa1G033250	6.14e-05	-1.02541	down	--	--	Molecular Function: DNA binding (GO:0003677);; Biological Process: regulation of transcription, DNA-templated (GO:0006355);;	--	--	--	Dof domain, zinc finger	Cyclic dof factor 3 GN=F1P2.50 OS=Arabidopsis thaliana (Mouse-ear cress) PE=1 SV=2	PREDICTED: cyclic dof factor 3-like [Cucumis sativus]
Csa1G033310	7.6e-82	-5.71536	down	--	--	Cellular Component: photosystem I (GO:0009522);; Cellular Component: photosystem II (GO:0009523);; Cellular Component: chloroplast thylakoid membrane (GO:0009535);; Biological Process: photosynthesis, light harvesting (GO:0009765);; Cellular Component: chloroplast envelope (GO:0009941);; Cellular Component: plastoglobule (GO:0010287);; Cellular Component: integral component of membrane (GO:001602…	K08910|1e-164|vvi:100232934|LHCA1	--	--	Chlorophyll A-B binding protein	Chlorophyll a-b binding protein P4, chloroplastic (Precursor) OS=Pisum sativum (Garden pea) PE=1 SV=1	PREDICTED: chlorophyll a-b binding protein P4, chloroplastic-like [Cucumis sativus]
Csa1G039000	5.05e-10	-1.7586	down	--	--	Biological Process: response to red or far red light (GO:0009639);; Biological Process: single-organism process (GO:0044699);; Molecular Function: protein dimerization activity (GO:0046983);; Biological Process: regulation of cellular process (GO:0050794);;	--	--	--	Helix-loop-helix DNA-binding domain	Transcription factor PIF7 GN=MFB13.4 OS=Arabidopsis thaliana (Mouse-ear cress) PE=1 SV=2	PREDICTED: transcription factor PIF7 isoform X2 [Cucumis sativus]
Csa1G039250	0.000178606	-1.20036	down	--	--	Biological Process: pentose-phosphate shunt (GO:0006098);; Cellular Component: chloroplast thylakoid membrane (GO:0009535);; Biological Process: chloroplast organization (GO:0009658);; Biological Process: photosynthetic electron transport in photosystem I (GO:0009773);; Biological Process: chlorophyll biosynthetic process (GO:0015995);; Biological Process: positive regulation of transcription, DN…	--	--	--	Protein of unknown function (DUF1118)	--	PREDICTED: uncharacterized protein LOC101204037 [Cucumis sativus]
Csa1G039830	0.000265586	-3.51	down	[Q]	Secondary metabolites biosynthesis, transport and catabolism	Molecular Function: monooxygenase activity (GO:0004497);; Molecular Function: iron ion binding (GO:0005506);; Molecular Function: electron carrier activity (GO:0009055);; Molecular Function: oxidoreductase activity, acting on paired donors, with incorporation or reduction of molecular oxygen (GO:0016705);; Molecular Function: heme binding (GO:0020037);; Biological Process: oxidation-reduction pro…	--	[Q]	Secondary metabolites biosynthesis, transport and catabolism	Cytochrome P450	Cytochrome P450 78A5 GN=F21F23.15 OS=Arabidopsis thaliana (Mouse-ear cress) PE=2 SV=1	PREDICTED: cytochrome P450 78A5 [Cucumis sativus]
Csa1G042130	0.00918358	-2.5639	down	--	--	Biological Process: protein peptidyl-prolyl isomerization (GO:0000413);; Molecular Function: peptidyl-prolyl cis-trans isomerase activity (GO:0003755);; Biological Process: protein folding (GO:0006457);;	--	[O]	Posttranslational modification, protein turnover, chaperones	Cyclophilin type peptidyl-prolyl cis-trans isomerase/CLD	Peptidyl-prolyl cis-trans isomerase CYP26-2, chloroplastic (Precursor) GN=CYP26-2 OS=Arabidopsis thaliana (Mouse-ear cress) PE=2 SV=1	PREDICTED: peptidyl-prolyl cis-trans isomerase CYP26-2, chloroplastic [Cucumis sativus]
Csa1G042160	7.42e-05	-1.05343	down	--	--	--	--	--	--	--	--	PREDICTED: uncharacterized protein LOC105434785 [Cucumis sativus]
Csa1G042280	4.89e-14	-2.41445	down	--	--	Biological Process: single-organism transport (GO:0044765);; Biological Process: organic substance transport (GO:0071702);;	--	--	--	--	Vegetative cell wall protein gp1 (Precursor) GN=GP1 OS=Chlamydomonas reinhardtii (Chlamydomonas smithii) PE=1 SV=1	hypothetical protein Csa_1G042280 [Cucumis sativus]
Csa1G042670	1.37e-08	-3.12382	down	[O]	Posttranslational modification, protein turnover, chaperones	Cellular Component: chloroplast (GO:0009507);;	--	[O]	Posttranslational modification, protein turnover, chaperones	DnaJ domain	NAD(P)H-quinone oxidoreductase subunit T, chloroplastic {ECO:0000305} (Precursor) OS=Arabidopsis thaliana (Mouse-ear cress) PE=1 SV=1	PREDICTED: NAD(P)H-quinone oxidoreductase subunit T, chloroplastic isoform X1 [Cucumis sativus]
Csa1G042740	0.000295436	-1.58493	down	[O]	Posttranslational modification, protein turnover, chaperones	Biological Process: maltose metabolic process (GO:0000023);; Biological Process: protein peptidyl-prolyl isomerization (GO:0000413);; Molecular Function: peptidyl-prolyl cis-trans isomerase activity (GO:0003755);; Biological Process: protein folding (GO:0006457);; Cellular Component: chloroplast thylakoid lumen (GO:0009543);; Biological Process: starch biosynthetic process (GO:0019252);;	--	[O]	Posttranslational modification, protein turnover, chaperones	FKBP-type peptidyl-prolyl cis-trans isomerase	Peptidyl-prolyl cis-trans isomerase FKBP17-2, chloroplastic (Precursor) GN=FKBP17-2 OS=Arabidopsis thaliana (Mouse-ear cress) PE=1 SV=1	PREDICTED: peptidyl-prolyl cis-trans isomerase FKBP17-2, chloroplastic [Cucumis sativus]
Csa1G042820	3.58e-05	-1.04626	down	[R]	General function prediction only	Biological Process: protein peptidyl-prolyl isomerization (GO:0000413);; Molecular Function: peptidyl-prolyl cis-trans isomerase activity (GO:0003755);; Molecular Function: transporter activity (GO:0005215);; Cellular Component: cytoplasm (GO:0005737);; Biological Process: regulation of cell size (GO:0008361);; Biological Process: nucleotide biosynthetic process (GO:0009165);; Cellular Component:…	K13947|0.0|vvi:100249181|hypothetical protein LOC100249181	--	--	Membrane transport protein	Auxin efflux carrier component 1 GN=PIN1 OS=Arabidopsis thaliana (Mouse-ear cress) PE=1 SV=1	PREDICTED: auxin efflux carrier component 1-like isoform X1 [Cucumis sativus]
Csa1G043010	0.00319131	-2.14855	down	[I]	Lipid transport and metabolism	--	--	[I]	Lipid transport and metabolism	Putative lysophospholipase;; Alpha/beta hydrolase family;; Alpha/beta hydrolase family;; Acetyl xylan esterase (AXE1)	Caffeoylshikimate esterase GN=CSE OS=Arabidopsis thaliana (Mouse-ear cress) PE=1 SV=1	hypothetical protein Csa_1G043010 [Cucumis sativus]
Csa1G045550	4.37e-06	-1.30176	down	[K]	Transcription	Molecular Function: sequence-specific DNA binding transcription factor activity (GO:0003700);; Cellular Component: nucleus (GO:0005634);; Biological Process: regulation of transcription, DNA-templated (GO:0006355);; Molecular Function: sequence-specific DNA binding (GO:0043565);;	--	[K]	Transcription	Homeobox domain;; Homeobox associated leucine zipper	Homeobox-leucine zipper protein HAT5 GN=F4P13.2 OS=Arabidopsis thaliana (Mouse-ear cress) PE=1 SV=1	PREDICTED: homeobox-leucine zipper protein HAT5-like isoform X1 [Cucumis sativus]
Csa1G045560	1.11e-16	-2.09719	down	--	--	Molecular Function: oxidoreductase activity (GO:0016491);; Biological Process: oxidation-reduction process (GO:0055114);;	--	--	--	HPP family	--	PREDICTED: uncharacterized protein LOC105434855 [Cucumis sativus]
Csa1G045570	0.00213148	-1.01108	down	[RTKL]	--	Biological Process: activation of MAPKK activity (GO:0000186);; Molecular Function: MAP kinase kinase kinase activity (GO:0004709);; Molecular Function: ATP binding (GO:0005524);; Biological Process: determination of bilateral symmetry (GO:0009855);; Biological Process: organ morphogenesis (GO:0009887);; Biological Process: xylem and phloem pattern formation (GO:0010051);; Cellular Component: int…	--	--	--	Protein kinase domain;; Protein tyrosine kinase;; Leucine Rich repeats (2 copies);; Leucine rich repeat;; Leucine Rich Repeat;; Leucine rich repeat N-terminal domain	LRR receptor-like serine/threonine-protein kinase FEI 1 (Precursor) GN=FEI1 OS=Arabidopsis thaliana (Mouse-ear cress) PE=1 SV=1	PREDICTED: LRR receptor-like serine/threonine-protein kinase FEI 2 [Cucumis sativus]
Csa1G045720	9.19e-05	-1.48062	down	--	--	--	--	--	--	--	--	hypothetical protein Csa_1G045720 [Cucumis sativus]
Csa1G046040	4.77e-08	-1.52281	down	[RTKL]	--	Molecular Function: protein serine/threonine kinase activity (GO:0004674);; Molecular Function: ATP binding (GO:0005524);; Biological Process: protein phosphorylation (GO:0006468);;	--	[T]	Signal transduction mechanisms	Protein tyrosine kinase;; Protein kinase domain;; Kinase-like	Serine/threonine-protein kinase HT1 GN=HT1 OS=Arabidopsis thaliana (Mouse-ear cress) PE=1 SV=1	PREDICTED: serine/threonine-protein kinase HT1-like [Cucumis sativus]
Csa1G046100	2.02e-07	-1.30252	down	[C]	Energy production and conversion	Molecular Function: iron ion binding (GO:0005506);; Biological Process: iron-sulfur cluster assembly (GO:0016226);; Molecular Function: iron-sulfur cluster binding (GO:0051536);;	--	[C]	Energy production and conversion	NifU-like N terminal domain	Iron-sulfur cluster assembly protein 1 (Precursor) GN=ISU1 OS=Arabidopsis thaliana (Mouse-ear cress) PE=2 SV=1	PREDICTED: iron-sulfur cluster assembly protein 1-like [Cucumis sativus]
Csa1G046250	0.000100977	-1.185	down	--	--	--	--	[T]	Signal transduction mechanisms	UBX domain	Plant UBX domain-containing protein 10 {ECO:0000303|Ref.4} OS=Arabidopsis thaliana (Mouse-ear cress) PE=2 SV=1	PREDICTED: FAS-associated factor 2-like isoform X1 [Cucumis sativus]
Csa1G049460	3.77e-10	-1.87652	down	--	--	Molecular Function: transcription cofactor activity (GO:0003712);; Molecular Function: histone acetyltransferase activity (GO:0004402);; Cellular Component: nucleus (GO:0005634);; Biological Process: regulation of transcription, DNA-templated (GO:0006355);; Molecular Function: zinc ion binding (GO:0008270);; Biological Process: histone acetylation (GO:0016573);;	--	[K]	Transcription	BTB/POZ domain;; TAZ zinc finger	BTB/POZ and TAZ domain-containing protein 1 GN=BT1 OS=Arabidopsis thaliana (Mouse-ear cress) PE=1 SV=1	PREDICTED: BTB/POZ and TAZ domain-containing protein 1 [Cucumis sativus]
Csa1G049960	1.66e-06	-1.52302	down	--	--	Molecular Function: pectate lyase activity (GO:0030570);; Biological Process: pectin catabolic process (GO:0045490);; Molecular Function: metal ion binding (GO:0046872);;	--	--	--	Pectate lyase	Probable pectate lyase 22 (Precursor) GN=At5g63180 OS=Arabidopsis thaliana (Mouse-ear cress) PE=2 SV=1	PREDICTED: probable pectate lyase 5 [Cucumis sativus]
Csa1G050100	0.000541162	-5.13781	down	--	--	Cellular Component: extracellular region (GO:0005576);; Biological Process: lipid catabolic process (GO:0016042);; Molecular Function: hydrolase activity, acting on ester bonds (GO:0016788);;	--	--	--	GDSL-like Lipase/Acylhydrolase	GDSL esterase/lipase At3g48460 (Precursor) GN=At3g48460 OS=Arabidopsis thaliana (Mouse-ear cress) PE=2 SV=1	PREDICTED: GDSL esterase/lipase At3g48460 [Cucumis sativus]
Csa1G050250	1.32e-15	-1.96643	down	[G]	Carbohydrate transport and metabolism	Molecular Function: glyceraldehyde-3-phosphate dehydrogenase (NAD+) (phosphorylating) activity (GO:0004365);; Biological Process: glucose metabolic process (GO:0006006);; Molecular Function: NADP binding (GO:0050661);; Molecular Function: NAD binding (GO:0051287);; Biological Process: oxidation-reduction process (GO:0055114);;	K00134|0.0|pop:POPTR_728998|hypothetical protein	[G]	Carbohydrate transport and metabolism	Glyceraldehyde 3-phosphate dehydrogenase, C-terminal domain;; Glyceraldehyde 3-phosphate dehydrogenase, NAD binding domain	Glyceraldehyde-3-phosphate dehydrogenase, cytosolic GN=GAPC OS=Petunia hybrida (Petunia) PE=2 SV=1	PREDICTED: glyceraldehyde-3-phosphate dehydrogenase, cytosolic-like [Cucumis sativus]
Csa1G051590	4.73e-05	-2.87704	down	--	--	Molecular Function: DNA binding (GO:0003677);; Cellular Component: nucleus (GO:0005634);;	--	--	--	SBP domain	Squamosa promoter-binding-like protein 13B GN=MFB16.6 OS=Arabidopsis thaliana (Mouse-ear cress) PE=3 SV=1	PREDICTED: squamosa promoter-binding-like protein 13A [Cucumis sativus]
Csa1G056940	0.00244305	-1.10101	down	--	--	Biological Process: metabolic process (GO:0008152);; Molecular Function: transferase activity, transferring hexosyl groups (GO:0016758);;	--	[GC]	--	UDP-glucoronosyl and UDP-glucosyl transferase	Putative UDP-glucose flavonoid 3-O-glucosyltransferase 3 {ECO:0000250|UniProtKB:Q2V6K0} OS=Fragaria ananassa (Strawberry) PE=2 SV=1	PREDICTED: anthocyanidin 3-O-glucosyltransferase 2-like [Cucumis sativus]
Csa1G058080	5.75e-06	-1.63875	down	--	--	--	--	[R]	General function prediction only	Domain of unknown function;; Ankyrin repeats (3 copies);; Ankyrin repeat;; Ankyrin repeats (many copies);; Ankyrin repeat;; Ankyrin repeats (many copies)	Ankyrin repeat-containing protein At3g12360 GN=At3g12360 OS=Arabidopsis thaliana (Mouse-ear cress) PE=2 SV=1	PREDICTED: uncharacterized protein LOC101218503 isoform X1 [Cucumis sativus]
Csa1G058090	0.000268173	-1.05231	down	--	--	--	--	[R]	General function prediction only	Domain of unknown function;; Ankyrin repeats (3 copies);; Ankyrin repeats (many copies);; Ankyrin repeat;; Ankyrin repeats (many copies);; Ankyrin repeat	Ankyrin repeat-containing protein At3g12360 GN=At3g12360 OS=Arabidopsis thaliana (Mouse-ear cress) PE=2 SV=1	PREDICTED: ankyrin repeat-containing protein At5g02620-like [Cucumis sativus]
Csa1G062910	7e-11	-3.23015	down	--	--	--	--	--	--	Senescence regulator	--	PREDICTED: uncharacterized protein LOC101208118 [Cucumis sativus]
Csa1G062930	5.14e-06	-1.16902	down	[C]	Energy production and conversion	Biological Process: maltose metabolic process (GO:0000023);; Biological Process: rRNA processing (GO:0006364);; Biological Process: glycine catabolic process (GO:0006546);; Biological Process: unsaturated fatty acid biosynthetic process (GO:0006636);; Biological Process: oxidoreduction coenzyme metabolic process (GO:0006733);; Biological Process: vitamin metabolic process (GO:0006766);; Biologica…	K02115|0.0|vvi:100264091|hypothetical protein LOC100264091	[C]	Energy production and conversion	ATP synthase	ATP synthase gamma chain, chloroplastic (Precursor) GN=ATPC OS=Nicotiana tabacum (Common tobacco) PE=1 SV=1	PREDICTED: ATP synthase gamma chain, chloroplastic [Cucumis sativus]
Csa1G065960	0.00569219	-1.15636	down	--	--	Molecular Function: protein dimerization activity (GO:0046983);;	--	--	--	Helix-loop-helix DNA-binding domain	Transcription factor ILR3 GN=K5F14.2 OS=Arabidopsis thaliana (Mouse-ear cress) PE=1 SV=1	PREDICTED: transcription factor ILR3-like [Cucumis sativus]
Csa1G066480	5.01e-06	-1.9417	down	--	--	Molecular Function: calcium ion binding (GO:0005509);; Cellular Component: photosystem II oxygen evolving complex (GO:0009654);; Biological Process: photosynthesis (GO:0015979);; Cellular Component: extrinsic component of membrane (GO:0019898);;	K08901|1e-126|vvi:100240959|hypothetical protein LOC100240959	--	--	Oxygen evolving enhancer protein 3 (PsbQ)	Oxygen-evolving enhancer protein 3-2, chloroplastic (Precursor) GN=C17L7.100 OS=Arabidopsis thaliana (Mouse-ear cress) PE=1 SV=2	PREDICTED: oxygen-evolving enhancer protein 3-2, chloroplastic [Cucumis sativus]
Csa1G070600	5.4e-09	-2.79849	down	--	--	Molecular Function: protein serine/threonine kinase activity (GO:0004674);; Molecular Function: ATP binding (GO:0005524);; Biological Process: protein phosphorylation (GO:0006468);; Biological Process: recognition of pollen (GO:0048544);;	--	--	--	D-mannose binding lectin;; S-locus glycoprotein family;; PAN-like domain;; Domain of unknown function (DUF3403);; Protein kinase domain;; Protein tyrosine kinase	G-type lectin S-receptor-like serine/threonine-protein kinase At1g11410 (Precursor) GN=At1g11410 OS=Arabidopsis thaliana (Mouse-ear cress) PE=3 SV=3	hypothetical protein Csa_1G070600 [Cucumis sativus]
Csa1G073810	0.00237997	-1.03507	down	[O]	Posttranslational modification, protein turnover, chaperones	Molecular Function: zinc ion binding (GO:0008270);;	--	[O]	Posttranslational modification, protein turnover, chaperones	Zinc finger, C3HC4 type (RING finger);; Zinc finger, C3HC4 type (RING finger);; Ring finger domain;; zinc-RING finger domain;; Zinc finger, C3HC4 type (RING finger)	E3 ubiquitin-protein ligase RMA1H1 GN=RMA1H1 OS=Capsicum annuum (Bell pepper) PE=1 SV=1	PREDICTED: E3 ubiquitin-protein ligase RMA1H1-like [Cucumis sativus]
Csa1G073840	0.000708928	-1.25119	down	[G]	Carbohydrate transport and metabolism	Molecular Function: phosphoglycerate mutase activity (GO:0004619);; Biological Process: metabolic process (GO:0008152);;	--	[G]	Carbohydrate transport and metabolism	Histidine phosphatase superfamily (branch 1)	Probable 2-carboxy-D-arabinitol-1-phosphatase {ECO:0000305} (Precursor) OS=Arabidopsis thaliana (Mouse-ear cress) PE=1 SV=1	PREDICTED: probable 2-carboxy-D-arabinitol-1-phosphatase [Cucumis sativus]
Csa1G097700	0.00695371	-2.28566	down	--	--	Biological Process: cellular carbohydrate metabolic process (GO:0044262);; Biological Process: single-organism carbohydrate metabolic process (GO:0044723);; Biological Process: single-organism cellular process (GO:0044763);;	--	--	--	--	--	PREDICTED: uncharacterized protein LOC101218484 isoform X1 [Cucumis sativus]
Csa1G143280	0.00228777	-1.2706	down	--	--	Biological Process: proteolysis (GO:0006508);; Molecular Function: serine-type peptidase activity (GO:0008236);;	K01285|1e-62|rcu:RCOM_0476320|Lysosomal Pro-X carboxypeptidase, putative (EC:3.4.16.2)	[OR]	--	Serine carboxypeptidase S28	--	hypothetical protein Csa_1G143280 [Cucumis sativus]
Csa1G145960	0.000851493	-1.18505	down	--	--	Molecular Function: nucleotide binding (GO:0000166);; Molecular Function: RNA binding (GO:0003723);; Cellular Component: nucleus (GO:0005634);; Molecular Function: metal ion binding (GO:0046872);;	K12836|1e-177|rcu:RCOM_1186310|U2 snrnp auxiliary factor, small subunit, putative	[A]	RNA processing and modification	Zinc finger C-x8-C-x5-C-x3-H type (and similar);; RNA recognition motif. (a.k.a. RRM, RBD, or RNP domain);; RNA recognition motif. (a.k.a. RRM, RBD, or RNP domain)	Splicing factor U2af small subunit A GN=OsJ_028686 OS=Oryza sativa subsp. japonica (Rice) PE=2 SV=1	PREDICTED: splicing factor U2af small subunit B-like [Cucumis sativus]
Csa1G168350	3.13e-06	-1.6785	down	--	--	--	K14332|2e-79|pop:POPTR_741765|photosystem I reaction center protein PsaO	--	--	--	Photosystem I subunit O (Precursor) GN=PSAO OS=Arabidopsis thaliana (Mouse-ear cress) PE=1 SV=1	PREDICTED: photosystem I subunit O [Cucumis sativus]
Csa1G168920	1.07e-09	-1.48347	down	[A]	RNA processing and modification	Molecular Function: nucleic acid binding (GO:0003676);; Molecular Function: poly(A)-specific ribonuclease activity (GO:0004535);; Cellular Component: nucleus (GO:0005634);; Molecular Function: transferase activity (GO:0016740);; Biological Process: RNA phosphodiester bond hydrolysis, exonucleolytic (GO:0090503);;	--	[A]	RNA processing and modification	CAF1 family ribonuclease	Probable CCR4-associated factor 1 homolog 11 GN=CAF1-11 OS=Arabidopsis thaliana (Mouse-ear cress) PE=2 SV=1	PREDICTED: probable CCR4-associated factor 1 homolog 11 [Cucumis sativus]
Csa1G170000	1.38e-06	-1.71348	down	--	--	--	--	--	--	NPH3 family	BTB/POZ domain-containing protein At5g47800 GN=At5g47800 OS=Arabidopsis thaliana (Mouse-ear cress) PE=2 SV=1	PREDICTED: BTB/POZ domain-containing protein At5g47800 isoform X2 [Cucumis sativus]
Csa1G172590	2.66e-05	-1.06049	down	--	--	Biological Process: metal ion transport (GO:0030001);; Molecular Function: metal ion binding (GO:0046872);;	--	--	--	--	Leucine-rich repeat extensin-like protein 3 (Precursor) GN=LRX3 OS=Arabidopsis thaliana (Mouse-ear cress) PE=1 SV=1	PREDICTED: basic proline-rich protein-like [Cucumis sativus]
Csa1G186640	3.58e-09	-1.44739	down	--	--	Molecular Function: electron carrier activity (GO:0009055);;	--	--	--	Plastocyanin-like domain	Cucumber peeling cupredoxin OS=Cucumis sativus (Cucumber) PE=1 SV=3	PREDICTED: cucumber peeling cupredoxin-like [Cucumis sativus]
Csa1G196260	2.3e-08	-1.59042	down	--	--	--	--	--	--	--	Extensin (Precursor) GN=HRGPNT3 OS=Nicotiana tabacum (Common tobacco) PE=2 SV=1	hypothetical protein Csa_1G196260 [Cucumis sativus]
Csa1G207820	9.23e-05	-1.17386	down	--	--	Cellular Component: nucleus (GO:0005634);; Biological Process: regulation of transcription, DNA-templated (GO:0006355);; Molecular Function: protein dimerization activity (GO:0046983);;	--	--	--	AUX/IAA family	Auxin-responsive protein IAA27 GN=F19B15.110 OS=Arabidopsis thaliana (Mouse-ear cress) PE=1 SV=1	PREDICTED: auxin-responsive protein IAA27 [Cucumis sativus]
Csa1G240590	0.00130501	-1.13369	down	--	--	Molecular Function: sequence-specific DNA binding transcription factor activity (GO:0003700);; Cellular Component: nucleus (GO:0005634);; Biological Process: regulation of transcription, DNA-templated (GO:0006355);; Biological Process: response to heat (GO:0009408);; Molecular Function: sequence-specific DNA binding (GO:0043565);;	--	[K]	Transcription	HSF-type DNA-binding	Heat stress transcription factor C-1 GN=MOB24.9 OS=Arabidopsis thaliana (Mouse-ear cress) PE=2 SV=1	PREDICTED: heat stress transcription factor C-1-like [Cucumis sativus]
Csa1G256200	0.00175378	-1.21158	down	[J]	Translation, ribosomal structure and biogenesis	Molecular Function: translation initiation factor activity (GO:0003743);; Molecular Function: translation elongation factor activity (GO:0003746);; Biological Process: translational initiation (GO:0006413);; Biological Process: translational frameshifting (GO:0006452);; Molecular Function: ribosome binding (GO:0043022);; Biological Process: positive regulation of translational elongation (GO:0045…	K03263|1e-112|vvi:100267006|hypothetical protein LOC100267006	[J]	Translation, ribosomal structure and biogenesis	Eukaryotic elongation factor 5A hypusine, DNA-binding OB fold	Eukaryotic translation initiation factor 5A OS=Manihot esculenta (Cassava) PE=2 SV=2	PREDICTED: eukaryotic translation initiation factor 5A-2 [Cucumis sativus]
Csa1G257360	0.00284583	-1.14861	down	--	--	--	--	--	--	Zein-binding	Myosin-binding protein 7 {ECO:0000303|PubMed:23995081} OS=Arabidopsis thaliana (Mouse-ear cress) PE=1 SV=1	PREDICTED: uncharacterized protein LOC101207267 [Cucumis sativus]
Csa1G257950	0.000981232	-1.1422	down	[R]	General function prediction only	Cellular Component: integral component of membrane (GO:0016021);;	K07297|1e-158|pop:POPTR_912270|hypothetical protein	[RT]	--	Haemolysin-III related	Heptahelical transmembrane protein 2 GN=HHP2 OS=Arabidopsis thaliana (Mouse-ear cress) PE=2 SV=1	PREDICTED: heptahelical transmembrane protein 2 [Cucumis sativus]
Csa1G268280	5.39e-13	-2.36219	down	[M]	Cell wall/membrane/envelope biogenesis	Molecular Function: transporter activity (GO:0005215);; Cellular Component: mitochondrion (GO:0005739);; Cellular Component: vacuolar membrane (GO:0005774);; Cellular Component: endoplasmic reticulum (GO:0005783);; Cellular Component: Golgi apparatus (GO:0005794);; Cellular Component: plasma membrane (GO:0005886);; Biological Process: transport (GO:0006810);; Biological Process: response to heat …	K03098|1e-109|rcu:RCOM_0700620|apolipoprotein d, putative	[M]	Cell wall/membrane/envelope biogenesis	Lipocalin-like domain;; Lipocalin / cytosolic fatty-acid binding protein family	--	PREDICTED: apolipoprotein D [Cucumis sativus]
Csa1G287020	1.11e-07	-1.31319	down	--	--	Cellular Component: integral component of membrane (GO:0016021);;	--	--	--	Tetraspanin family	Tetraspanin-8 GN=TET8 OS=Arabidopsis thaliana (Mouse-ear cress) PE=2 SV=1	PREDICTED: tetraspanin-8-like [Cucumis sativus]
Csa1G324370	0.00088485	-1.08225	down	[E]	Amino acid transport and metabolism	Biological Process: oligopeptide transport (GO:0006857);; Molecular Function: symporter activity (GO:0015293);; Cellular Component: integral component of membrane (GO:0016021);; Biological Process: cellular cation homeostasis (GO:0030003);; Biological Process: nitrate assimilation (GO:0042128);; Biological Process: transmembrane transport (GO:0055085);; Biological Process: divalent metal ion tran…	--	[E]	Amino acid transport and metabolism	POT family	Protein NRT1/ PTR FAMILY 6.2 GN=F18A8.6 OS=Arabidopsis thaliana (Mouse-ear cress) PE=1 SV=1	PREDICTED: protein NRT1/ PTR FAMILY 6.2-like [Cucumis sativus]
Csa1G329900	0.000952946	-1.68301	down	[S]	Function unknown	Biological Process: transmembrane transport (GO:0055085);;	--	--	--	OPT oligopeptide transporter protein	Metal-nicotianamine transporter YSL3 GN=YSL3 OS=Arabidopsis thaliana (Mouse-ear cress) PE=2 SV=1	hypothetical protein Csa_1G329900 [Cucumis sativus]
Csa1G386590	8.06e-08	-3.75028	down	[R]	General function prediction only	Biological Process: metabolic process (GO:0008152);; Molecular Function: hydrolase activity (GO:0016787);;	--	--	--	Alpha/beta hydrolase family;; alpha/beta hydrolase fold;; Alpha/beta hydrolase family	Probable strigolactone esterase DAD2 GN=DAD2 OS=Petunia hybrida (Petunia) PE=1 SV=1	PREDICTED: probable strigolactone esterase DAD2 [Cucumis sativus]
Csa1G391590	1.91e-05	-1.33887	down	[D]	Cell cycle control, cell division, chromosome partitioning	Biological Process: maltose metabolic process (GO:0000023);; Molecular Function: ATP binding (GO:0005524);; Biological Process: pentose-phosphate shunt (GO:0006098);; Biological Process: rRNA processing (GO:0006364);; Cellular Component: chloroplast stroma (GO:0009570);; Biological Process: chloroplast relocation (GO:0009902);; Biological Process: thylakoid membrane organization (GO:0010027);; Bi…	--	[D]	Cell cycle control, cell division, chromosome partitioning	ParA/MinD ATPase like;; Domain of unknown function DUF59;; CobQ/CobB/MinD/ParA nucleotide binding domain;; Protein of unknown function (DUF971);; AAA domain;; ATPase MipZ;; VirC1 protein	Fe-S cluster assembly factor HCF101, chloroplastic (Precursor) OS=Oryza sativa subsp. japonica (Rice) PE=3 SV=3	PREDICTED: fe-S cluster assembly factor HCF101, chloroplastic [Cucumis sativus]
Csa1G397140	0.000116722	-1.8354	down	[S]	Function unknown	Cellular Component: integral component of membrane (GO:0016021);;	--	[S]	Function unknown	Integral membrane protein DUF92	--	PREDICTED: transmembrane protein 19 [Cucumis sativus]
Csa1G408720	8.47e-07	-1.29288	down	--	--	Molecular Function: transcription factor binding transcription factor activity (GO:0000989);; Cellular Component: nucleus (GO:0005634);; Biological Process: regulation of transcription, DNA-templated (GO:0006355);;	--	--	--	GRAS domain family;; Transcriptional regulator DELLA protein N terminal	DELLA protein GAI GN=F10B6.34 OS=Arabidopsis thaliana (Mouse-ear cress) PE=1 SV=1	PREDICTED: DELLA protein GAI [Cucumis sativus]
Csa1G420310	9.91e-09	-2.04099	down	--	--	Cellular Component: intracellular (GO:0005622);; Molecular Function: zinc ion binding (GO:0008270);; Biological Process: cellular process (GO:0009987);;	--	[K]	Transcription	CCT motif;; B-box zinc finger	Zinc finger protein CONSTANS-LIKE 5 GN=COL5 OS=Arabidopsis thaliana (Mouse-ear cress) PE=2 SV=2	PREDICTED: zinc finger protein CONSTANS-LIKE 5-like isoform X3 [Cucumis sativus]
Csa1G420320	9.71e-08	-1.39884	down	--	--	Cellular Component: intracellular (GO:0005622);; Molecular Function: zinc ion binding (GO:0008270);; Biological Process: cellular process (GO:0009987);;	--	[K]	Transcription	CCT motif;; B-box zinc finger	Zinc finger protein CONSTANS-LIKE 5 GN=COL5 OS=Arabidopsis thaliana (Mouse-ear cress) PE=2 SV=2	PREDICTED: zinc finger protein CONSTANS-LIKE 5-like isoform X2 [Cucumis sativus]
Csa1G434130	1.27e-30	-5.16511	down	[P]	Inorganic ion transport and metabolism	Molecular Function: cation transmembrane transporter activity (GO:0008324);; Biological Process: monovalent inorganic cation transport (GO:0015672);; Cellular Component: membrane (GO:0016020);; Biological Process: metal ion transport (GO:0030001);;	--	[P]	Inorganic ion transport and metabolism	Cation transport protein	Sodium transporter HKT1 GN=HKT1 OS=Arabidopsis thaliana (Mouse-ear cress) PE=1 SV=1	PREDICTED: sodium transporter HKT1 [Cucumis sativus]
Csa1G435700	0.000174892	-4.92559	down	--	--	--	--	--	--	Cotton fibre expressed protein	--	hypothetical protein Csa_1G435700 [Cucumis sativus]
Csa1G445360	2.96e-06	-1.16669	down	--	--	Molecular Function: purine nucleobase transmembrane transporter activity (GO:0005345);; Cellular Component: cytoplasm (GO:0005737);; Biological Process: purine nucleobase transport (GO:0006863);; Biological Process: response to nematode (GO:0009624);; Biological Process: nucleobase-containing compound transport (GO:0015931);; Cellular Component: integral component of membrane (GO:0016021);; Biolo…	--	--	--	Triose-phosphate Transporter family	Probable purine permease 10 GN=PUP10 OS=Arabidopsis thaliana (Mouse-ear cress) PE=2 SV=2	PREDICTED: probable purine permease 10 [Cucumis sativus]
Csa1G445860	3.46e-05	-3.11877	down	--	--	Cellular Component: chloroplast (GO:0009507);; Cellular Component: photosystem I (GO:0009522);; Cellular Component: photosystem II (GO:0009523);; Biological Process: photosynthesis, light harvesting (GO:0009765);; Cellular Component: integral component of membrane (GO:0016021);; Molecular Function: chlorophyll binding (GO:0016168);; Biological Process: protein-chromophore linkage (GO:0018298);; M…	K08912|0.0|rcu:RCOM_1214080|chlorophyll A/B binding protein, putative	--	--	Chlorophyll A-B binding protein	Chlorophyll a-b binding protein 3, chloroplastic (Precursor) GN=CAB3 OS=Glycine max (Soybean) PE=3 SV=1	PREDICTED: chlorophyll a-b binding protein of LHCII type 1-like [Cucumis sativus]
Csa1G466560	0.000226642	-1.20197	down	[I]	Lipid transport and metabolism	Biological Process: metabolic process (GO:0008152);; Molecular Function: hydrolase activity (GO:0016787);;	--	[V]	Defense mechanisms	alpha/beta hydrolase fold;; Alpha/beta hydrolase family;; Carboxylesterase family;; Protein of unknown function (DUF2424)	Probable carboxylesterase 18 GN=CXE18 OS=Arabidopsis thaliana (Mouse-ear cress) PE=1 SV=1	PREDICTED: probable carboxylesterase 18 [Cucumis sativus]
Csa1G480160	0.00158907	-1.79472	down	--	--	Molecular Function: transporter activity (GO:0005215);; Biological Process: oligopeptide transport (GO:0006857);; Cellular Component: integral component of membrane (GO:0016021);;	--	[E]	Amino acid transport and metabolism	POT family	Protein NRT1/ PTR FAMILY 2.6 GN=NPF2.6 OS=Arabidopsis thaliana (Mouse-ear cress) PE=2 SV=1	hypothetical protein Csa_1G480160 [Cucumis sativus]
Csa1G495260	0.00188503	-1.3542	down	--	--	--	--	--	--	--	--	PREDICTED: uncharacterized protein LOC105435923 [Cucumis sativus]
Csa1G523630	0.000227844	-1.89366	down	[R]	General function prediction only	Biological Process: metabolic process (GO:0008152);; Molecular Function: hydrolase activity (GO:0016787);;	K07025|1e-120|rcu:RCOM_0300250|catalytic, putative	[R]	General function prediction only	Haloacid dehalogenase-like hydrolase;; HAD-hyrolase-like	--	hypothetical protein Csa_1G523630 [Cucumis sativus]
Csa1G524760	0.000770089	-2.35068	down	[T]	Signal transduction mechanisms	Molecular Function: protein serine/threonine phosphatase activity (GO:0004722);; Biological Process: protein dephosphorylation (GO:0006470);;	K14497|1e-120|vvi:100255251|hypothetical protein LOC100255251	[T]	Signal transduction mechanisms	Protein phosphatase 2C;; Protein phosphatase 2C	Probable protein phosphatase 2C 78 GN=At5g59220 OS=Arabidopsis thaliana (Mouse-ear cress) PE=2 SV=1	PREDICTED: probable protein phosphatase 2C 24 [Cucumis sativus]
Csa1G525270	0.00153941	-1.02989	down	[P]	Inorganic ion transport and metabolism	Cellular Component: vacuole (GO:0005773);; Molecular Function: cation transmembrane transporter activity (GO:0008324);; Cellular Component: integral component of membrane (GO:0016021);; Biological Process: cellular component organization (GO:0016043);;	--	[P]	Inorganic ion transport and metabolism	Cation efflux family	Metal tolerance protein B GN=F16P2.21 OS=Arabidopsis thaliana (Mouse-ear cress) PE=2 SV=1	PREDICTED: metal tolerance protein B [Cucumis sativus]
Csa1G525310	0.000880933	-1.88877	down	--	--	--	--	--	--	--	Proline-rich receptor-like protein kinase PERK2 GN=PERK2 OS=Arabidopsis thaliana (Mouse-ear cress) PE=2 SV=3	PREDICTED: uncharacterized protein LOC101206623 [Cucumis sativus]
Csa1G527860	6.53e-05	-1.30615	down	[O]	Posttranslational modification, protein turnover, chaperones	--	--	[O]	Posttranslational modification, protein turnover, chaperones	Hsp20/alpha crystallin family	17.5 kDa class I heat shock protein GN=HSP17.5-M OS=Glycine max (Soybean) PE=3 SV=1	PREDICTED: 17.5 kDa class I heat shock protein-like [Cucumis sativus]
Csa1G528610	0.00026025	-1.05999	down	[GEPR]	--	Biological Process: MAPK cascade (GO:0000165);; Molecular Function: inorganic phosphate transmembrane transporter activity (GO:0005315);; Biological Process: protein targeting to membrane (GO:0006612);; Biological Process: sodium ion transport (GO:0006814);; Cellular Component: chloroplast thylakoid membrane (GO:0009535);; Biological Process: detection of biotic stimulus (GO:0009595);; Biological…	--	[G]	Carbohydrate transport and metabolism	Major Facilitator Superfamily	Sodium-dependent phosphate transport protein 1, chloroplastic (Precursor) GN=T27A16.25 OS=Arabidopsis thaliana (Mouse-ear cress) PE=1 SV=1	PREDICTED: sodium-dependent phosphate transport protein 1, chloroplastic [Cucumis sativus]
Csa1G532270	2.42e-05	-3.28242	down	--	--	--	--	--	--	--	--	hypothetical protein Csa_1G532270 [Cucumis sativus]
Csa1G532350	0.00869235	-2.09237	down	[GHR]	--	Molecular Function: magnesium ion binding (GO:0000287);; Molecular Function: pyruvate decarboxylase activity (GO:0004737);; Biological Process: metabolic process (GO:0008152);; Molecular Function: thiamine pyrophosphate binding (GO:0030976);;	K01568|0.0|rcu:RCOM_0489390|pyruvate decarboxylase, putative (EC:4.1.1.1)	[EH]	--	Thiamine pyrophosphate enzyme, N-terminal TPP binding domain;; Thiamine pyrophosphate enzyme, central domain;; Thiamine pyrophosphate enzyme, C-terminal TPP binding domain	Pyruvate decarboxylase 1 GN=PDC1 OS=Arabidopsis thaliana (Mouse-ear cress) PE=2 SV=1	PREDICTED: pyruvate decarboxylase 1-like [Cucumis sativus]
Csa1G532360	0.00693046	-1.3725	down	--	--	--	--	--	--	Mitochondrial fission regulator	Protein CHUP1, chloroplastic GN=CHUP1 OS=Arabidopsis thaliana (Mouse-ear cress) PE=1 SV=1	PREDICTED: protein CHUP1, chloroplastic isoform X1 [Cucumis sativus]
Csa1G535790	7.89e-08	-1.81541	down	--	--	Molecular Function: double-stranded DNA binding (GO:0003690);; Cellular Component: mitochondrion (GO:0005739);; Biological Process: regulation of transcription, DNA-templated (GO:0006355);; Cellular Component: chloroplast (GO:0009507);;	--	[KR]	--	mTERF	--	PREDICTED: transcription termination factor 3, mitochondrial [Cucumis sativus]
Csa1G537370	0.000416556	-1.04609	down	--	--	Molecular Function: chaperone binding (GO:0051087);;	--	[T]	Signal transduction mechanisms	Ubiquitin family;; BAG domain	BAG family molecular chaperone regulator 3 GN=BAG3 OS=Arabidopsis thaliana (Mouse-ear cress) PE=1 SV=1	PREDICTED: BAG family molecular chaperone regulator 3-like [Cucumis sativus]
Csa1G537400	0.000307569	-1.01725	down	[RTKL]	--	Molecular Function: protein kinase C activity (GO:0004697);; Molecular Function: ATP binding (GO:0005524);; Cellular Component: cytosol (GO:0005829);; Biological Process: protein phosphorylation (GO:0006468);; Biological Process: regulation of cell size (GO:0008361);; Biological Process: response to blue light (GO:0009637);; Biological Process: photomorphogenesis (GO:0009640);; Biological Process…	--	[R]	General function prediction only	Protein kinase domain;; Protein tyrosine kinase	Protein kinase PINOID GN=T31E10.1 OS=Arabidopsis thaliana (Mouse-ear cress) PE=1 SV=1	PREDICTED: protein kinase PINOID [Cucumis sativus]
Csa1G538830	0.00254712	-2.45915	down	[GER]	--	Cellular Component: integral component of membrane (GO:0016021);; Molecular Function: transmembrane transporter activity (GO:0022857);; Biological Process: transmembrane transport (GO:0055085);;	--	--	--	EamA-like transporter family	WAT1-related protein At3g30340 GN=At3g30340 OS=Arabidopsis thaliana (Mouse-ear cress) PE=2 SV=1	hypothetical protein Csa_1G538830 [Cucumis sativus]
Csa1G540370	0.000261126	-3.54301	down	[C]	Energy production and conversion	Molecular Function: oxidoreductase activity (GO:0016491);; Molecular Function: flavin adenine dinucleotide binding (GO:0050660);; Biological Process: oxidation-reduction process (GO:0055114);;	--	--	--	Berberine and berberine like	Cannabidiolic acid synthase (Precursor) GN=CBDAS OS=Cannabis sativa (Hemp) PE=1 SV=1	hypothetical protein Csa_1G540370 [Cucumis sativus]
Csa1G553520	3.24e-21	-2.5327	down	--	--	--	--	--	--	Protein of unknown function (DUF640)	Protein LIGHT-DEPENDENT SHORT HYPOCOTYLS 4 GN=LSH4 OS=Arabidopsis thaliana (Mouse-ear cress) PE=1 SV=1	PREDICTED: protein LIGHT-DEPENDENT SHORT HYPOCOTYLS 4-like [Cucumis sativus]
Csa1G561410	0.00138215	-2.66121	down	[QR]	--	Molecular Function: nicotianamine synthase activity (GO:0030410);; Biological Process: nicotianamine biosynthetic process (GO:0030418);;	K05953|1e-130|rcu:RCOM_1435160|Nicotianamine synthase, putative (EC:2.5.1.43)	--	--	Nicotianamine synthase protein	Probable nicotianamine synthase 4 GN=NAS4 OS=Arabidopsis thaliana (Mouse-ear cress) PE=2 SV=1	PREDICTED: nicotianamine synthase-like [Cucumis sativus]
Csa1G569280	1.3e-52	-6.85429	down	--	--	--	--	[R]	General function prediction only	Sugar efflux transporter for intercellular exchange	Bidirectional sugar transporter SWEET16 GN=OsJ_10795 OS=Oryza sativa subsp. japonica (Rice) PE=3 SV=1	PREDICTED: bidirectional sugar transporter SWEET16-like [Cucumis sativus]
Csa1G573610	1.21e-06	-1.26829	down	[P]	Inorganic ion transport and metabolism	Cellular Component: vacuolar membrane (GO:0005774);; Cellular Component: plasma membrane (GO:0005886);; Biological Process: regulation of pH (GO:0006885);; Biological Process: response to salt stress (GO:0009651);; Molecular Function: sodium:hydrogen antiporter activity (GO:0015385);; Cellular Component: integral component of membrane (GO:0016021);; Biological Process: sodium ion transmembrane tr…	--	[P]	Inorganic ion transport and metabolism	Sodium/hydrogen exchanger family	Sodium/hydrogen exchanger 2 GN=NHX2 OS=Arabidopsis thaliana (Mouse-ear cress) PE=2 SV=2	PREDICTED: sodium/hydrogen exchanger 2 [Cucumis sativus]
Csa1G574790	0.00149307	-1.00865	down	[E]	Amino acid transport and metabolism	Molecular Function: cysteine synthase activity (GO:0004124);; Biological Process: cysteine biosynthetic process from serine (GO:0006535);; Molecular Function: beta-pyrazolylalanine synthase activity (GO:0047458);;	K01738|1e-170|vvi:100252170|hypothetical protein LOC100252170	[E]	Amino acid transport and metabolism	Pyridoxal-phosphate dependent enzyme	Cysteine synthase OS=Citrullus lanatus (Watermelon) PE=1 SV=1	PREDICTED: cysteine synthase-like isoform X2 [Cucumis sativus]
Csa1G574820	0.00635285	-1.67356	down	[E]	Amino acid transport and metabolism	Molecular Function: cysteine synthase activity (GO:0004124);; Biological Process: cysteine biosynthetic process from serine (GO:0006535);; Molecular Function: transferase activity (GO:0016740);;	K01738|1e-161|pop:POPTR_595468|hypothetical protein	[E]	Amino acid transport and metabolism	Pyridoxal-phosphate dependent enzyme	Cysteine synthase OS=Citrullus lanatus (Watermelon) PE=1 SV=1	PREDICTED: cysteine synthase-like [Cucumis sativus]
Csa1G575060	3.49e-08	-2.71423	down	--	--	--	--	[K]	Transcription	--	--	PREDICTED: uncharacterized protein LOC101216138 [Cucumis sativus]
Csa1G575070	2.81e-07	-1.26752	down	--	--	Molecular Function: protein histidine kinase activity (GO:0004673);; Cellular Component: extracellular region (GO:0005576);; Biological Process: carbohydrate metabolic process (GO:0005975);; Biological Process: defense response (GO:0006952);; Cellular Component: plant-type cell wall (GO:0009505);; Biological Process: peptidyl-histidine phosphorylation (GO:0018106);; Molecular Function: glucan end…	--	--	--	Glycosyl hydrolases family 17;; X8 domain	Glucan endo-1,3-beta-glucosidase 13 (Precursor) GN=At5g56590 OS=Arabidopsis thaliana (Mouse-ear cress) PE=1 SV=1	PREDICTED: glucan endo-1,3-beta-glucosidase 13 [Cucumis sativus]
Csa1G589710	0.000399436	-5.3687	down	--	--	Biological Process: response to endogenous stimulus (GO:0009719);; Biological Process: response to organic substance (GO:0010033);;	--	[L]	Replication, recombination and repair	DDE superfamily endonuclease;; Plant transposon protein	--	PREDICTED: putative nuclease HARBI1 [Cucumis sativus]
Csa1G595840	7e-08	-1.49943	down	--	--	Cellular Component: photosystem II (GO:0009523);; Cellular Component: chloroplast thylakoid membrane (GO:0009535);; Biological Process: photosynthesis (GO:0015979);;	--	--	--	Photosystem II reaction centre X protein (PsbX)	--	hypothetical protein Csa_1G595840 [Cucumis sativus]
Csa1G596520	1.35e-06	-1.43426	down	--	--	Biological Process: proteolysis (GO:0006508);; Molecular Function: cysteine-type peptidase activity (GO:0008234);;	K01366|0.0|pop:POPTR_675847|hypothetical protein	[O]	Posttranslational modification, protein turnover, chaperones	Papain family cysteine protease;; Cathepsin propeptide inhibitor domain (I29);; Peptidase C1-like family	Thiol protease aleurain-like (Precursor) GN=At3g45310 OS=Arabidopsis thaliana (Mouse-ear cress) PE=2 SV=1	PREDICTED: thiol protease aleurain-like [Cucumis sativus]
Csa1G597730	1.8e-05	-4.29053	down	--	--	Molecular Function: DNA binding (GO:0003677);; Molecular Function: sequence-specific DNA binding transcription factor activity (GO:0003700);; Biological Process: regulation of transcription, DNA-templated (GO:0006355);;	--	--	--	AP2 domain	Ethylene-responsive transcription factor ERF017 GN=ERF017 OS=Arabidopsis thaliana (Mouse-ear cress) PE=2 SV=1	PREDICTED: ethylene-responsive transcription factor ERF017 [Cucumis sativus]
Csa1G597770	0.00885063	-1.84368	down	--	--	Molecular Function: enzyme inhibitor activity (GO:0004857);; Molecular Function: pectinesterase activity (GO:0030599);; Biological Process: negative regulation of catalytic activity (GO:0043086);;	--	--	--	Plant invertase/pectin methylesterase inhibitor	21 kDa protein (Precursor) OS=Daucus carota (Wild carrot) PE=2 SV=1	hypothetical protein Csa_1G597770 [Cucumis sativus]
Csa1G599510	0.000769288	-1.00855	down	--	--	Biological Process: metabolic process (GO:0008152);; Molecular Function: ligase activity (GO:0016874);;	--	--	--	Domain of unknown function (DUF239);; Domain of unknown function (DUF4409)	--	PREDICTED: uncharacterized protein LOC101217988 [Cucumis sativus]
Csa1G599540	7.33e-05	-2.3732	down	--	--	Molecular Function: protein binding (GO:0005515);; Biological Process: cysteine biosynthetic process (GO:0019344);; Cellular Component: anchored component of membrane (GO:0031225);; Biological Process: root hair elongation (GO:0048767);;	--	--	--	--	Arabinogalactan peptide 14 (Precursor) GN=AGP14 OS=Arabidopsis thaliana (Mouse-ear cress) PE=1 SV=1	PREDICTED: arabinogalactan peptide 13-like [Cucumis sativus]
Csa1G600160	0.000969675	-1.01033	down	[PR]	--	Biological Process: transport (GO:0006810);; Cellular Component: plastid inner membrane (GO:0009528);; Cellular Component: chloroplast envelope (GO:0009941);; Molecular Function: chlorophyllide a oxygenase [overall] activity (GO:0010277);; Molecular Function: metal ion binding (GO:0046872);; Molecular Function: 2 iron, 2 sulfur cluster binding (GO:0051537);; Biological Process: oxidation-reductio…	--	--	--	Rieske [2Fe-2S] domain	Protochlorophyllide-dependent translocon component 52, chloroplastic (Precursor) GN=L73G19.30 OS=Arabidopsis thaliana (Mouse-ear cress) PE=1 SV=1	hypothetical protein Csa_1G600160 [Cucumis sativus]
Csa1G612950	8.07e-08	-2.10068	down	--	--	Molecular Function: protein dimerization activity (GO:0046983);;	--	--	--	Helix-loop-helix DNA-binding domain	Transcription factor bHLH122 GN=F23H24.3 OS=Arabidopsis thaliana (Mouse-ear cress) PE=1 SV=1	PREDICTED: transcription factor bHLH122-like isoform X1 [Cucumis sativus]
Csa1G629040	0.000230105	-1.0808	down	--	--	--	--	--	--	--	--	hypothetical protein Csa_1G629040 [Cucumis sativus]
Csa1G630330	2.35e-07	-1.96003	down	--	--	Cellular Component: photosystem I (GO:0009522);; Cellular Component: photosystem II (GO:0009523);; Cellular Component: chloroplast thylakoid membrane (GO:0009535);; Biological Process: photosynthesis, light harvesting (GO:0009765);; Cellular Component: plastoglobule (GO:0010287);; Cellular Component: integral component of membrane (GO:0016021);; Molecular Function: chlorophyll binding (GO:0016168…	K08909|0.0|rcu:RCOM_1211480|chlorophyll A/B binding protein, putative	--	--	Chlorophyll A-B binding protein	Chlorophyll a-b binding protein 8, chloroplastic (Precursor) GN=CAB8 OS=Solanum lycopersicum (Tomato) PE=3 SV=1	PREDICTED: chlorophyll a-b binding protein 8, chloroplastic [Cucumis sativus]
Csa1G651640	0.000296456	-1.55094	down	--	--	Biological Process: pentose-phosphate shunt (GO:0006098);; Cellular Component: chloroplast (GO:0009507);; Biological Process: chloroplast relocation (GO:0009902);; Biological Process: thylakoid membrane organization (GO:0010027);; Biological Process: photosynthesis (GO:0015979);; Biological Process: carotenoid biosynthetic process (GO:0016117);; Biological Process: starch biosynthetic process (GO…	--	--	--	Uncharacterized conserved protein (DUF2358)	--	hypothetical protein Csa_1G651640 [Cucumis sativus]
Csa1G654900	7.5e-08	-1.48145	down	[G]	Carbohydrate transport and metabolism	Biological Process: dephosphorylation (GO:0016311);; Molecular Function: phosphatase activity (GO:0016791);;	K01101|0.0|rcu:RCOM_1077240|4-nitrophenylphosphatase, putative (EC:3.1.3.41)	[P]	Inorganic ion transport and metabolism	Haloacid dehalogenase-like hydrolase;; HAD-hyrolase-like;; haloacid dehalogenase-like hydrolase;; Haloacid dehalogenase-like hydrolase;; Mitochondrial PGP phosphatase	Phosphoglycolate phosphatase 1B, chloroplastic (Precursor) GN=PGLP1B OS=Arabidopsis thaliana (Mouse-ear cress) PE=1 SV=1	PREDICTED: phosphoglycolate phosphatase 1B, chloroplastic [Cucumis sativus]
Csa1G665380	0.00125892	-1.01214	down	--	--	--	--	--	--	PAP_fibrillin	Probable plastid-lipid-associated protein 4, chloroplastic (Precursor) GN=MPE11.24 OS=Arabidopsis thaliana (Mouse-ear cress) PE=2 SV=1	PREDICTED: probable plastid-lipid-associated protein 4, chloroplastic isoform X1 [Cucumis sativus]
Csa1G687630	7.48e-08	-3.55453	down	--	--	Biological Process: metabolic process (GO:0008152);; Molecular Function: UDP-glucosyltransferase activity (GO:0035251);;	--	[GC]	--	UDP-glucoronosyl and UDP-glucosyl transferase	7-deoxyloganetin glucosyltransferase GN=UGT85A24 OS=Gardenia jasminoides (Cape jasmine) PE=1 SV=1	PREDICTED: 7-deoxyloganetin glucosyltransferase-like [Cucumis sativus]
Csa1G701960	1.01e-10	-2.41471	down	--	--	--	--	--	--	Phosphate-induced protein 1 conserved region	Protein EXORDIUM-like 7 (Precursor) GN=EXL7 OS=Arabidopsis thaliana (Mouse-ear cress) PE=2 SV=2	PREDICTED: protein EXORDIUM-like 7 [Cucumis sativus]
Csa1G703060	0.000492262	-1.34571	down	--	--	--	--	--	--	Phloem protein 2	Protein PHLOEM PROTEIN 2-LIKE A1 GN=PP2A1 OS=Arabidopsis thaliana (Mouse-ear cress) PE=2 SV=1	PREDICTED: uncharacterized protein PHLOEM PROTEIN 2-LIKE A4-like [Cucumis sativus]
Csa1G714680	5.99e-06	-1.54684	down	--	--	Cellular Component: chloroplast thylakoid membrane (GO:0009535);; Cellular Component: photosystem I reaction center (GO:0009538);; Cellular Component: chloroplast envelope (GO:0009941);; Cellular Component: plastoglobule (GO:0010287);; Biological Process: photosynthesis (GO:0015979);; Cellular Component: integral component of membrane (GO:0016021);; Biological Process: cysteine biosynthetic proce…	K02694|1e-129|rcu:RCOM_1426230|Photosystem I reaction center subunit III, chloroplast precursor, putative	--	--	Photosystem I reaction centre subunit III	Photosystem I reaction center subunit III, chloroplastic (Precursor) GN=PSAF OS=Flaveria trinervia (Clustered yellowtops) PE=2 SV=1	PREDICTED: photosystem I reaction center subunit III, chloroplastic [Cucumis sativus]
Csa2G000100	0.00851841	-1.25081	down	[G]	Carbohydrate transport and metabolism	Biological Process: biosynthetic process (GO:0009058);; Molecular Function: strictosidine synthase activity (GO:0016844);;	--	[R]	General function prediction only	Strictosidine synthase;; SMP-30/Gluconolaconase/LRE-like region	Protein STRICTOSIDINE SYNTHASE-LIKE 4 {ECO:0000303|PubMed:10777701} (Precursor) OS=Arabidopsis thaliana (Mouse-ear cress) PE=1 SV=1	PREDICTED: protein STRICTOSIDINE SYNTHASE-LIKE 4-like isoform X2 [Cucumis sativus]
Csa2G000260	4.99e-07	-2.27247	down	--	--	Cellular Component: photosystem II (GO:0009523);; Cellular Component: chloroplast thylakoid membrane (GO:0009535);; Biological Process: photosynthesis (GO:0015979);;	--	--	--	Photosystem II reaction centre X protein (PsbX)	--	PREDICTED: uncharacterized protein LOC105434533 [Cucumis sativus]
Csa2G000360	0.000781208	-1.00729	down	--	--	Biological Process: stomatal complex morphogenesis (GO:0010103);; Cellular Component: integral component of membrane (GO:0016021);; Biological Process: xanthophyll biosynthetic process (GO:0016123);; Molecular Function: oxidoreductase activity, acting on paired donors, with incorporation or reduction of molecular oxygen (GO:0016705);; Cellular Component: chloroplast membrane (GO:0031969);; Molecu…	K06444|0.0|vvi:100259482|hypothetical protein LOC100259482	--	--	Lycopene cyclase protein;; FAD dependent oxidoreductase	Lycopene epsilon cyclase, chloroplastic (Precursor) GN=LUT2 OS=Arabidopsis thaliana (Mouse-ear cress) PE=1 SV=2	PREDICTED: lycopene epsilon cyclase, chloroplastic [Cucumis sativus]
Csa2G000630	1.29e-06	-1.33328	down	--	--	--	--	[R]	General function prediction only	--	Zinc finger CCCH domain-containing protein 20 GN=At2g19810 OS=Arabidopsis thaliana (Mouse-ear cress) PE=2 SV=1	hypothetical protein Csa_2G000630 [Cucumis sativus]
Csa2G001000	0.000625419	-1.2557	down	--	--	Molecular Function: sequence-specific DNA binding transcription factor activity (GO:0003700);; Biological Process: regulation of transcription, DNA-templated (GO:0006355);;	K09286|3e-34|vvi:100252531|hypothetical protein LOC100252531	--	--	--	Ethylene-responsive transcription factor ERF037 GN=ERF037 OS=Arabidopsis thaliana (Mouse-ear cress) PE=2 SV=1	hypothetical protein Csa_2G001000 [Cucumis sativus]
Csa2G006120	1.63e-06	-2.21084	down	--	--	Cellular Component: microtubule associated complex (GO:0005875);; Biological Process: microtubule-based process (GO:0007017);;	--	[Z]	Cytoskeleton	Dynein light chain type 1	Dynein 8 kDa light chain, flagellar outer arm OS=Chlamydomonas reinhardtii (Chlamydomonas smithii) PE=1 SV=1	hypothetical protein Csa_2G006120 [Cucumis sativus]
Csa2G006830	0.000328554	-1.18993	down	--	--	Molecular Function: DNA binding (GO:0003677);; Cellular Component: nucleus (GO:0005634);;	--	--	--	Methyl-CpG binding domain	Methyl-CpG-binding domain-containing protein 10 GN=MBD10 OS=Arabidopsis thaliana (Mouse-ear cress) PE=1 SV=1	hypothetical protein Csa_2G006830 [Cucumis sativus]
Csa2G007990	1.28e-05	-1.22417	down	[TZDR]	--	Molecular Function: calcium ion binding (GO:0005509);;	--	[T]	Signal transduction mechanisms	EF hand;; EF-hand domain pair;; EF-hand domain;; EF-hand domain pair;; EF hand;; Secreted protein acidic and rich in cysteine Ca binding region;; Cytoskeletal-regulatory complex EF hand	Calmodulin-like protein 5 OS=Arabidopsis thaliana (Mouse-ear cress) PE=2 SV=2	PREDICTED: calmodulin-like protein 3 [Cucumis sativus]
Csa2G008720	0.00113241	-1.42018	down	--	--	Molecular Function: carboxypeptidase activity (GO:0004180);; Biological Process: proteolysis (GO:0006508);; Molecular Function: serine-type peptidase activity (GO:0008236);; Biological Process: glucosinolate biosynthetic process (GO:0019761);;	K01285|0.0|rcu:RCOM_0700730|lysosomal pro-X carboxypeptidase, putative (EC:3.4.16.2)	[OR]	--	Serine carboxypeptidase S28;; Alpha/beta hydrolase family	Probable serine protease EDA2 (Precursor) GN=EDA2 OS=Arabidopsis thaliana (Mouse-ear cress) PE=2 SV=2	PREDICTED: lysosomal Pro-X carboxypeptidase [Cucumis sativus]
Csa2G009360	0.000205534	-1.56199	down	--	--	Molecular Function: zinc ion binding (GO:0008270);;	--	[O]	Posttranslational modification, protein turnover, chaperones	Ring finger domain;; Zinc finger, C3HC4 type (RING finger);; Zinc finger, C3HC4 type (RING finger)	E3 ubiquitin-protein ligase RING1-like GN=At3g19950 OS=Arabidopsis thaliana (Mouse-ear cress) PE=1 SV=1	PREDICTED: RING-H2 finger protein ATL16 [Cucumis sativus]
Csa2G010170	0.000118737	-1.18528	down	--	--	Molecular Function: transcription coactivator activity (GO:0003713);; Biological Process: regulation of transcription, DNA-templated (GO:0006355);; Biological Process: cell proliferation (GO:0008283);; Biological Process: adaxial/abaxial pattern specification (GO:0009955);; Biological Process: leaf morphogenesis (GO:0009965);; Biological Process: ovule development (GO:0048481);;	--	[K]	Transcription	SSXT protein (N-terminal region)	GRF1-interacting factor 1 GN=F4I4.20 OS=Arabidopsis thaliana (Mouse-ear cress) PE=1 SV=1	PREDICTED: GRF1-interacting factor 1 [Cucumis sativus]
Csa2G015850	4.79e-11	-1.80966	down	[RTKL]	--	Molecular Function: protein serine/threonine kinase activity (GO:0004674);; Molecular Function: ATP binding (GO:0005524);; Cellular Component: vacuolar membrane (GO:0005774);; Biological Process: protein phosphorylation (GO:0006468);; Biological Process: autophagy (GO:0006914);; Biological Process: vacuole organization (GO:0007033);; Biological Process: protein transport (GO:0015031);; Biological…	--	[T]	Signal transduction mechanisms	Protein tyrosine kinase;; Protein kinase domain	Receptor-like cytosolic serine/threonine-protein kinase RBK2 GN=RBK2 OS=Arabidopsis thaliana (Mouse-ear cress) PE=1 SV=1	PREDICTED: receptor-like cytosolic serine/threonine-protein kinase RBK2 [Cucumis sativus]
Csa2G020850	0.00018235	-1.55338	down	--	--	--	--	--	--	Protein of unknown function (DUF3049)	Protein FANTASTIC FOUR 3 GN=FAF3 OS=Arabidopsis thaliana (Mouse-ear cress) PE=2 SV=1	PREDICTED: protein FANTASTIC FOUR 4 [Cucumis sativus]
Csa2G022800	0.0013267	-1.14889	down	--	--	Biological Process: maltose metabolic process (GO:0000023);; Cellular Component: chloroplast (GO:0009507);; Biological Process: photosystem II assembly (GO:0010207);; Biological Process: starch biosynthetic process (GO:0019252);; Biological Process: positive regulation of catalytic activity (GO:0043085);;	--	--	--	Domain of unknown function (DUF1995)	--	PREDICTED: uncharacterized protein LOC101209109 [Cucumis sativus]
Csa2G030090	0.00229052	-1.21935	down	--	--	Biological Process: anion transport (GO:0006820);; Biological Process: response to stimulus (GO:0050896);; Biological Process: organic substance transport (GO:0071702);; Biological Process: nitrogen compound transport (GO:0071705);;	--	--	--	C2 domain	Formin-like protein 5 GN=P0453E05.107 OS=Oryza sativa subsp. japonica (Rice) PE=2 SV=2	PREDICTED: actin cytoskeleton-regulatory complex protein PAN1-like [Cucumis sativus]
Csa2G030620	0.000981232	-1.06685	down	[L]	Replication, recombination and repair	Molecular Function: nucleic acid binding (GO:0003676);; Molecular Function: ATP binding (GO:0005524);; Cellular Component: nucleus (GO:0005634);; Biological Process: DNA replication initiation (GO:0006270);; Biological Process: regulation of DNA replication (GO:0006275);; Biological Process: DNA repair (GO:0006281);; Biological Process: DNA recombination (GO:0006310);; Molecular Function: ATP-dep…	--	[L]	Replication, recombination and repair	DEAD/DEAH box helicase;; Helicase conserved C-terminal domain	ATP-dependent DNA helicase Q-like SIM GN=RECQSIM OS=Arabidopsis thaliana (Mouse-ear cress) PE=2 SV=1	PREDICTED: ATP-dependent DNA helicase Q-like SIM [Cucumis sativus]
Csa2G033260	0.00024357	-1.02846	down	[T]	Signal transduction mechanisms	Molecular Function: catalytic activity (GO:0003824);; Biological Process: metabolic process (GO:0008152);;	--	[T]	Signal transduction mechanisms	Protein phosphatase 2C	Probable protein phosphatase 2C 73 OS=Arabidopsis thaliana (Mouse-ear cress) PE=2 SV=1	PREDICTED: probable protein phosphatase 2C 34 [Cucumis sativus]
Csa2G034620	4.97e-07	-1.35313	down	--	--	Biological Process: transcription, DNA-templated (GO:0006351);; Molecular Function: protein dimerization activity (GO:0046983);;	--	--	--	--	Transcription factor bHLH149 GN=T12M4.4 OS=Arabidopsis thaliana (Mouse-ear cress) PE=1 SV=1	PREDICTED: transcription factor bHLH149 [Cucumis sativus]
Csa2G034660	0.00957916	-1.6714	down	--	--	Biological Process: metabolic process (GO:0008152);; Molecular Function: glycopeptide alpha-N-acetylgalactosaminidase activity (GO:0033926);;	--	--	--	Alkaline and neutral invertase;; Amylo-alpha-1,6-glucosidase	Alkaline/neutral invertase A, mitochondrial {ECO:0000305} (Precursor) OS=Arabidopsis thaliana (Mouse-ear cress) PE=1 SV=1	PREDICTED: alkaline/neutral invertase A, mitochondrial-like [Cucumis sativus]
Csa2G035350	5.2e-10	-1.79695	down	--	--	Molecular Function: DNA binding (GO:0003677);; Molecular Function: chromatin binding (GO:0003682);;	K09422|5e-54|ath:AT5G26660|ATMYB86 (MYB DOMAIN PROTEIN 86)	[K]	Transcription	Myb-like DNA-binding domain;; Myb-like DNA-binding domain	Transcription factor MYB86 GN=F21E10.4 OS=Arabidopsis thaliana (Mouse-ear cress) PE=2 SV=1	hypothetical protein Csa_2G035350 [Cucumis sativus]
Csa2G057080	7.69e-12	-3.6831	down	--	--	Cellular Component: intracellular (GO:0005622);; Molecular Function: zinc ion binding (GO:0008270);;	--	[K]	Transcription	CCT motif;; B-box zinc finger	Zinc finger protein CONSTANS-LIKE 5 GN=COL5 OS=Arabidopsis thaliana (Mouse-ear cress) PE=2 SV=2	PREDICTED: zinc finger protein CONSTANS-LIKE 5 [Cucumis sativus]
Csa2G058620	4.69e-11	-1.88076	down	[C]	Energy production and conversion	Molecular Function: iron ion binding (GO:0005506);; Biological Process: response to stress (GO:0006950);; Molecular Function: electron carrier activity (GO:0009055);; Cellular Component: chloroplast (GO:0009507);; Molecular Function: iron-sulfur cluster binding (GO:0051536);;	--	[O]	Posttranslational modification, protein turnover, chaperones	DnaJ domain;; 4Fe-4S single cluster domain;; 4Fe-4S single cluster domain	Chaperone protein dnaJ 10 GN=F28O16.7 OS=Arabidopsis thaliana (Mouse-ear cress) PE=2 SV=2	PREDICTED: dnaJ homolog subfamily C member 2 [Cucumis sativus]
Csa2G060360	5.75e-06	-1.94275	down	[S]	Function unknown	Biological Process: single-organism process (GO:0044699);;	--	[TZ]	--	Protein of unknown function (DUF1517)	Vegetative cell wall protein gp1 (Precursor) GN=GP1 OS=Chlamydomonas reinhardtii (Chlamydomonas smithii) PE=1 SV=1	PREDICTED: uncharacterized protein LOC101221328 [Cucumis sativus]
Csa2G060490	1.46e-05	-2.45968	down	--	--	--	--	--	--	Domain of unknown function (DUF4228)	Proline-rich receptor-like protein kinase PERK9 GN=PERK9 OS=Arabidopsis thaliana (Mouse-ear cress) PE=2 SV=1	PREDICTED: uncharacterized protein LOC105434722 [Cucumis sativus]
Csa2G074240	1.24e-06	-1.43674	down	--	--	Biological Process: rRNA processing (GO:0006364);; Cellular Component: chloroplast thylakoid membrane (GO:0009535);; Cellular Component: photosystem I reaction center (GO:0009538);; Biological Process: plastid organization (GO:0009657);; Cellular Component: chloroplast envelope (GO:0009941);; Biological Process: photosystem II assembly (GO:0010207);; Cellular Component: plastoglobule (GO:0010287)…	K02699|1e-130|rcu:RCOM_1628230|Photosystem I reaction center subunit XI, chloroplast precursor, putative	--	--	Photosystem I reaction centre subunit XI	Photosystem I reaction center subunit XI, chloroplastic (Precursor) GN=PSAL OS=Cucumis sativus (Cucumber) PE=2 SV=1	photosystem I reaction center subunit XI, chloroplastic [Cucumis sativus]
Csa2G079100	6.93e-07	-5.74496	down	[P]	Inorganic ion transport and metabolism	Cellular Component: plasma membrane (GO:0005886);; Molecular Function: ammonium transmembrane transporter activity (GO:0008519);; Biological Process: myo-inositol hexakisphosphate biosynthetic process (GO:0010264);; Biological Process: methylammonium transport (GO:0015843);; Cellular Component: integral component of membrane (GO:0016021);; Biological Process: ammonium transmembrane transport (GO:…	--	[P]	Inorganic ion transport and metabolism	Ammonium Transporter Family	Ammonium transporter 1 member 2 GN=AMT1-2 OS=Arabidopsis thaliana (Mouse-ear cress) PE=1 SV=1	PREDICTED: ammonium transporter 1 member 2-like [Cucumis sativus]
Csa2G079120	0.000145385	-3.25803	down	[P]	Inorganic ion transport and metabolism	Molecular Function: ammonium transmembrane transporter activity (GO:0008519);; Cellular Component: integral component of membrane (GO:0016021);; Biological Process: ammonium transmembrane transport (GO:0072488);;	--	[P]	Inorganic ion transport and metabolism	Ammonium Transporter Family	Ammonium transporter 1 member 2 GN=AMT1-2 OS=Arabidopsis thaliana (Mouse-ear cress) PE=1 SV=1	PREDICTED: ammonium transporter 1 member 2 [Cucumis sativus]
Csa2G079660	6.88e-13	-1.9198	down	--	--	Cellular Component: plastid (GO:0009536);; Cellular Component: photosystem I reaction center (GO:0009538);; Biological Process: photosynthesis (GO:0015979);;	K02693|1e-54|rcu:RCOM_1723530|photosystem I reaction center subunit IV A, chloroplast precursor	--	--	Photosystem I reaction centre subunit IV / PsaE	Photosystem I reaction center subunit IV B isoform 2 (Precursor) GN=PSAEB OS=Nicotiana sylvestris (Wood tobacco) PE=1 SV=1	hypothetical protein Csa_2G079660 [Cucumis sativus]
Csa2G101100	0.00231334	-1.34354	down	--	--	--	--	--	--	--	CLE45p (Precursor) GN=CLE45 OS=Arabidopsis thaliana (Mouse-ear cress) PE=2 SV=1	hypothetical protein Csa_2G101100 [Cucumis sativus]
Csa2G118330	6.03e-07	-1.64542	down	[M]	Cell wall/membrane/envelope biogenesis	Cellular Component: membrane (GO:0016020);; Biological Process: transmembrane transport (GO:0055085);;	--	[M]	Cell wall/membrane/envelope biogenesis	Mechanosensitive ion channel	Mechanosensitive ion channel protein 10 GN=MSL10 OS=Arabidopsis thaliana (Mouse-ear cress) PE=1 SV=1	PREDICTED: mechanosensitive ion channel protein 10-like [Cucumis sativus]
Csa2G131680	6.86e-05	-1.99049	down	--	--	--	--	--	--	--	--	CLAVATA3/ESR-related protein [Cucumis sativus]
Csa2G170820	1.11e-11	-1.78765	down	--	--	Cellular Component: nucleus (GO:0005634);; Biological Process: regulation of transcription, DNA-templated (GO:0006355);; Molecular Function: protein dimerization activity (GO:0046983);;	--	--	--	AUX/IAA family	Auxin-responsive protein IAA13 GN=IAA13 OS=Arabidopsis thaliana (Mouse-ear cress) PE=1 SV=2	PREDICTED: auxin-responsive protein IAA13 isoform X2 [Cucumis sativus]
Csa2G172510	1.85e-05	-1.07336	down	[E]	Amino acid transport and metabolism	Molecular Function: transporter activity (GO:0005215);; Biological Process: transport (GO:0006810);; Cellular Component: membrane (GO:0016020);;	--	[E]	Amino acid transport and metabolism	POT family	Protein NRT1/ PTR FAMILY 5.2 GN=MCL19.10 OS=Arabidopsis thaliana (Mouse-ear cress) PE=2 SV=1	PREDICTED: protein NRT1/ PTR FAMILY 5.2 [Cucumis sativus]
Csa2G176190	2.58e-06	-2.64105	down	--	--	--	--	--	--	--	Repetitive proline-rich cell wall protein 3 (Precursor) GN=PRP3 OS=Glycine max (Soybean) PE=3 SV=1	PREDICTED: repetitive proline-rich cell wall protein 3-like [Cucumis sativus]
Csa2G176690	2.37e-06	-2.66384	down	--	--	--	--	--	--	--	Repetitive proline-rich cell wall protein 3 (Precursor) GN=PRP3 OS=Glycine max (Soybean) PE=3 SV=1	hypothetical protein Csa_2G176690 [Cucumis sativus]
Csa2G205940	0.00134424	-1.18749	down	[RTKL]	--	Molecular Function: protein serine/threonine kinase activity (GO:0004674);; Molecular Function: ATP binding (GO:0005524);; Biological Process: protein phosphorylation (GO:0006468);; Biological Process: signal transduction (GO:0007165);;	--	[T]	Signal transduction mechanisms	Protein kinase domain;; Protein tyrosine kinase;; NAF domain;; Kinase-like	CBL-interacting serine/threonine-protein kinase 7 GN=At3g23000 OS=Arabidopsis thaliana (Mouse-ear cress) PE=1 SV=1	PREDICTED: CBL-interacting serine/threonine-protein kinase 7 [Cucumis sativus]
Csa2G213970	4.54e-09	-2.33008	down	--	--	Cellular Component: membrane (GO:0016020);; Biological Process: cellular metabolic process (GO:0044237);;	--	--	--	Protein of unknown function (DUF3464)	Uncharacterized protein PAM68-like GN=At5g52780 OS=Arabidopsis thaliana (Mouse-ear cress) PE=2 SV=1	PREDICTED: uncharacterized protein PAM68-like [Cucumis sativus]
Csa2G215510	0.00341036	-2.17931	down	[TZDR]	--	Molecular Function: calcium ion binding (GO:0005509);; Molecular Function: 2-alkenal reductase [NAD(P)] activity (GO:0032440);; Biological Process: oxidation-reduction process (GO:0055114);;	K13448|2e-62|rcu:RCOM_0910780|calmodulin, putative (EC:1.3.1.74)	[T]	Signal transduction mechanisms	EF hand;; EF-hand domain pair;; EF-hand domain;; EF hand;; EF-hand domain pair;; EF-hand domain;; Secreted protein acidic and rich in cysteine Ca binding region;; Cytoskeletal-regulatory complex EF hand	Calmodulin-like protein 8 OS=Arabidopsis thaliana (Mouse-ear cress) PE=2 SV=1	PREDICTED: calmodulin-like protein 8 [Cucumis sativus]
Csa2G222070	0.00378935	-1.77348	down	[M]	Cell wall/membrane/envelope biogenesis	--	--	--	--	--	CHALLAH-LIKE2 {ECO:0000303|PubMed:21862708} (Precursor) GN=FCAALL OS=Arabidopsis thaliana (Mouse-ear cress) PE=1 SV=1	PREDICTED: EPIDERMAL PATTERNING FACTOR-like protein 5 [Cucumis sativus]
Csa2G238760	0.00284583	-1.69515	down	--	--	Molecular Function: zinc ion binding (GO:0008270);; Cellular Component: membrane (GO:0016020);; Biological Process: cellular metabolic process (GO:0044237);; Biological Process: organic substance metabolic process (GO:0071704);;	--	[O]	Posttranslational modification, protein turnover, chaperones	Ring finger domain;; RING-H2 zinc finger;; Zinc finger, C3HC4 type (RING finger);; Anaphase-promoting complex subunit 11 RING-H2 finger	RING-H2 finger protein ATL65 GN=ATL65 OS=Arabidopsis thaliana (Mouse-ear cress) PE=2 SV=2	PREDICTED: RING-H2 finger protein ATL65 [Cucumis sativus]
Csa2G239390	2.09e-05	-1.73994	down	--	--	Molecular Function: zinc ion binding (GO:0008270);; Biological Process: intracellular signal transduction (GO:0035556);; Molecular Function: protein-disulfide reductase activity (GO:0047134);; Biological Process: oxidation-reduction process (GO:0055114);;	--	--	--	C1-like domain;; C1 domain;; Zinc finger, ZZ type	Probable nucleoredoxin 1-1 OS=Oryza sativa subsp. japonica (Rice) PE=2 SV=1	hypothetical protein Csa_2G239390 [Cucumis sativus]
Csa2G252020	0.00030022	-2.22614	down	[G]	Carbohydrate transport and metabolism	Molecular Function: fructose-bisphosphate aldolase activity (GO:0004332);; Biological Process: glycolysis (GO:0006096);;	K01623|0.0|rcu:RCOM_1450320|fructose-bisphosphate aldolase, putative (EC:4.1.2.13)	[G]	Carbohydrate transport and metabolism	Fructose-bisphosphate aldolase class-I	Fructose-bisphosphate aldolase 1, chloroplastic (Precursor; Fragment) OS=Pisum sativum (Garden pea) PE=1 SV=1	PREDICTED: fructose-bisphosphate aldolase 1, chloroplastic [Cucumis sativus]
Csa2G263940	3.56e-13	-2.32709	down	--	--	--	--	--	--	Pollen proteins Ole e I like	Proline-rich protein 4 (Precursor) GN=PRP4 OS=Arabidopsis thaliana (Mouse-ear cress) PE=2 SV=1	PREDICTED: proline-rich protein 4 isoform X1 [Cucumis sativus]
Csa2G264000	0.000104082	-6.59083	down	--	--	--	--	--	--	Pollen proteins Ole e I like	Vegetative cell wall protein gp1 (Precursor) GN=GP1 OS=Chlamydomonas reinhardtii (Chlamydomonas smithii) PE=1 SV=1	hypothetical protein Csa_2G264000 [Cucumis sativus]
Csa2G271440	1.9e-06	-3.08815	down	--	--	--	--	[T]	Signal transduction mechanisms	--	Proline-rich receptor-like protein kinase PERK2 GN=PERK2 OS=Arabidopsis thaliana (Mouse-ear cress) PE=2 SV=3	hypothetical protein Csa_2G271440 [Cucumis sativus]
Csa2G277610	0.00886216	-2.12895	down	[R]	General function prediction only	Cellular Component: nucleus (GO:0005634);; Cellular Component: cytosol (GO:0005829);; Biological Process: de-etiolation (GO:0009704);; Biological Process: response to sucrose (GO:0009744);; Biological Process: flavonoid biosynthetic process (GO:0009813);; Biological Process: response to UV-B (GO:0010224);; Molecular Function: hydrolase activity (GO:0016787);;	--	--	--	Alpha/beta hydrolase family;; alpha/beta hydrolase fold;; Alpha/beta hydrolase family	Probable esterase KAI2 GN=F6G17.120 OS=Arabidopsis thaliana (Mouse-ear cress) PE=1 SV=1	PREDICTED: probable esterase KAI2 [Cucumis sativus]
Csa2G279250	1.47e-05	-1.11905	down	--	--	Molecular Function: DNA binding (GO:0003677);; Molecular Function: sequence-specific DNA binding transcription factor activity (GO:0003700);; Biological Process: regulation of transcription, DNA-templated (GO:0006355);;	K09284|0.0|vvi:100268051|AP2	--	--	AP2 domain	Floral homeotic protein APETALA 2 GN=AP2 OS=Arabidopsis thaliana (Mouse-ear cress) PE=1 SV=1	PREDICTED: AP2-like ethylene-responsive transcription factor TOE3 isoform X1 [Cucumis sativus]
Csa2G279260	4.95e-13	-2.41528	down	--	--	Molecular Function: DNA binding (GO:0003677);; Molecular Function: sequence-specific DNA binding transcription factor activity (GO:0003700);; Biological Process: regulation of transcription, DNA-templated (GO:0006355);; Biological Process: response to stress (GO:0006950);; Biological Process: response to abiotic stimulus (GO:0009628);; Biological Process: response to chemical (GO:0042221);;	--	--	--	AP2 domain	Ethylene-responsive transcription factor ERF008 GN=ERF008 OS=Arabidopsis thaliana (Mouse-ear cress) PE=2 SV=1	PREDICTED: ethylene-responsive transcription factor ERF011-like [Cucumis sativus]
Csa2G298280	1.61e-19	-6.82136	down	[Q]	Secondary metabolites biosynthesis, transport and catabolism	Molecular Function: iron ion binding (GO:0005506);; Molecular Function: heme binding (GO:0020037);; Molecular Function: flavonoid 3',5'-hydroxylase activity (GO:0033772);; Biological Process: oxidation-reduction process (GO:0055114);;	--	[Q]	Secondary metabolites biosynthesis, transport and catabolism	Cytochrome P450	Cytochrome P450 78A7 GN=CYP78A7 OS=Arabidopsis thaliana (Mouse-ear cress) PE=2 SV=1	PREDICTED: cytochrome P450 78A7 [Cucumis sativus]
Csa2G336130	0.000108235	-1.56906	down	[O]	Posttranslational modification, protein turnover, chaperones	Cellular Component: cytoplasm (GO:0005737);; Biological Process: aromatic amino acid family metabolic process (GO:0009072);; Molecular Function: transferase activity (GO:0016740);;	K01800|1e-100|vvi:100252270|hypothetical protein LOC100252270	[O]	Posttranslational modification, protein turnover, chaperones	Glutathione S-transferase, N-terminal domain;; Glutathione S-transferase, N-terminal domain;; Glutathione S-transferase, N-terminal domain	Glutathione S-transferase zeta class OS=Euphorbia esula (Leafy spurge) PE=2 SV=1	PREDICTED: glutathione S-transferase 2 isoform X2 [Cucumis sativus]
Csa2G346080	4.85e-12	-2.5687	down	--	--	Biological Process: lipid metabolic process (GO:0006629);; Molecular Function: lipase activity (GO:0016298);; Molecular Function: oxidoreductase activity, acting on the CH-CH group of donors, quinone or related compound as acceptor (GO:0016635);;	--	--	--	GDSL-like Lipase/Acylhydrolase	GDSL esterase/lipase EXL3 (Precursor) GN=EXL3 OS=Arabidopsis thaliana (Mouse-ear cress) PE=2 SV=1	PREDICTED: GDSL esterase/lipase EXL3 [Cucumis sativus]
Csa2G346590	2.58e-10	-1.54638	down	--	--	--	--	--	--	Complex 1 protein (LYR family);; Complex1_LYR-like	--	hypothetical protein Csa_2G346590 [Cucumis sativus]
Csa2G347110	8.41e-05	-1.38564	down	[GEPR]	--	Molecular Function: transporter activity (GO:0005215);; Cellular Component: plasma membrane (GO:0005886);; Cellular Component: integral component of membrane (GO:0016021);; Biological Process: transmembrane transport (GO:0055085);;	--	[R]	General function prediction only	Major Facilitator Superfamily	--	hypothetical protein Csa_2G347110 [Cucumis sativus]
Csa2G348860	3.15e-16	-3.45571	down	--	--	--	--	--	--	Plant protein 1589 of unknown function (A_thal_3526)	--	PREDICTED: uncharacterized protein LOC101211262 [Cucumis sativus]
Csa2G351010	0.00020286	-1.53275	down	--	--	Cellular Component: nucleosome (GO:0000786);; Molecular Function: DNA binding (GO:0003677);; Biological Process: nucleosome assembly (GO:0006334);; Molecular Function: FMN binding (GO:0010181);; Molecular Function: oxidoreductase activity (GO:0016491);; Molecular Function: heme binding (GO:0020037);; Biological Process: oxidation-reduction process (GO:0055114);;	--	--	--	--	Protein Ycf2 {ECO:0000255|HAMAP-Rule:MF_01330} OS=Oenothera glazioviana (Large-flowered evening primrose) PE=3 SV=1	hypothetical protein Csa_2G351010 [Cucumis sativus]
Csa2G351520	3.94e-05	-1.04506	down	--	--	--	--	--	--	Rhodanese-like domain	Calcium sensing receptor, chloroplastic (Precursor) GN=MYJ24.5 OS=Arabidopsis thaliana (Mouse-ear cress) PE=1 SV=1	PREDICTED: uncharacterized protein LOC101220363 [Cucumis sativus]
Csa2G351820	0.000232307	-1.36021	down	--	--	Molecular Function: cysteine-type endopeptidase activity (GO:0004197);; Biological Process: proteolysis (GO:0006508);;	K01369|0.0|pop:POPTR_653937|hypothetical protein	[O]	Posttranslational modification, protein turnover, chaperones	Peptidase C13 family	Vacuolar-processing enzyme (Precursor) OS=Citrus sinensis (Sweet orange) PE=2 SV=1	PREDICTED: vacuolar-processing enzyme-like [Cucumis sativus]
Csa2G356090	1.15e-08	-1.39682	down	--	--	--	--	--	--	Leucine rich repeat;; Leucine Rich Repeat	Uncharacterized protein At4g06744 (Precursor) GN=At4g06744 OS=Arabidopsis thaliana (Mouse-ear cress) PE=2 SV=1	PREDICTED: uncharacterized protein At4g06744-like [Cucumis sativus]
Csa2G356610	8.27e-10	-1.89577	down	--	--	Molecular Function: DNA binding (GO:0003677);; Molecular Function: sequence-specific DNA binding transcription factor activity (GO:0003700);; Cellular Component: nucleus (GO:0005634);; Biological Process: transcription, DNA-templated (GO:0006351);; Biological Process: regulation of transcription, DNA-templated (GO:0006355);; Biological Process: multicellular organismal development (GO:0007275);; …	--	--	--	Homeobox domain	WUSCHEL-related homeobox 4 GN=WOX4 OS=Arabidopsis thaliana (Mouse-ear cress) PE=2 SV=1	PREDICTED: WUSCHEL-related homeobox 4 [Cucumis sativus]
Csa2G358870	2.57e-23	-3.53536	down	--	--	Molecular Function: calcium ion binding (GO:0005509);;	--	--	--	EF-hand domain pair;; EF hand;; EF-hand domain;; EF hand;; EF-hand domain pair	Polcalcin Nic t 1 GN=Nict1 OS=Nicotiana tabacum (Common tobacco) PE=1 SV=1	hypothetical protein Csa_2G358870 [Cucumis sativus]
Csa2G359890	0.00162354	-1.37128	down	--	--	--	--	--	--	--	--	hypothetical protein Csa_2G359890 [Cucumis sativus]
Csa2G360720	0.00478947	-1.18264	down	[G]	Carbohydrate transport and metabolism	Molecular Function: DNA binding (GO:0003677);; Biological Process: regulation of transcription, DNA-templated (GO:0006355);;	--	--	--	Dof domain, zinc finger	Dof zinc finger protein DOF3.4 GN=F11C1_250 OS=Arabidopsis thaliana (Mouse-ear cress) PE=1 SV=2	PREDICTED: dof zinc finger protein DOF1.6-like [Cucumis sativus]
Csa2G360780	0.000587084	-1.19609	down	--	--	Biological Process: sulfur amino acid metabolic process (GO:0000096);; Biological Process: MAPK cascade (GO:0000165);; Molecular Function: monooxygenase activity (GO:0004497);; Molecular Function: iron ion binding (GO:0005506);; Cellular Component: mitochondrion (GO:0005739);; Biological Process: glycine catabolic process (GO:0006546);; Biological Process: tryptophan catabolic process (GO:0006569…	K01723|0.0|pop:POPTR_644172|CYP74A1	--	--	Cytochrome P450	Allene oxide synthase, chloroplastic (Precursor) GN=CYP74A OS=Linum usitatissimum (Flax) PE=1 SV=1	allene oxide synthase [Cucumis sativus]
Csa2G361700	4.97e-07	-3.33355	down	[M]	Cell wall/membrane/envelope biogenesis	Molecular Function: DNA binding (GO:0003677);; Molecular Function: sequence-specific DNA binding transcription factor activity (GO:0003700);; Cellular Component: nucleus (GO:0005634);; Biological Process: response to abscisic acid (GO:0009737);; Biological Process: stomatal complex morphogenesis (GO:0010103);; Biological Process: positive regulation of transcription, DNA-templated (GO:0045893);;	--	--	--	ZF-HD protein dimerisation region	Zinc-finger homeodomain protein 5 GN=F22H5.4 OS=Arabidopsis thaliana (Mouse-ear cress) PE=1 SV=1	PREDICTED: zinc-finger homeodomain protein 5 [Cucumis sativus]
Csa2G361840	6.15e-06	-1.12842	down	[Q]	Secondary metabolites biosynthesis, transport and catabolism	Molecular Function: iron ion binding (GO:0005506);; Cellular Component: extracellular region (GO:0005576);; Molecular Function: oxidoreductase activity, acting on paired donors, with incorporation or reduction of molecular oxygen (GO:0016705);; Molecular Function: oxygen binding (GO:0019825);; Molecular Function: heme binding (GO:0020037);; Biological Process: oxidation-reduction process (GO:0055…	--	[QI]	--	Cytochrome P450	Abscisic acid 8&apos;-hydroxylase 2 GN=CYP707A2 OS=Arabidopsis thaliana (Mouse-ear cress) PE=2 SV=1	PREDICTED: abscisic acid 8&apos;-hydroxylase 2 isoform X1 [Cucumis sativus]
Csa2G362470	0.00961374	-1.19481	down	--	--	Molecular Function: carbohydrate binding (GO:0030246);;	--	--	--	Jacalin-like lectin domain	Jacalin-related lectin 3 GN=JAL3 OS=Arabidopsis thaliana (Mouse-ear cress) PE=2 SV=1	PREDICTED: pentatricopeptide repeat-containing protein At1g19720 [Cucumis sativus]
Csa2G363030	2.95e-11	-1.89051	down	[GER]	--	Biological Process: tryptophan biosynthetic process (GO:0000162);; Biological Process: polysaccharide biosynthetic process (GO:0000271);; Cellular Component: plasma membrane (GO:0005886);; Biological Process: water transport (GO:0006833);; Biological Process: defense response (GO:0006952);; Biological Process: pattern specification process (GO:0007389);; Biological Process: regulation of cell siz…	--	--	--	EamA-like transporter family	Protein WALLS ARE THIN 1 GN=WAT1 OS=Arabidopsis thaliana (Mouse-ear cress) PE=1 SV=1	PREDICTED: protein WALLS ARE THIN 1 [Cucumis sativus]
Csa2G363570	0.00908102	-1.28784	down	--	--	Cellular Component: vacuole (GO:0005773);; Biological Process: proteolysis (GO:0006508);; Molecular Function: cysteine-type peptidase activity (GO:0008234);; Biological Process: hydrogen peroxide catabolic process (GO:0042744);;	--	[O]	Posttranslational modification, protein turnover, chaperones	Papain family cysteine protease;; Cathepsin propeptide inhibitor domain (I29)	Cysteine proteinase RD19a (Precursor) GN=RD19A OS=Arabidopsis thaliana (Mouse-ear cress) PE=2 SV=1	PREDICTED: cysteine proteinase RD19a [Cucumis sativus]
Csa2G367210	5.46e-08	-1.73112	down	[R]	General function prediction only	Cellular Component: nucleus (GO:0005634);; Cellular Component: cytosol (GO:0005829);; Biological Process: iron ion transport (GO:0006826);; Biological Process: cytokinin biosynthetic process (GO:0009691);; Biological Process: response to auxin (GO:0009733);; Biological Process: response to brassinosteroid (GO:0009741);; Biological Process: cellular response to iron ion starvation (GO:0010106);; B…	K06966|1e-112|rcu:RCOM_1597390|carboxy-lyase, putative	--	--	Possible lysine decarboxylase	Cytokinin riboside 5&apos;-monophosphate phosphoribohydrolase LOG1 GN=LOG1 OS=Arabidopsis thaliana (Mouse-ear cress) PE=1 SV=1	PREDICTED: cytokinin riboside 5&apos;-monophosphate phosphoribohydrolase LOG1-like [Cucumis sativus]
Csa2G368800	8.71e-05	-1.08994	down	--	--	--	--	--	--	--	--	hypothetical protein Csa_2G368800 [Cucumis sativus]
Csa2G368850	7.19e-07	-1.45039	down	--	--	--	--	--	--	Thaumatin family	Thaumatin-like protein 1 (Precursor) GN=TL1 OS=Pyrus pyrifolia (Chinese pear) PE=1 SV=1	PREDICTED: thaumatin-like protein 1b [Cucumis sativus]
Csa2G368860	0.00118241	-1.12316	down	--	--	Biological Process: plant-type cell wall organization (GO:0009664);; Biological Process: regulation of meristem growth (GO:0010075);; Cellular Component: anchored component of membrane (GO:0031225);; Biological Process: cell wall modification (GO:0042545);; Biological Process: anther development (GO:0048653);;	--	--	--	Thaumatin family	Thaumatin-like protein 1a (Precursor) GN=TL1 OS=Malus domestica (Apple) PE=1 SV=1	hypothetical protein Csa_2G368860 [Cucumis sativus]
Csa2G368900	3.1e-22	-4.42266	down	--	--	--	--	--	--	--	--	PREDICTED: uncharacterized protein LOC101203360 [Cucumis sativus]
Csa2G368950	0.00851841	-1.02446	down	[T]	Signal transduction mechanisms	Molecular Function: protein domain specific binding (GO:0019904);;	K06630|1e-152|rcu:RCOM_1035790|14-3-3 protein, putative	[O]	Posttranslational modification, protein turnover, chaperones	14-3-3 protein	14-3-3 protein 7 GN=TFT7 OS=Solanum lycopersicum (Tomato) PE=2 SV=2	PREDICTED: 14-3-3 protein 7 [Cucumis sativus]
Csa2G369220	3.16e-07	-1.30423	down	--	--	Molecular Function: phospholipid binding (GO:0005543);;	--	[TU]	--	ANTH domain	Putative clathrin assembly protein At4g40080 GN=At4g40080 OS=Arabidopsis thaliana (Mouse-ear cress) PE=2 SV=2	PREDICTED: putative clathrin assembly protein At4g40080 [Cucumis sativus]
Csa2G369730	8.91e-06	-1.18279	down	--	--	Molecular Function: transporter activity (GO:0005215);; Biological Process: transport (GO:0006810);; Cellular Component: integral component of membrane (GO:0016021);;	--	--	--	Triose-phosphate Transporter family;; EamA-like transporter family	Purine permease 3 GN=PUP3 OS=Arabidopsis thaliana (Mouse-ear cress) PE=2 SV=1	PREDICTED: purine permease 3-like [Cucumis sativus]
Csa2G370480	0.000818464	-1.07454	down	--	--	--	--	--	--	--	--	hypothetical protein Csa_2G370480 [Cucumis sativus]
Csa2G371610	0.000185257	-1.38619	down	--	--	Biological Process: mitochondrial transport (GO:0006839);; Cellular Component: integral component of membrane (GO:0016021);; Cellular Component: mitochondrial membrane (GO:0031966);; Biological Process: transmembrane transport (GO:0055085);;	--	[C]	Energy production and conversion	Mitochondrial carrier protein	Mitochondrial uncoupling protein 5 GN=F14M13.10 OS=Arabidopsis thaliana (Mouse-ear cress) PE=2 SV=1	PREDICTED: mitochondrial uncoupling protein 5-like [Cucumis sativus]
Csa2G372810	8.59e-06	-1.21169	down	--	--	Molecular Function: magnesium ion binding (GO:0000287);; Molecular Function: ATP binding (GO:0005524);; Cellular Component: nucleus (GO:0005634);; Cellular Component: cytoplasm (GO:0005737);; Biological Process: response to fungus (GO:0009620);; Biological Process: jasmonic acid biosynthetic process (GO:0009695);; Biological Process: response to jasmonic acid (GO:0009753);; Biological Process: ph…	K00913|0.0|vvi:100267838|hypothetical protein LOC100267838	--	--	Inositol 1, 3, 4-trisphosphate 5/6-kinase	Inositol-tetrakisphosphate 1-kinase 3 GN=ITPK3 OS=Arabidopsis thaliana (Mouse-ear cress) PE=1 SV=2	PREDICTED: inositol-tetrakisphosphate 1-kinase 3 isoform X1 [Cucumis sativus]
Csa2G373470	9.4e-07	-1.21304	down	[I]	Lipid transport and metabolism	Biological Process: metabolic process (GO:0008152);; Biological Process: response to chitin (GO:0010200);; Molecular Function: hydrolase activity (GO:0016787);;	--	[I]	Lipid transport and metabolism	Putative lysophospholipase;; Alpha/beta hydrolase family;; Alpha/beta hydrolase family;; alpha/beta hydrolase fold	Caffeoylshikimate esterase GN=CSE OS=Arabidopsis thaliana (Mouse-ear cress) PE=1 SV=1	PREDICTED: caffeoylshikimate esterase [Cucumis sativus]
Csa2G373490	2.4e-07	-2.90986	down	--	--	--	--	--	--	Polyketide cyclase / dehydrase and lipid transport;; Pathogenesis-related protein Bet v I family	Lachrymatory-factor synthase (Precursor) GN=LFS OS=Allium cepa (Onion) PE=1 SV=1	PREDICTED: lachrymatory-factor synthase-like [Cucumis sativus]
Csa2G374640	0.00157455	-1.77984	down	[E]	Amino acid transport and metabolism	Molecular Function: transporter activity (GO:0005215);; Biological Process: transport (GO:0006810);; Cellular Component: membrane (GO:0016020);;	--	[E]	Amino acid transport and metabolism	POT family;; Major Facilitator Superfamily	Protein NRT1/ PTR FAMILY 1.2 GN=F9I5.4 OS=Arabidopsis thaliana (Mouse-ear cress) PE=1 SV=1	PREDICTED: protein NRT1/ PTR FAMILY 1.2-like [Cucumis sativus]
Csa2G376840	0.000706399	-1.69909	down	--	--	--	--	--	--	Protein of unknown function, DUF599	--	PREDICTED: uncharacterized protein LOC101209677 [Cucumis sativus]
Csa2G377980	0.00936001	-1.3381	down	--	--	Biological Process: transmembrane transport (GO:0055085);;	--	[T]	Signal transduction mechanisms	OPT oligopeptide transporter protein	Oligopeptide transporter 6 GN=OPT6 OS=Arabidopsis thaliana (Mouse-ear cress) PE=2 SV=1	PREDICTED: oligopeptide transporter 6-like [Cucumis sativus]
Csa2G379350	0.00445684	-1.84789	down	[P]	Inorganic ion transport and metabolism	Cellular Component: Golgi membrane (GO:0000139);; Molecular Function: N,N-dimethylaniline monooxygenase activity (GO:0004499);; Cellular Component: nucleoplasm (GO:0005654);; Cellular Component: endoplasmic reticulum membrane (GO:0005789);; Cellular Component: cytosol (GO:0005829);; Biological Process: auxin biosynthetic process (GO:0009851);; Biological Process: positive regulation of flower dev…	K11816|0.0|rcu:RCOM_0927500|monooxygenase, putative (EC:1.14.13.8)	[Q]	Secondary metabolites biosynthesis, transport and catabolism	Flavin-binding monooxygenase-like;; Pyridine nucleotide-disulphide oxidoreductase;; L-lysine 6-monooxygenase (NADPH-requiring);; Pyridine nucleotide-disulphide oxidoreductase;; Thi4 family;; NAD(P)-binding Rossmann-like domain;; FAD-NAD(P)-binding	Probable indole-3-pyruvate monooxygenase YUCCA4 GN=F2I11_210 OS=Arabidopsis thaliana (Mouse-ear cress) PE=1 SV=1	PREDICTED: probable indole-3-pyruvate monooxygenase YUCCA4 isoform X1 [Cucumis sativus]
Csa2G379900	0.000284314	-1.4879	down	[HC]	--	Molecular Function: monooxygenase activity (GO:0004497);; Biological Process: oxidation-reduction process (GO:0055114);;	--	[CR]	--	FAD binding domain;; FAD dependent oxidoreductase;; NAD(P)-binding Rossmann-like domain	Zeaxanthin epoxidase, chloroplastic (Precursor) GN=ZEP OS=Oncidium hybrid cultivar (Orchid) PE=2 SV=1	PREDICTED: zeaxanthin epoxidase, chloroplastic-like [Cucumis sativus]
Csa2G379920	0.00377975	-1.81319	down	--	--	--	--	--	--	Rare lipoprotein A (RlpA)-like double-psi beta-barrel	EG45-like domain containing protein (Precursor) GN=CjBAp12 OS=Citrus jambhiri (Rough lemon) PE=1 SV=1	PREDICTED: EG45-like domain containing protein [Cucumis sativus]
Csa2G379990	0.0012335	-1.0453	down	--	--	--	--	--	--	Protein of unknown function (DUF642)	--	PREDICTED: uncharacterized protein LOC101219952 [Cucumis sativus]
Csa2G381830	5.62e-13	-3.69175	down	--	--	--	--	--	--	--	--	hypothetical protein Csa_2G381830 [Cucumis sativus]
Csa2G382620	3.75e-08	-1.52119	down	--	--	Biological Process: metabolic process (GO:0008152);; Molecular Function: ligase activity (GO:0016874);;	--	[S]	Function unknown	Armadillo/beta-catenin-like repeat	U-box domain-containing protein 12 GN=OSJNBa0075G19.19-1 OS=Oryza sativa subsp. japonica (Rice) PE=2 SV=1	PREDICTED: U-box domain-containing protein 12-like [Cucumis sativus]
Csa2G382680	0.00189203	-1.48845	down	--	--	Molecular Function: signal transducer activity (GO:0004871);; Cellular Component: late endosome (GO:0005770);; Cellular Component: plasma membrane (GO:0005886);; Biological Process: signal transduction (GO:0007165);; Biological Process: positive regulation of flower development (GO:0009911);; Biological Process: inflorescence development (GO:0010229);; Biological Process: basipetal auxin transpor…	--	--	--	NPH3 family;; BTB/POZ domain	BTB/POZ domain-containing protein NPY1 GN=F11C18.20 OS=Arabidopsis thaliana (Mouse-ear cress) PE=2 SV=1	PREDICTED: BTB/POZ domain-containing protein NPY1 [Cucumis sativus]
Csa2G396230	0.000129459	-1.18418	down	[O]	Posttranslational modification, protein turnover, chaperones	Molecular Function: electron carrier activity (GO:0009055);; Cellular Component: chloroplast (GO:0009507);; Molecular Function: protein disulfide oxidoreductase activity (GO:0015035);; Biological Process: cell redox homeostasis (GO:0045454);; Biological Process: oxidation-reduction process (GO:0055114);;	--	--	--	Glutathione S-transferase, N-terminal domain;; Glutathione S-transferase, N-terminal domain;; Glutaredoxin	--	PREDICTED: uncharacterized protein LOC101202752 isoform X1 [Cucumis sativus]
Csa2G403160	2.47e-08	-1.44693	down	--	--	Molecular Function: sequence-specific DNA binding transcription factor activity (GO:0003700);; Biological Process: regulation of transcription, DNA-templated (GO:0006355);; Molecular Function: sequence-specific DNA binding (GO:0043565);;	K14431|1e-156|pop:POPTR_716556|hypothetical protein	--	--	Seed dormancy control;; bZIP transcription factor;; Basic region leucine zipper	Transcription factor TGA7 GN=F28K19.13 OS=Arabidopsis thaliana (Mouse-ear cress) PE=1 SV=1	hypothetical protein Csa_2G403160 [Cucumis sativus]
Csa2G403660	1.9e-06	-1.20477	down	--	--	--	--	--	--	--	Histone deacetylase HDT2 GN=HDT2 OS=Zea mays (Maize) PE=1 SV=1	PREDICTED: uncharacterized protein DDB_G0290685-like isoform X2 [Cucumis sativus]
Csa2G404730	1.38e-08	-2.81165	down	[E]	Amino acid transport and metabolism	Biological Process: lysine biosynthetic process via diaminopimelate (GO:0009089);; Molecular Function: L,L-diaminopimelate aminotransferase activity (GO:0010285);; Molecular Function: pyridoxal phosphate binding (GO:0030170);;	K10206|0.0|vvi:100267796|hypothetical protein LOC100267796	[E]	Amino acid transport and metabolism	Aminotransferase class I and II;; Allinase	Probable LL-diaminopimelate aminotransferase, chloroplastic (Precursor) GN=OsJ_27598 OS=Oryza sativa subsp. japonica (Rice) PE=2 SV=1	PREDICTED: probable LL-diaminopimelate aminotransferase, chloroplastic [Cucumis sativus]
Csa2G406740	0.000421473	-1.51678	down	--	--	--	--	--	--	--	Uncharacterized protein At3g27210 GN=Y-2 OS=Arabidopsis thaliana (Mouse-ear cress) PE=1 SV=1	PREDICTED: uncharacterized protein LOC101209518 [Cucumis sativus]
Csa2G406800	8.21e-05	-1.77051	down	[M]	Cell wall/membrane/envelope biogenesis	Cellular Component: plasma membrane (GO:0005886);; Biological Process: steroid biosynthetic process (GO:0006694);; Cellular Component: anchored component of membrane (GO:0031225);; Biological Process: alcohol biosynthetic process (GO:0046165);; Biological Process: biological regulation (GO:0065007);; Biological Process: plant-type cell wall organization or biogenesis (GO:0071669);; Biological Pro…	--	--	--	Fasciclin domain	Fasciclin-like arabinogalactan protein 7 (Precursor) GN=FLA7 OS=Arabidopsis thaliana (Mouse-ear cress) PE=1 SV=1	PREDICTED: fasciclin-like arabinogalactan protein 7 [Cucumis sativus]
Csa2G408970	0.000160661	-1.3779	down	--	--	Molecular Function: DNA binding (GO:0003677);; Molecular Function: sequence-specific DNA binding transcription factor activity (GO:0003700);; Cellular Component: nucleus (GO:0005634);; Biological Process: glucuronoxylan metabolic process (GO:0010413);; Biological Process: xylan biosynthetic process (GO:0045492);; Biological Process: positive regulation of transcription, DNA-templated (GO:0045893)…	--	--	--	No apical meristem (NAM) protein	NAC domain-containing protein 73 {ECO:0000303|PubMed:15029955} OS=Arabidopsis thaliana (Mouse-ear cress) PE=2 SV=1	PREDICTED: NAC domain-containing protein 8-like [Cucumis sativus]
Csa2G409480	0.000734526	-1.13483	down	--	--	Molecular Function: nucleic acid binding (GO:0003676);; Molecular Function: metal ion binding (GO:0046872);;	--	[R]	General function prediction only	C2H2-type zinc finger;; Zinc-finger double-stranded RNA-binding;; Zinc finger, C2H2 type	Zinc finger protein MAGPIE {ECO:0000303|PubMed:17785527} OS=Arabidopsis thaliana (Mouse-ear cress) PE=1 SV=1	PREDICTED: zinc finger protein MAGPIE [Cucumis sativus]
Csa2G416080	0.000154518	-1.52073	down	[E]	Amino acid transport and metabolism	Molecular Function: symporter activity (GO:0015293);; Cellular Component: integral component of membrane (GO:0016021);; Biological Process: nitrate assimilation (GO:0042128);; Biological Process: transmembrane transport (GO:0055085);;	--	[E]	Amino acid transport and metabolism	POT family	Protein NRT1/ PTR FAMILY 6.4 GN=MIL23.23 OS=Arabidopsis thaliana (Mouse-ear cress) PE=1 SV=1	PREDICTED: protein NRT1/ PTR FAMILY 6.4 [Cucumis sativus]
Csa2G416240	0.00101168	-1.82183	down	[M]	Cell wall/membrane/envelope biogenesis	Cellular Component: membrane (GO:0016020);; Molecular Function: cellulose synthase (UDP-forming) activity (GO:0016760);; Biological Process: cellulose biosynthetic process (GO:0030244);;	--	--	--	Cellulose synthase	Cellulose synthase-like protein H1 GN=OSJNBa0035F15.9 OS=Oryza sativa subsp. japonica (Rice) PE=2 SV=2	PREDICTED: cellulose synthase-like protein H1 isoform X2 [Cucumis sativus]
Csa2G416250	6.51e-05	-1.59366	down	[M]	Cell wall/membrane/envelope biogenesis	Cellular Component: membrane (GO:0016020);; Molecular Function: cellulose synthase (UDP-forming) activity (GO:0016760);; Biological Process: cellulose biosynthetic process (GO:0030244);;	--	--	--	Cellulose synthase	Cellulose synthase-like protein H1 GN=OSJNBa0035F15.9 OS=Oryza sativa subsp. japonica (Rice) PE=2 SV=2	PREDICTED: cellulose synthase-like protein H1 [Cucumis sativus]
Csa2G418890	0.00396277	-2.11068	down	--	--	--	--	--	--	Domain of unknown function (DUF4228)	--	hypothetical protein Csa_2G418890 [Cucumis sativus]
Csa2G418940	3.28e-12	-2.04922	down	[E]	Amino acid transport and metabolism	Molecular Function: ionotropic glutamate receptor activity (GO:0004970);; Biological Process: ion transport (GO:0006811);; Cellular Component: integral component of membrane (GO:0016021);; Biological Process: ionotropic glutamate receptor signaling pathway (GO:0035235);;	--	[PET]	--	Receptor family ligand binding region;; Ligand-gated ion channel;; Periplasmic binding protein;; Bacterial extracellular solute-binding proteins, family 3	Glutamate receptor 3.4 (Precursor) GN=YUP8H12.19 OS=Arabidopsis thaliana (Mouse-ear cress) PE=2 SV=2	PREDICTED: glutamate receptor 3.4-like [Cucumis sativus]
Csa2G423560	0.000695716	-4.26648	down	--	--	Cellular Component: intracellular (GO:0005622);; Molecular Function: zinc ion binding (GO:0008270);;	--	--	--	B-box zinc finger	B-box zinc finger protein 32 {ECO:0000303|PubMed:19920209} OS=Arabidopsis thaliana (Mouse-ear cress) PE=1 SV=1	hypothetical protein Csa_2G423560 [Cucumis sativus]
Csa2G423620	7.93e-05	-2.1658	down	--	--	--	--	--	--	Protein of unknown function (DUF1218)	--	PREDICTED: uncharacterized protein LOC101212188 [Cucumis sativus]
Csa2G423630	1.45e-05	-1.8283	down	--	--	--	--	--	--	NPH3 family;; BTB/POZ domain	BTB/POZ domain-containing protein At3g22104 GN=At3g22104 OS=Arabidopsis thaliana (Mouse-ear cress) PE=2 SV=1	PREDICTED: BTB/POZ domain-containing protein At3g22104-like [Cucumis sativus]
Csa2G425790	0.00158614	-1.12525	down	[RTKL]	--	Molecular Function: protein serine/threonine kinase activity (GO:0004674);; Molecular Function: ATP binding (GO:0005524);; Biological Process: protein phosphorylation (GO:0006468);;	--	[T]	Signal transduction mechanisms	Protein kinase domain;; Protein tyrosine kinase;; Carbohydrate-binding protein of the ER;; Di-glucose binding within endoplasmic reticulum	Probable receptor-like protein kinase At2g23200 (Precursor) GN=At2g23200 OS=Arabidopsis thaliana (Mouse-ear cress) PE=3 SV=1	PREDICTED: probable receptor-like protein kinase At2g23200 [Cucumis sativus]
Csa2G431070	3.66e-15	-2.443	down	--	--	Biological Process: metabolic process (GO:0008152);; Molecular Function: transferase activity, transferring acyl groups other than amino-acyl groups (GO:0016747);;	--	--	--	Transferase family	Benzyl alcohol O-benzoyltransferase GN=HSR201 OS=Nicotiana tabacum (Common tobacco) PE=1 SV=1	PREDICTED: benzyl alcohol O-benzoyltransferase-like [Cucumis sativus]
Csa2G431090	4.8e-17	-2.06601	down	[K]	Transcription	Molecular Function: plastid sigma factor activity (GO:0001053);; Molecular Function: DNA binding (GO:0003677);; Molecular Function: sequence-specific DNA binding transcription factor activity (GO:0003700);; Biological Process: DNA-templated transcription, initiation (GO:0006352);; Biological Process: regulation of transcription, DNA-templated (GO:0006355);; Biological Process: water transport (GO…	--	--	--	Sigma-70 region 3;; Sigma-70 region 2;; Sigma-70, region 4	RNA polymerase sigma factor sigA (Precursor) GN=At1g64860 OS=Arabidopsis thaliana (Mouse-ear cress) PE=1 SV=1	PREDICTED: RNA polymerase sigma factor sigA [Cucumis sativus]
Csa2G432780	1.23e-10	-1.61163	down	[QR]	--	Cellular Component: chloroplast (GO:0009507);; Biological Process: vitamin E biosynthetic process (GO:0010189);; Biological Process: methylation (GO:0032259);; Molecular Function: tocopherol O-methyltransferase activity (GO:0050342);;	K05928|1e-164|vvi:100242641|hypothetical protein LOC100242641	[IR]	--	Methyltransferase domain;; Methyltransferase domain;; Mycolic acid cyclopropane synthetase;; Methyltransferase domain;; Methyltransferase domain;; Methyltransferase domain;; Methyltransferase domain;; ubiE/COQ5 methyltransferase family	Tocopherol O-methyltransferase, chloroplastic (Precursor) GN=F13O11.27 OS=Arabidopsis thaliana (Mouse-ear cress) PE=2 SV=2	PREDICTED: tocopherol O-methyltransferase, chloroplastic [Cucumis sativus]
Csa2G435520	4.85e-05	-1.41549	down	[Q]	Secondary metabolites biosynthesis, transport and catabolism	Molecular Function: monooxygenase activity (GO:0004497);; Molecular Function: iron ion binding (GO:0005506);; Molecular Function: oxidoreductase activity, acting on paired donors, with incorporation or reduction of molecular oxygen (GO:0016705);; Molecular Function: heme binding (GO:0020037);; Biological Process: oxidation-reduction process (GO:0055114);;	--	[Q]	Secondary metabolites biosynthesis, transport and catabolism	Cytochrome P450	Cytochrome P450 89A2 GN=F13O11.20 OS=Arabidopsis thaliana (Mouse-ear cress) PE=2 SV=2	PREDICTED: cytochrome P450 89A2-like [Cucumis sativus]
Csa2G437130	0.00961374	-2.11237	down	--	--	Biological Process: defense response (GO:0006952);; Biological Process: response to biotic stimulus (GO:0009607);;	--	--	--	Pathogenesis-related protein Bet v I family;; Polyketide cyclase / dehydrase and lipid transport	S-norcoclaurine synthase (Precursor) OS=Thalictrum flavum subsp. glaucum (Yellow meadow rue) PE=1 SV=1	PREDICTED: S-norcoclaurine synthase-like [Cucumis sativus]
Csa2G441240	0.000202297	-1.11825	down	[MG]	--	Molecular Function: 3-beta-hydroxy-delta5-steroid dehydrogenase activity (GO:0003854);; Biological Process: steroid biosynthetic process (GO:0006694);; Molecular Function: cinnamoyl-CoA reductase activity (GO:0016621);; Molecular Function: dihydrokaempferol 4-reductase activity (GO:0045552);; Biological Process: oxidation-reduction process (GO:0055114);;	--	[V]	Defense mechanisms	NADH(P)-binding;; NAD dependent epimerase/dehydratase family;; 3-beta hydroxysteroid dehydrogenase/isomerase family	Cinnamoyl-CoA reductase 1 GN=T24D18.5 OS=Arabidopsis thaliana (Mouse-ear cress) PE=1 SV=1	PREDICTED: cinnamoyl-CoA reductase 1-like [Cucumis sativus]
Csa2G445270	1.27e-08	-1.66053	down	--	--	--	--	--	--	PLATZ transcription factor	Uncharacterized protein At3g50808 GN=At3g50808 OS=Arabidopsis thaliana (Mouse-ear cress) PE=4 SV=1	PREDICTED: uncharacterized protein LOC101216747 [Cucumis sativus]
Csa3G000170	3.9e-05	-1.06967	down	[R]	General function prediction only	Cellular Component: integral component of membrane (GO:0016021);; Biological Process: transmembrane transport (GO:0055085);;	K07088|1e-173|rcu:RCOM_0875040|auxin:hydrogen symporter, putative	[S]	Function unknown	Membrane transport protein	--	PREDICTED: uncharacterized transporter YBR287W-like [Cucumis sativus]
Csa3G002310	0.000600996	-1.06549	down	--	--	--	--	[U]	Intracellular trafficking, secretion, and vesicular transport	WD domain, G-beta repeat;; Lethal giant larvae(Lgl) like, C-terminal	--	PREDICTED: uncharacterized protein LOC101213055 isoform X1 [Cucumis sativus]
Csa3G002750	9.05e-05	-1.0099	down	--	--	--	--	--	--	Thaumatin family	Thaumatin-like protein 1 (Precursor) GN=TL1 OS=Pyrus pyrifolia (Chinese pear) PE=1 SV=1	PREDICTED: thaumatin-like protein 1 [Cucumis sativus]
Csa3G002920	2.08e-07	-1.73509	down	--	--	Biological Process: leaf morphogenesis (GO:0009965);; Biological Process: mRNA modification (GO:0016556);; Biological Process: cell differentiation (GO:0030154);;	--	--	--	--	--	hypothetical protein Csa_3G002920 [Cucumis sativus]
Csa3G011810	0.000450856	-1.36176	down	--	--	Cellular Component: chloroplast (GO:0009507);;	--	--	--	TLD	--	PREDICTED: uncharacterized protein LOC101203266 [Cucumis sativus]
Csa3G033800	2.36e-06	-1.51469	down	[G]	Carbohydrate transport and metabolism	Molecular Function: trehalose-phosphatase activity (GO:0004805);; Biological Process: trehalose biosynthetic process (GO:0005992);; Biological Process: dephosphorylation (GO:0016311);;	--	[G]	Carbohydrate transport and metabolism	Trehalose-phosphatase	Probable trehalose-phosphate phosphatase G GN=F7K2.170 OS=Arabidopsis thaliana (Mouse-ear cress) PE=2 SV=1	hypothetical protein Csa_3G033800 [Cucumis sativus]
Csa3G036460	6.63e-05	-1.35746	down	--	--	--	--	--	--	--	--	PREDICTED: uncharacterized protein LOC101204074 [Cucumis sativus]
Csa3G038140	4.35e-10	-1.51352	down	--	--	--	--	--	--	--	PGR5-like protein 1B, chloroplastic (Precursor) GN=PGRL1B OS=Arabidopsis thaliana (Mouse-ear cress) PE=1 SV=1	PREDICTED: PGR5-like protein 1B, chloroplastic [Cucumis sativus]
Csa3G042380	1.04e-11	-2.16053	down	--	--	Molecular Function: magnesium ion binding (GO:0000287);; Biological Process: metabolic process (GO:0008152);; Molecular Function: terpene synthase activity (GO:0010333);;	--	--	--	Terpene synthase family, metal binding domain;; Terpene synthase, N-terminal domain	(-)-germacrene D synthase OS=Vitis vinifera (Grape) PE=1 SV=1	hypothetical protein Csa_3G042380 [Cucumis sativus]
Csa3G060980	0.000288273	-1.40922	down	--	--	Biological Process: photosynthetic electron transport in photosystem I (GO:0009773);; Biological Process: photosynthetic NADP+ reduction (GO:0009780);; Cellular Component: chloroplast envelope (GO:0009941);; Cellular Component: integral component of membrane (GO:0016021);; Molecular Function: chlorophyll binding (GO:0016168);; Biological Process: cysteine biosynthetic process (GO:0019344);; Biolo…	K08905|3e-73|vvi:100244683|hypothetical protein LOC100244683	--	--	Photosystem I psaG / psaK	Photosystem I reaction center subunit V, chloroplastic (Precursor) GN=PSAG OS=Spinacia oleracea (Spinach) PE=1 SV=1	PREDICTED: photosystem I reaction center subunit V, chloroplastic [Cucumis sativus]
Csa3G063110	8.19e-05	-1.82247	down	[R]	General function prediction only	Cellular Component: nucleus (GO:0005634);;	K06911|1e-140|vvi:100241784|hypothetical protein LOC100241784	--	--	Pirin C-terminal cupin domain;; Pirin	Pirin-like protein At1g50590 GN=At1g50590 OS=Arabidopsis thaliana (Mouse-ear cress) PE=2 SV=1	hypothetical protein Csa_3G063110 [Cucumis sativus]
Csa3G076580	0.00892855	-3.02839	down	[J]	Translation, ribosomal structure and biogenesis	Biological Process: metabolic process (GO:0008152);; Cellular Component: plastid (GO:0009536);; Molecular Function: deaminase activity (GO:0019239);;	--	[J]	Translation, ribosomal structure and biogenesis	Endoribonuclease L-PSP	Reactive Intermediate Deaminase A, chloroplastic {ECO:0000303|PubMed:25070638} (Precursor) OS=Arabidopsis thaliana (Mouse-ear cress) PE=1 SV=1	Plastid-lipid associated protein [Cucumis sativus]
Csa3G078800	8.74e-20	-5.75605	down	[H]	Coenzyme transport and metabolism	Biological Process: maltose metabolic process (GO:0000023);; Cellular Component: mitochondrion (GO:0005739);; Cellular Component: cytosol (GO:0005829);; Biological Process: cellular response to DNA damage stimulus (GO:0006974);; Molecular Function: zinc ion binding (GO:0008270);; Biological Process: thiamine biosynthetic process (GO:0009228);; Cellular Component: chloroplast stroma (GO:0009570);;…	K03146|0.0|rcu:RCOM_0184550|electron transfer flavoprotein-ubiquinone oxidoreductase, putative	[R]	General function prediction only	Thi4 family;; FAD dependent oxidoreductase;; FAD binding domain;; NAD(P)-binding Rossmann-like domain;; Lycopene cyclase protein;; Pyridine nucleotide-disulphide oxidoreductase;; FAD-NAD(P)-binding;; GMC oxidoreductase	Thiamine thiazole synthase, chloroplastic {ECO:0000255|HAMAP-Rule:MF_03158} (Precursor) OS=Citrus sinensis (Sweet orange) PE=2 SV=1	PREDICTED: thiamine thiazole synthase, chloroplastic [Cucumis sativus]
Csa3G088430	0.00189053	-1.10399	down	--	--	Molecular Function: protein dimerization activity (GO:0046983);;	--	--	--	--	Transcription factor bHLH123 GN=F3H11.2 OS=Arabidopsis thaliana (Mouse-ear cress) PE=2 SV=1	PREDICTED: transcription factor bHLH123 isoform X1 [Cucumis sativus]
Csa3G099680	4.2e-05	-2.32622	down	--	--	Molecular Function: structural molecule activity (GO:0005198);; Cellular Component: photosystem I (GO:0009522);; Cellular Component: photosystem II (GO:0009523);; Cellular Component: chloroplast thylakoid membrane (GO:0009535);; Biological Process: photosynthesis, light harvesting (GO:0009765);; Cellular Component: integral component of membrane (GO:0016021);; Molecular Function: chlorophyll bind…	K08914|0.0|vvi:100260599|hypothetical protein LOC100260599	--	--	Chlorophyll A-B binding protein	Chlorophyll a-b binding protein 13, chloroplastic (Precursor) GN=CAB13 OS=Solanum lycopersicum (Tomato) PE=1 SV=1	PREDICTED: chlorophyll a-b binding protein 13, chloroplastic [Cucumis sativus]
Csa3G111240	2.21e-05	-1.26538	down	[S]	Function unknown	Biological Process: maltose metabolic process (GO:0000023);; Biological Process: response to blue light (GO:0009637);; Biological Process: regulation of proton transport (GO:0010155);; Molecular Function: transferase activity, transferring acyl groups (GO:0016746);; Biological Process: starch biosynthetic process (GO:0019252);; Biological Process: isopentenyl diphosphate biosynthetic process, met…	K09919|0.0|rcu:RCOM_0497340|hypothetical protein	--	--	Protein of unknown function, DUF482;; Acetyltransferase (GNAT) domain	--	PREDICTED: uncharacterized protein LOC101210646 [Cucumis sativus]
Csa3G112250	4.16e-05	-2.10919	down	[E]	Amino acid transport and metabolism	Molecular Function: transporter activity (GO:0005215);; Cellular Component: plasma membrane (GO:0005886);; Biological Process: oligopeptide transport (GO:0006857);; Cellular Component: integral component of membrane (GO:0016021);;	--	[E]	Amino acid transport and metabolism	POT family	Protein NRT1/ PTR FAMILY 4.3 GN=F23H11.6 OS=Arabidopsis thaliana (Mouse-ear cress) PE=2 SV=1	PREDICTED: protein NRT1/ PTR FAMILY 4.3 [Cucumis sativus]
Csa3G113400	5.34e-06	-1.25513	down	--	--	Cellular Component: integral component of membrane (GO:0016021);; Molecular Function: oxidoreductase activity (GO:0016491);; Biological Process: oxidation-reduction process (GO:0055114);;	--	[PQ]	--	Ferric reductase NAD binding domain;; FAD-binding domain;; Ferric reductase like transmembrane component	Ferric reduction oxidase 7, chloroplastic (Precursor) GN=FRO7 OS=Arabidopsis thaliana (Mouse-ear cress) PE=2 SV=1	PREDICTED: ferric reduction oxidase 7, chloroplastic [Cucumis sativus]
Csa3G118740	8.34e-08	-1.41717	down	[S]	Function unknown	Biological Process: calcium ion transport (GO:0006816);; Biological Process: response to auxin (GO:0009733);;	K14488|1e-49|ath:AT2G46690|auxin-responsive family protein	--	--	Auxin responsive protein	Auxin-induced protein X15 OS=Glycine max (Soybean) PE=2 SV=1	PREDICTED: auxin-induced protein X15-like [Cucumis sativus]
Csa3G119570	0.000162502	-1.50529	down	[S]	Function unknown	--	--	--	--	Divergent PAP2 family	--	PREDICTED: uncharacterized protein LOC101209825 isoform X1 [Cucumis sativus]
Csa3G119630	9.01e-07	-1.21339	down	--	--	Molecular Function: intracellular cyclic nucleotide activated cation channel activity (GO:0005221);; Molecular Function: inward rectifier potassium channel activity (GO:0005242);; Molecular Function: calmodulin binding (GO:0005516);; Cellular Component: integral component of plasma membrane (GO:0005887);; Biological Process: calcium ion transport (GO:0006816);; Molecular Function: cyclic nucleoti…	--	[PT]	--	Ion transport protein;; Cyclic nucleotide-binding domain	Cyclic nucleotide-gated ion channel 1 GN=CNGC1 OS=Arabidopsis thaliana (Mouse-ear cress) PE=1 SV=1	PREDICTED: cyclic nucleotide-gated ion channel 1-like [Cucumis sativus]
Csa3G119640	8.34e-08	-1.64956	down	--	--	Molecular Function: intracellular cyclic nucleotide activated cation channel activity (GO:0005221);; Molecular Function: inward rectifier potassium channel activity (GO:0005242);; Molecular Function: calmodulin binding (GO:0005516);; Cellular Component: plasma membrane (GO:0005886);; Biological Process: potassium ion transport (GO:0006813);; Biological Process: calcium ion transport (GO:0006816);…	K05391|0.0|ath:AT5G53130|CNGC1	[PT]	--	Ion transport protein;; Cyclic nucleotide-binding domain	Cyclic nucleotide-gated ion channel 1 GN=CNGC1 OS=Arabidopsis thaliana (Mouse-ear cress) PE=1 SV=1	PREDICTED: cyclic nucleotide-gated ion channel 1 [Cucumis sativus]
Csa3G119710	2.55e-25	-2.5669	down	--	--	Biological Process: metabolic process (GO:0008152);; Molecular Function: transferase activity, transferring hexosyl groups (GO:0016758);;	K08237|0.0|vvi:100246482|hypothetical protein LOC100246482	[GC]	--	UDP-glucoronosyl and UDP-glucosyl transferase	Hydroquinone glucosyltransferase GN=AS OS=Rauvolfia serpentina (Serpentine wood) PE=1 SV=1	PREDICTED: hydroquinone glucosyltransferase-like [Cucumis sativus]
Csa3G119730	0.000434004	-1.23034	down	--	--	Biological Process: metabolic process (GO:0008152);; Molecular Function: transferase activity, transferring hexosyl groups (GO:0016758);;	K08237|0.0|vvi:100246482|hypothetical protein LOC100246482	[GC]	--	UDP-glucoronosyl and UDP-glucosyl transferase	Hydroquinone glucosyltransferase GN=AS OS=Rauvolfia serpentina (Serpentine wood) PE=1 SV=1	PREDICTED: hydroquinone glucosyltransferase-like [Cucumis sativus]
Csa3G119840	4.68e-05	-1.16314	down	--	--	Cellular Component: chloroplast thylakoid membrane (GO:0009535);; Cellular Component: chloroplast envelope (GO:0009941);; Cellular Component: plastoglobule (GO:0010287);; Cellular Component: integral component of membrane (GO:0016021);;	--	--	--	CAAD domains of cyanobacterial aminoacyl-tRNA synthetase	Protein CURVATURE THYLAKOID 1A, chloroplastic (Precursor) OS=Arabidopsis thaliana (Mouse-ear cress) PE=1 SV=1	PREDICTED: protein CURVATURE THYLAKOID 1A, chloroplastic [Cucumis sativus]
Csa3G121600	0.000320653	-1.05385	down	--	--	Biological Process: metal ion transport (GO:0030001);; Molecular Function: metal ion binding (GO:0046872);;	--	[P]	Inorganic ion transport and metabolism	Heavy-metal-associated domain	Putative late blight resistance protein homolog R1B-19 GN=R1B-19 OS=Solanum demissum (Wild potato) PE=5 SV=2	PREDICTED: uncharacterized protein LOC101218112 [Cucumis sativus]
Csa3G123180	3.66e-05	-3.84751	down	--	--	--	--	--	--	C2 domain	BON1-associated protein 2 GN=F4I18.26 OS=Arabidopsis thaliana (Mouse-ear cress) PE=1 SV=1	PREDICTED: BON1-associated protein 2-like [Cucumis sativus]
Csa3G128870	0.00114681	-3.80098	down	--	--	Molecular Function: enzyme inhibitor activity (GO:0004857);; Molecular Function: pectinesterase activity (GO:0030599);; Biological Process: negative regulation of catalytic activity (GO:0043086);;	--	--	--	Plant invertase/pectin methylesterase inhibitor	Putative invertase inhibitor (Precursor) OS=Platanus acerifolia (London plane tree) PE=1 SV=1	PREDICTED: putative invertase inhibitor [Cucumis sativus]
Csa3G129520	1.43e-05	-1.28632	down	--	--	Molecular Function: zinc ion binding (GO:0008270);;	--	[O]	Posttranslational modification, protein turnover, chaperones	Ring finger domain;; RING-H2 zinc finger;; Zinc finger, C3HC4 type (RING finger);; Zinc finger, C3HC4 type (RING finger);; Zinc finger, C3HC4 type (RING finger);; Anaphase-promoting complex subunit 11 RING-H2 finger	RING-H2 finger protein ATL51 GN=ATL51 OS=Arabidopsis thaliana (Mouse-ear cress) PE=2 SV=2	PREDICTED: RING-H2 finger protein ATL51-like [Cucumis sativus]
Csa3G132000	0.000379688	-1.23783	down	--	--	Molecular Function: heat shock protein binding (GO:0031072);; Cellular Component: chloroplast part (GO:0044434);; Molecular Function: unfolded protein binding (GO:0051082);;	--	--	--	Putative peptidoglycan binding domain	--	PREDICTED: uncharacterized protein LOC101215886 [Cucumis sativus]
Csa3G133900	1.77e-05	-1.39143	down	[C]	Energy production and conversion	Cellular Component: chloroplast (GO:0009507);; Biological Process: chlorophyll cycle (GO:0033354);; Molecular Function: metal ion binding (GO:0046872);; Molecular Function: coenzyme F420 hydrogenase activity (GO:0050454);; Molecular Function: iron-sulfur cluster binding (GO:0051536);; Biological Process: oxidation-reduction process (GO:0055114);; Molecular Function: 7-hydroxymethyl chlorophyll a …	K00441|0.0|vvi:100254621|hypothetical protein LOC100254621	--	--	Coenzyme F420 hydrogenase/dehydrogenase, beta subunit C terminus;; Coenzyme F420 hydrogenase/dehydrogenase, beta subunit N-term	7-hydroxymethyl chlorophyll a reductase, chloroplastic (Precursor) GN=T1G11.13 OS=Arabidopsis thaliana (Mouse-ear cress) PE=1 SV=1	PREDICTED: 7-hydroxymethyl chlorophyll a reductase, chloroplastic [Cucumis sativus]
Csa3G134550	4.61e-05	-1.25263	down	--	--	Cellular Component: nucleus (GO:0005634);; Biological Process: regulation of transcription, DNA-templated (GO:0006355);; Biological Process: auxin-activated signaling pathway (GO:0009734);; Molecular Function: protein dimerization activity (GO:0046983);;	--	--	--	AUX/IAA family	Auxin-responsive protein IAA13 GN=IAA13 OS=Arabidopsis thaliana (Mouse-ear cress) PE=1 SV=2	PREDICTED: auxin-responsive protein IAA13 isoform X2 [Cucumis sativus]
Csa3G134710	0.00812473	-1.4331	down	--	--	Molecular Function: electron carrier activity (GO:0009055);; Biological Process: response to water deprivation (GO:0009414);; Cellular Component: chloroplast thylakoid membrane (GO:0009535);; Biological Process: response to blue light (GO:0009637);; Biological Process: response to high light intensity (GO:0009644);; Biological Process: response to sucrose (GO:0009744);; Biological Process: photos…	--	--	--	--	Protein PROTON GRADIENT REGULATION 5, chloroplastic (Precursor) GN=PGR5 OS=Arabidopsis thaliana (Mouse-ear cress) PE=1 SV=1	PREDICTED: protein PROTON GRADIENT REGULATION 5, chloroplastic-like [Cucumis sativus]
Csa3G134840	9.19e-05	-1.02959	down	[T]	Signal transduction mechanisms	Cellular Component: trans-Golgi network (GO:0005802);; Cellular Component: plasma membrane (GO:0005886);; Biological Process: iron ion transport (GO:0006826);; Biological Process: response to wounding (GO:0009611);; Biological Process: coumarin biosynthetic process (GO:0009805);; Biological Process: cellular response to iron ion starvation (GO:0010106);; Biological Process: response to nitrate (G…	--	[U]	Intracellular trafficking, secretion, and vesicular transport	EXS family;; SPX domain	Phosphate transporter PHO1 GN=PHO1 OS=Arabidopsis thaliana (Mouse-ear cress) PE=2 SV=1	PREDICTED: phosphate transporter PHO1 [Cucumis sativus]
Csa3G135070	1.69e-13	-2.53108	down	[RTKL]	--	Molecular Function: protein serine/threonine kinase activity (GO:0004674);; Molecular Function: ATP binding (GO:0005524);; Biological Process: protein phosphorylation (GO:0006468);; Biological Process: regulation of signal transduction (GO:0009966);;	--	[T]	Signal transduction mechanisms	Protein kinase domain;; Protein tyrosine kinase;; Kinase-like	Phosphoenolpyruvate carboxylase kinase 1 GN=PPCK1 OS=Arabidopsis thaliana (Mouse-ear cress) PE=1 SV=1	PREDICTED: phosphoenolpyruvate carboxylase kinase 1-like [Cucumis sativus]
Csa3G135680	9.37e-05	-2.77357	down	[R]	General function prediction only	Molecular Function: oxidoreductase activity, acting on paired donors, with incorporation or reduction of molecular oxygen, 2-oxoglutarate as one donor, and incorporation of one atom each of oxygen into both donors (GO:0016706);; Molecular Function: metal ion binding (GO:0046872);; Biological Process: oxidation-reduction process (GO:0055114);;	--	[QR]	--	2OG-Fe(II) oxygenase superfamily;; non-haem dioxygenase in morphine synthesis N-terminal	1-aminocyclopropane-1-carboxylate oxidase homolog GN=ACO3 OS=Solanum lycopersicum (Tomato) PE=1 SV=1	PREDICTED: 1-aminocyclopropane-1-carboxylate oxidase homolog [Cucumis sativus]
Csa3G141830	0.000761932	-1.26446	down	--	--	--	--	--	--	--	Uncharacterized protein At4g14450, chloroplastic (Precursor) GN=At4g14450 OS=Arabidopsis thaliana (Mouse-ear cress) PE=2 SV=1	hypothetical protein Csa_3G141830 [Cucumis sativus]
Csa3G144120	0.00220296	-1.74338	down	--	--	Biological Process: response to oxidative stress (GO:0006979);; Cellular Component: chloroplast thylakoid membrane (GO:0009535);; Biological Process: thylakoid membrane organization (GO:0010027);; Biological Process: isopentenyl diphosphate biosynthetic process, methylerythritol 4-phosphate pathway (GO:0019288);; Biological Process: cellular cation homeostasis (GO:0030003);; Biological Process: d…	--	--	--	--	Photosynthetic NDH subunit of subcomplex B 5, chloroplastic {ECO:0000303|PubMed:21785130} (Precursor) OS=Arabidopsis thaliana (Mouse-ear cress) PE=2 SV=1	PREDICTED: photosynthetic NDH subunit of subcomplex B 5, chloroplastic [Cucumis sativus]
Csa3G144170	2.81e-07	-1.77213	down	--	--	--	--	--	--	Protein of unknown function (DUF506)	--	PREDICTED: uncharacterized protein LOC101220013 [Cucumis sativus]
Csa3G146290	1.39e-07	-1.93141	down	--	--	Molecular Function: sequence-specific DNA binding transcription factor activity (GO:0003700);; Cellular Component: nucleus (GO:0005634);; Biological Process: regulation of transcription, DNA-templated (GO:0006355);; Biological Process: response to heat (GO:0009408);; Molecular Function: sequence-specific DNA binding (GO:0043565);;	--	[K]	Transcription	HSF-type DNA-binding	Heat stress transcription factor A-6b GN=MWI23.20 OS=Arabidopsis thaliana (Mouse-ear cress) PE=2 SV=1	PREDICTED: heat stress transcription factor A-6b [Cucumis sativus]
Csa3G146670	0.00102844	-1.45368	down	--	--	--	--	--	--	Transcriptional repressor, ovate	Transcription repressor OFP12 GN=OFP12 OS=Arabidopsis thaliana (Mouse-ear cress) PE=1 SV=1	hypothetical protein Csa_3G146670 [Cucumis sativus]
Csa3G147780	0.00105687	-1.41871	down	--	--	Cellular Component: chloroplast thylakoid membrane (GO:0009535);; Cellular Component: photosystem I reaction center (GO:0009538);; Biological Process: photosynthesis (GO:0015979);;	K02692|1e-120|rcu:RCOM_0677760|Photosystem I reaction center subunit II, chloroplast precursor, putative	--	--	PsaD	Photosystem I reaction center subunit II, chloroplastic (Precursor) GN=psaD OS=Cucumis sativus (Cucumber) PE=1 SV=1	PREDICTED: photosystem I reaction center subunit II, chloroplastic [Cucumis sativus]
Csa3G150060	7.76e-05	-1.54208	down	--	--	--	--	[O]	Posttranslational modification, protein turnover, chaperones	--	--	PREDICTED: uncharacterized protein LOC105434839 [Cucumis sativus]
Csa3G150160	4.59e-05	-1.10625	down	[E]	Amino acid transport and metabolism	Molecular Function: glutamate-ammonia ligase activity (GO:0004356);; Molecular Function: ATP binding (GO:0005524);; Cellular Component: mitochondrion (GO:0005739);; Biological Process: glycolysis (GO:0006096);; Biological Process: pentose-phosphate shunt (GO:0006098);; Biological Process: glutamine biosynthetic process (GO:0006542);; Biological Process: water transport (GO:0006833);; Biological P…	K01915|0.0|pop:POPTR_820914|glutamine synthetase	[E]	Amino acid transport and metabolism	Glutamine synthetase, catalytic domain;; Glutamine synthetase, beta-Grasp domain	Glutamine synthetase leaf isozyme, chloroplastic (Precursor) OS=Phaseolus vulgaris (Kidney bean) PE=1 SV=1	PREDICTED: glutamine synthetase leaf isozyme, chloroplastic [Cucumis sativus]
Csa3G150740	5.54e-05	-1.50198	down	[G]	Carbohydrate transport and metabolism	Molecular Function: ATP binding (GO:0005524);; Cellular Component: nucleus (GO:0005634);; Cellular Component: cytosol (GO:0005829);; Biological Process: pyruvate metabolic process (GO:0006090);; Cellular Component: chloroplast stroma (GO:0009570);; Biological Process: photosynthesis (GO:0015979);; Molecular Function: kinase activity (GO:0016301);; Biological Process: phosphorylation (GO:0016310);…	K01006|0.0|vvi:100247690|hypothetical protein LOC100247690	--	--	PEP-utilising enzyme, TIM barrel domain;; Pyruvate phosphate dikinase, PEP/pyruvate binding domain;; PEP-utilising enzyme, mobile domain	Pyruvate, phosphate dikinase, chloroplastic (Precursor) GN=PPD OS=Mesembryanthemum crystallinum (Common ice plant) PE=2 SV=1	PREDICTED: pyruvate, phosphate dikinase 2 [Cucumis sativus]
Csa3G159450	3.19e-07	-2.79209	down	--	--	--	--	[R]	General function prediction only	Sugar efflux transporter for intercellular exchange	Bidirectional sugar transporter SWEET17 OS=Arabidopsis thaliana (Mouse-ear cress) PE=2 SV=2	PREDICTED: bidirectional sugar transporter SWEET17 [Cucumis sativus]
Csa3G166320	8.83e-06	-1.39325	down	[R]	General function prediction only	Molecular Function: single-stranded RNA binding (GO:0003727);; Cellular Component: vacuolar membrane (GO:0005774);; Biological Process: rRNA processing (GO:0006364);; Biological Process: mRNA processing (GO:0006397);; Biological Process: regulation of translation (GO:0006417);; Biological Process: chloroplast relocation (GO:0009902);; Cellular Component: chloroplast envelope (GO:0009941);; Biolog…	--	[R]	General function prediction only	Tetratricopeptide repeat;; Tetratricopeptide repeat;; TPR repeat;; Tetratricopeptide repeat;; Tetratricopeptide repeat;; Tetratricopeptide repeat;; Tetratricopeptide repeat;; Tetratricopeptide repeat;; Tetratricopeptide repeat;; Tetratricopeptide repeat	PsbB mRNA maturation factor Mbb1, chloroplastic (Precursor) GN=MBB1 OS=Chlamydomonas reinhardtii (Chlamydomonas smithii) PE=2 SV=1	PREDICTED: psbB mRNA maturation factor Mbb1, chloroplastic isoform X1 [Cucumis sativus]
Csa3G171100	0.00318411	-1.14811	down	[T]	Signal transduction mechanisms	Molecular Function: protein serine/threonine kinase activity (GO:0004674);; Molecular Function: pyruvate dehydrogenase (acetyl-transferring) kinase activity (GO:0004740);; Molecular Function: ATP binding (GO:0005524);; Cellular Component: mitochondrion (GO:0005739);; Biological Process: signal transduction (GO:0007165);; Molecular Function: histidine phosphotransfer kinase activity (GO:0009927);;…	K00898|0.0|vvi:100245923|hypothetical protein LOC100245923	[T]	Signal transduction mechanisms	Mitochondrial branched-chain alpha-ketoacid dehydrogenase kinase;; Histidine kinase-, DNA gyrase B-, and HSP90-like ATPase	[Pyruvate dehydrogenase (acetyl-transferring)] kinase, mitochondrial OS=Arabidopsis thaliana (Mouse-ear cress) PE=1 SV=1	PREDICTED: pyruvate dehydrogenase (acetyl-transferring) kinase, mitochondrial [Cucumis sativus]
Csa3G171200	4.96e-05	-1.08068	down	[RTKL]	--	Molecular Function: protein serine/threonine kinase activity (GO:0004674);; Molecular Function: ATP binding (GO:0005524);; Biological Process: protein phosphorylation (GO:0006468);; Biological Process: signal transduction (GO:0007165);;	--	[T]	Signal transduction mechanisms	Protein kinase domain;; Protein tyrosine kinase;; NAF domain;; Kinase-like	CBL-interacting serine/threonine-protein kinase 1 GN=MKP6.6 OS=Arabidopsis thaliana (Mouse-ear cress) PE=1 SV=2	PREDICTED: CBL-interacting serine/threonine-protein kinase 1 isoform X1 [Cucumis sativus]
Csa3G171770	0.00025514	-1.89492	down	[Q]	Secondary metabolites biosynthesis, transport and catabolism	--	--	[R]	General function prediction only	Thioesterase superfamily	1,4-dihydroxy-2-naphthoyl-CoA thioesterase 1 {ECO:0000303|PubMed:22372525} OS=Arabidopsis thaliana (Mouse-ear cress) PE=1 SV=1	PREDICTED: 1,4-dihydroxy-2-naphthoyl-CoA thioesterase 1-like isoform X1 [Cucumis sativus]
Csa3G172390	0.00145517	-1.7365	down	--	--	Biological Process: metabolic process (GO:0008152);; Molecular Function: transferase activity, transferring hexosyl groups (GO:0016758);;	--	[GC]	--	UDP-glucoronosyl and UDP-glucosyl transferase	Crocetin glucosyltransferase, chloroplastic (Precursor) GN=UGT75L6 OS=Gardenia jasminoides (Cape jasmine) PE=1 SV=1	PREDICTED: crocetin glucosyltransferase, chloroplastic-like [Cucumis sativus]
Csa3G175740	2.03e-14	-1.95207	down	--	--	Molecular Function: enzyme inhibitor activity (GO:0004857);; Molecular Function: pectinesterase activity (GO:0030599);; Biological Process: negative regulation of catalytic activity (GO:0043086);;	--	--	--	Plant invertase/pectin methylesterase inhibitor	21 kDa protein (Precursor) OS=Daucus carota (Wild carrot) PE=2 SV=1	PREDICTED: 21 kDa protein-like [Cucumis sativus]
Csa3G178520	4.85e-06	-1.86044	down	[O]	Posttranslational modification, protein turnover, chaperones	Molecular Function: serine-type endopeptidase activity (GO:0004252);; Biological Process: proteolysis (GO:0006508);; Biological Process: asymmetric cell division (GO:0008356);; Molecular Function: identical protein binding (GO:0042802);; Biological Process: negative regulation of catalytic activity (GO:0043086);;	--	--	--	Subtilase family;; Peptidase inhibitor I9;; PA domain	Subtilisin-like protease SBT1.7 {ECO:0000303|PubMed:16193095} (Precursor) GN=K8K14.8 OS=Arabidopsis thaliana (Mouse-ear cress) PE=1 SV=1	PREDICTED: subtilisin-like protease SBT1.7 [Cucumis sativus]
Csa3G180240	3.95e-10	-2.7484	down	--	--	Cellular Component: chloroplast (GO:0009507);;	--	--	--	--	--	PREDICTED: uncharacterized protein LOC101221214 [Cucumis sativus]
Csa3G180260	4.06e-07	-3.95985	down	--	--	Molecular Function: DNA binding (GO:0003677);; Molecular Function: sequence-specific DNA binding transcription factor activity (GO:0003700);; Cellular Component: nucleus (GO:0005634);; Biological Process: regulation of transcription, DNA-templated (GO:0006355);;	--	--	--	AP2 domain	Dehydration-responsive element-binding protein 1A GN=At4g25480 OS=Arabidopsis thaliana (Mouse-ear cress) PE=1 SV=2	PREDICTED: dehydration-responsive element-binding protein 1A [Cucumis sativus]
Csa3G182080	0.000414665	-1.09221	down	[M]	Cell wall/membrane/envelope biogenesis	--	--	--	--	Remorin, C-terminal region;; Remorin, N-terminal region	Remorin OS=Solanum tuberosum (Potato) PE=1 SV=1	PREDICTED: remorin [Cucumis sativus]
Csa3G182780	0.000191352	-1.07722	down	--	--	Cellular Component: integral component of membrane (GO:0016021);; Biological Process: transmembrane transport (GO:0055085);;	--	[P]	Inorganic ion transport and metabolism	Citrate transporter;; Arsenical pump membrane protein;; Bacterial Na+/H+ antiporter B (NhaB)	--	PREDICTED: putative transporter arsB [Cucumis sativus]
Csa3G183330	1.05e-06	-1.44362	down	--	--	Cellular Component: cytosol (GO:0005829);; Biological Process: trichome morphogenesis (GO:0010090);; Biological Process: cutin biosynthetic process (GO:0010143);; Molecular Function: anthranilate N-benzoyltransferase activity (GO:0047672);; Biological Process: epidermis morphogenesis (GO:0048730);; Biological Process: localization (GO:0051179);;	--	--	--	Transferase family	BAHD acyltransferase DCR GN=MRO11.2 OS=Arabidopsis thaliana (Mouse-ear cress) PE=2 SV=1	PREDICTED: BAHD acyltransferase DCR [Cucumis sativus]
Csa3G183960	3.21e-05	-1.33295	down	--	--	Molecular Function: DNA binding (GO:0003677);; Molecular Function: chromatin binding (GO:0003682);;	--	[O]	Posttranslational modification, protein turnover, chaperones	Myb-like DNA-binding domain	Protein REVEILLE 6 GN=RVE6 OS=Arabidopsis thaliana (Mouse-ear cress) PE=2 SV=1	PREDICTED: protein REVEILLE 6 isoform X1 [Cucumis sativus]
Csa3G194380	5.62e-05	-1.317	down	--	--	Molecular Function: DNA binding (GO:0003677);; Molecular Function: chromatin binding (GO:0003682);;	--	--	--	Myb-like DNA-binding domain	Transcription repressor KAN1 GN=MQK4.31 OS=Arabidopsis thaliana (Mouse-ear cress) PE=1 SV=1	PREDICTED: transcription repressor KAN1-like isoform X1 [Cucumis sativus]
Csa3G194390	1.46e-06	-1.45798	down	[R]	General function prediction only	Biological Process: myo-inositol hexakisphosphate biosynthetic process (GO:0010264);; Molecular Function: oxidoreductase activity (GO:0016491);; Biological Process: oxidation-reduction process (GO:0055114);;	--	[GQ]	--	Oxidoreductase family, NAD-binding Rossmann fold	Uncharacterized oxidoreductase At4g09670 GN=At4g09670 OS=Arabidopsis thaliana (Mouse-ear cress) PE=1 SV=1	PREDICTED: uncharacterized oxidoreductase At4g09670-like [Cucumis sativus]
Csa3G207390	0.000439329	-4.51266	down	--	--	Molecular Function: DNA binding (GO:0003677);; Molecular Function: sequence-specific DNA binding transcription factor activity (GO:0003700);; Biological Process: regulation of transcription, DNA-templated (GO:0006355);;	--	--	--	AP2 domain	Ethylene-responsive transcription factor ERF109 GN=ERF109 OS=Arabidopsis thaliana (Mouse-ear cress) PE=1 SV=1	PREDICTED: ethylene-responsive transcription factor ERF109 [Cucumis sativus]
Csa3G219190	0.0014101	-2.36067	down	--	--	Biological Process: defense response (GO:0006952);; Biological Process: response to biotic stimulus (GO:0009607);;	--	--	--	Pathogenesis-related protein Bet v I family	Major latex protein 146 GN=MLP146 OS=Papaver somniferum (Opium poppy) PE=2 SV=1	PREDICTED: major latex protein 146-like [Cucumis sativus]
Csa3G222790	1.97e-08	-3.63543	down	[C]	Energy production and conversion	Molecular Function: electron carrier activity (GO:0009055);; Biological Process: electron transport chain (GO:0022900);; Molecular Function: metal ion binding (GO:0046872);; Molecular Function: 2 iron, 2 sulfur cluster binding (GO:0051537);;	K02639|2e-66|vvi:100249080|hypothetical protein LOC100249080	--	--	2Fe-2S iron-sulfur cluster binding domain	Ferredoxin-1, chloroplastic (Precursor) GN=T19D16.12 OS=Arabidopsis thaliana (Mouse-ear cress) PE=1 SV=1	PREDICTED: ferredoxin-like [Cucumis sativus]
Csa3G222800	3.32e-07	-2.05613	down	[C]	Energy production and conversion	Biological Process: pentose-phosphate shunt (GO:0006098);; Molecular Function: electron carrier activity (GO:0009055);; Cellular Component: chloroplast stroma (GO:0009570);; Biological Process: response to blue light (GO:0009637);; Biological Process: response to high light intensity (GO:0009644);; Biological Process: abscisic acid biosynthetic process (GO:0009688);; Biological Process: response …	K02639|1e-59|pop:POPTR_814694|hypothetical protein	--	--	2Fe-2S iron-sulfur cluster binding domain	Ferredoxin-1, chloroplastic (Precursor) GN=T19D16.12 OS=Arabidopsis thaliana (Mouse-ear cress) PE=1 SV=1	PREDICTED: ferredoxin, leaf L-A-like [Cucumis sativus]
Csa3G238120	2.23e-11	-1.8913	down	[P]	Inorganic ion transport and metabolism	Biological Process: maltose metabolic process (GO:0000023);; Biological Process: pentose-phosphate shunt (GO:0006098);; Cellular Component: chloroplast thylakoid membrane (GO:0009535);; Cellular Component: chloroplast envelope (GO:0009941);; Molecular Function: transferase activity (GO:0016740);; Biological Process: starch biosynthetic process (GO:0019252);; Biological Process: positive regulatio…	--	--	--	Rhodanese-like domain	Rhodanese-like domain-containing protein 14, chloroplastic (Precursor) GN=At4g27700 OS=Arabidopsis thaliana (Mouse-ear cress) PE=2 SV=1	PREDICTED: rhodanese-like domain-containing protein 14, chloroplastic [Cucumis sativus]
Csa3G259700	1.53e-08	-1.64273	down	--	--	--	--	--	--	--	--	PREDICTED: uncharacterized protein LOC101205687 [Cucumis sativus]
Csa3G284030	0.000386	-1.02667	down	--	--	Biological Process: cellular metabolic process (GO:0044237);; Biological Process: system development (GO:0048731);;	--	--	--	--	--	PREDICTED: uncharacterized protein LOC101207516 isoform X4 [Cucumis sativus]
Csa3G298050	0.000434474	-1.94623	down	--	--	--	--	--	--	--	--	hypothetical protein Csa_3G298050 [Cucumis sativus]
Csa3G331340	2.83e-31	-3.30704	down	--	--	Biological Process: defense response (GO:0006952);; Biological Process: response to biotic stimulus (GO:0009607);;	--	--	--	Pathogenesis-related protein Bet v I family	Major latex protein 149 GN=MLP149 OS=Papaver somniferum (Opium poppy) PE=2 SV=1	hypothetical protein Csa_3G331340 [Cucumis sativus]
Csa3G333840	0.000198856	-2.03707	down	--	--	Biological Process: defense response (GO:0006952);; Biological Process: response to biotic stimulus (GO:0009607);;	--	--	--	Pathogenesis-related protein Bet v I family	MLP-like protein 34 GN=MLP34 OS=Arabidopsis thaliana (Mouse-ear cress) PE=2 SV=1	PREDICTED: kirola [Cucumis sativus]
Csa3G416650	1.18e-05	-2.68592	down	--	--	--	--	--	--	--	--	PREDICTED: uncharacterized protein LOC101212346 [Cucumis sativus]
Csa3G434960	5.55e-05	-1.73191	down	--	--	Molecular Function: iron ion binding (GO:0005506);; Cellular Component: cytoplasm (GO:0005737);; Biological Process: inositol catabolic process (GO:0019310);; Molecular Function: inositol oxygenase activity (GO:0050113);; Biological Process: oxidation-reduction process (GO:0055114);;	K00469|1e-159|vvi:100233007|myo-inositol oxidase	[R]	General function prediction only	Family of unknown function (DUF706)	Inositol oxygenase 1 OS=Arabidopsis thaliana (Mouse-ear cress) PE=2 SV=1	PREDICTED: inositol oxygenase 1-like isoform X2 [Cucumis sativus]
Csa3G444610	5.64e-10	-2.60992	down	--	--	Biological Process: phosphorelay signal transduction system (GO:0000160);; Molecular Function: signal transducer activity (GO:0004871);; Molecular Function: 2-alkenal reductase [NAD(P)] activity (GO:0032440);; Biological Process: oxidation-reduction process (GO:0055114);;	K14490|3e-77|pop:POPTR_751856|histidine phosphotransfer protein	[T]	Signal transduction mechanisms	Hpt domain	Histidine-containing phosphotransfer protein 4 GN=AHP4 OS=Arabidopsis thaliana (Mouse-ear cress) PE=1 SV=2	PREDICTED: histidine-containing phosphotransfer protein 4-like isoform X2 [Cucumis sativus]
Csa3G454120	0.00255453	-1.23121	down	--	--	--	--	--	--	non-haem dioxygenase in morphine synthesis N-terminal	--	PREDICTED: uncharacterized protein LOC101203918 [Cucumis sativus]
Csa3G457650	2.93e-05	-1.71401	down	[R]	General function prediction only	--	--	[R]	General function prediction only	Ankyrin repeat;; Ankyrin repeats (many copies);; Ankyrin repeats (3 copies);; Ankyrin repeat;; Ankyrin repeats (many copies)	Ankyrin repeat-containing protein At5g02620 GN=At5g02620 OS=Arabidopsis thaliana (Mouse-ear cress) PE=1 SV=1	hypothetical protein Csa_3G457650 [Cucumis sativus]
Csa3G483830	1.67e-13	-2.00372	down	--	--	Cellular Component: photosystem I reaction center (GO:0009538);; Biological Process: photosynthesis (GO:0015979);;	K02695|2e-88|pop:POPTR_712066|photosystem I reaction centre subunit VI (H) (PSAH)	--	--	Photosystem I reaction centre subunit VI	Photosystem I reaction center subunit VI, chloroplastic (Precursor) GN=PSAH OS=Spinacia oleracea (Spinach) PE=1 SV=1	PREDICTED: photosystem I reaction center subunit VI, chloroplastic-like [Cucumis sativus]
Csa3G564320	1.35e-06	-1.46348	down	--	--	Biological Process: transcription, DNA-templated (GO:0006351);; Molecular Function: sequence-specific DNA binding (GO:0043565);; Biological Process: single-organism process (GO:0044699);; Biological Process: anatomical structure development (GO:0048856);; Biological Process: regulation of biological process (GO:0050789);;	--	--	--	TCP family transcription factor	Transcription factor TCP20 GN=MOJ10.8 OS=Arabidopsis thaliana (Mouse-ear cress) PE=1 SV=1	PREDICTED: transcription factor TCP20 [Cucumis sativus]
Csa3G567830	0.000287166	-1.01496	down	--	--	Molecular Function: DNA binding (GO:0003677);; Cellular Component: nucleus (GO:0005634);;	--	--	--	SBP domain	Squamosa promoter-binding-like protein 13B GN=MFB16.6 OS=Arabidopsis thaliana (Mouse-ear cress) PE=3 SV=1	PREDICTED: squamosa promoter-binding-like protein 13A [Cucumis sativus]
Csa3G588470	9.04e-05	-2.54755	down	[R]	General function prediction only	Biological Process: defense response to insect (GO:0002213);; Molecular Function: sterol esterase activity (GO:0004771);; Molecular Function: triglyceride lipase activity (GO:0004806);; Cellular Component: extracellular region (GO:0005576);; Biological Process: fatty acid beta-oxidation (GO:0006635);;	--	[I]	Lipid transport and metabolism	Partial alpha/beta-hydrolase lipase region;; Alpha/beta hydrolase family;; Alpha/beta hydrolase family;; alpha/beta hydrolase fold	Triacylglycerol lipase 2 (Precursor) GN=LIP2 OS=Arabidopsis thaliana (Mouse-ear cress) PE=2 SV=1	PREDICTED: triacylglycerol lipase 2 isoform X2 [Cucumis sativus]
Csa3G604620	0.00038283	-1.58491	down	[E]	Amino acid transport and metabolism	Molecular Function: putrescine N-methyltransferase activity (GO:0030750);; Biological Process: methylation (GO:0032259);;	K00797|0.0|rcu:RCOM_1579780|spermidine synthase 1, putative (EC:2.1.1.53)	[E]	Amino acid transport and metabolism	Spermine/spermidine synthase;; Methyltransferase domain	Spermine synthase GN=MFH8.5 OS=Arabidopsis thaliana (Mouse-ear cress) PE=1 SV=1	PREDICTED: spermine synthase-like [Cucumis sativus]
Csa3G610280	0.0011265	-1.6986	down	--	--	Cellular Component: extracellular region (GO:0005576);; Cellular Component: plant-type cell wall (GO:0009505);; Cellular Component: plasmodesma (GO:0009506);; Biological Process: plasmodesmata-mediated intercellular transport (GO:0010497);; Biological Process: transport of virus in multicellular host (GO:0046739);;	--	--	--	Salt stress response/antifungal	Cysteine-rich repeat secretory protein 3 (Precursor) GN=CRRSP3 OS=Arabidopsis thaliana (Mouse-ear cress) PE=1 SV=1	hypothetical protein Csa_3G610280 [Cucumis sativus]
Csa3G611910	0.00428622	-2.04014	down	--	--	Molecular Function: iron ion binding (GO:0005506);; Molecular Function: oxidoreductase activity, acting on paired donors, with incorporation or reduction of molecular oxygen (GO:0016705);; Molecular Function: heme binding (GO:0020037);; Biological Process: oxidation-reduction process (GO:0055114);;	--	[Q]	Secondary metabolites biosynthesis, transport and catabolism	Cytochrome P450	Geraniol 8-hydroxylase GN=CYP76B10 OS=Swertia mussotii (Felwort) PE=1 SV=1	Cytochrome P450 [Cucumis sativus]
Csa3G624080	0.00322313	-1.17482	down	--	--	--	--	--	--	--	--	hypothetical protein Csa_3G624080 [Cucumis sativus]
Csa3G632280	2.81e-07	-1.60201	down	--	--	--	--	--	--	--	--	hypothetical protein Csa_3G632280 [Cucumis sativus]
Csa3G634340	0.00607696	-1.10235	down	--	--	--	--	--	--	GRAM domain	GEM-like protein 2 GN=At4g01600 OS=Arabidopsis thaliana (Mouse-ear cress) PE=2 SV=1	PREDICTED: GEM-like protein 2 [Cucumis sativus]
Csa3G634360	0.000107872	-1.04273	down	--	--	Molecular Function: hydrolase activity, hydrolyzing O-glycosyl compounds (GO:0004553);; Biological Process: carbohydrate metabolic process (GO:0005975);; Cellular Component: plant-type cell wall (GO:0009505);; Cellular Component: plasmodesma (GO:0009506);;	--	--	--	Glycosyl hydrolases family 17;; X8 domain	Probable glucan endo-1,3-beta-glucosidase A6 (Precursor) GN=A6 OS=Arabidopsis thaliana (Mouse-ear cress) PE=2 SV=1	PREDICTED: probable glucan endo-1,3-beta-glucosidase A6 [Cucumis sativus]
Csa3G638540	3.93e-16	-2.30327	down	[F]	Nucleotide transport and metabolism	Biological Process: MAPK cascade (GO:0000165);; Molecular Function: ATP binding (GO:0005524);; Biological Process: pentose-phosphate shunt (GO:0006098);; Biological Process: rRNA processing (GO:0006364);; Biological Process: protein targeting to membrane (GO:0006612);; Molecular Function: phosphoribulokinase activity (GO:0008974);; Cellular Component: chloroplast thylakoid membrane (GO:0009535);;…	K00855|0.0|pop:POPTR_712554|phosphoribulokinase (EC:2.7.1.19)	[TZ]	--	Phosphoribulokinase / Uridine kinase family	Phosphoribulokinase, chloroplastic (Precursor) OS=Triticum aestivum (Wheat) PE=2 SV=1	PREDICTED: phosphoribulokinase, chloroplastic [Cucumis sativus]
Csa3G639540	0.00142207	-1.14015	down	--	--	--	--	--	--	--	--	hypothetical protein Csa_3G639540 [Cucumis sativus]
Csa3G643770	8.15e-05	-2.19352	down	[Q]	Secondary metabolites biosynthesis, transport and catabolism	Molecular Function: iron ion binding (GO:0005506);; Molecular Function: flavonoid 3'-monooxygenase activity (GO:0016711);; Molecular Function: heme binding (GO:0020037);; Molecular Function: flavonoid 3',5'-hydroxylase activity (GO:0033772);; Biological Process: oxidation-reduction process (GO:0055114);;	--	[Q]	Secondary metabolites biosynthesis, transport and catabolism	Cytochrome P450	Cytochrome P450 71A1 GN=CYP71A1 OS=Persea americana (Avocado) PE=1 SV=2	Flavonoid 3-hydroxylase [Cucumis sativus]
Csa3G644790	5.08e-06	-1.27996	down	--	--	--	--	--	--	Protein of unknown function (DUF1677)	--	hypothetical protein Csa_3G644790 [Cucumis sativus]
Csa3G645980	0.000453646	-1.13948	down	[C]	Energy production and conversion	Cellular Component: peroxisome (GO:0005777);; Biological Process: oxidative photosynthetic carbon pathway (GO:0009854);; Molecular Function: FMN binding (GO:0010181);; Biological Process: defense response to bacterium (GO:0042742);; Biological Process: hydrogen peroxide biosynthetic process (GO:0050665);; Molecular Function: very-long-chain-(S)-2-hydroxy-acid oxidase activity (GO:0052852);; Molec…	K11517|0.0|rcu:RCOM_0684810|(S)-2-hydroxy-acid oxidase, putative (EC:1.1.3.15)	[C]	Energy production and conversion	FMN-dependent dehydrogenase;; Nitronate monooxygenase;; IMP dehydrogenase / GMP reductase domain;; Thiazole biosynthesis protein ThiG;; Histidine biosynthesis protein;; Conserved region in glutamate synthase	Peroxisomal (S)-2-hydroxy-acid oxidase GLO4 GN=GLO4 OS=Arabidopsis thaliana (Mouse-ear cress) PE=2 SV=1	hypothetical protein Csa_3G645980 [Cucumis sativus]
Csa3G646660	5.64e-06	-1.47621	down	--	--	--	--	--	--	--	--	PREDICTED: uncharacterized protein LOC101209455 isoform X2 [Cucumis sativus]
Csa3G651740	1.13e-06	-1.23169	down	[HE]	--	Molecular Function: phosphoglycerate dehydrogenase activity (GO:0004617);; Biological Process: L-serine biosynthetic process (GO:0006564);; Molecular Function: amino acid binding (GO:0016597);; Molecular Function: NAD binding (GO:0051287);; Biological Process: oxidation-reduction process (GO:0055114);;	K00058|0.0|pop:POPTR_1084113|hypothetical protein	[E]	Amino acid transport and metabolism	D-isomer specific 2-hydroxyacid dehydrogenase, NAD binding domain;; D-isomer specific 2-hydroxyacid dehydrogenase, catalytic domain;; ACT domain;; Acetohydroxy acid isomeroreductase, catalytic domain	D-3-phosphoglycerate dehydrogenase 2, chloroplastic (Precursor) GN=F11A6.8 OS=Arabidopsis thaliana (Mouse-ear cress) PE=1 SV=2	PREDICTED: D-3-phosphoglycerate dehydrogenase 1, chloroplastic [Cucumis sativus]
Csa3G656510	0.0012316	-1.88784	down	--	--	--	--	--	--	Uncharacterized ACR, COG1399	--	hypothetical protein Csa_3G656510 [Cucumis sativus]
Csa3G664560	3.55e-09	-2.98756	down	--	--	Cellular Component: chloroplast (GO:0009507);; Cellular Component: photosystem I (GO:0009522);; Cellular Component: photosystem II (GO:0009523);; Biological Process: photosynthesis, light harvesting (GO:0009765);; Cellular Component: integral component of membrane (GO:0016021);; Molecular Function: chlorophyll binding (GO:0016168);; Biological Process: protein-chromophore linkage (GO:0018298);; M…	K08912|0.0|rcu:RCOM_1344080|chlorophyll A/B binding protein, putative	--	--	Chlorophyll A-B binding protein	Chlorophyll a-b binding protein 3C, chloroplastic (Precursor) GN=CAB3C OS=Solanum lycopersicum (Tomato) PE=3 SV=1	PREDICTED: chlorophyll a-b binding protein of LHCII type 1-like [Cucumis sativus]
Csa3G681140	0.00169333	-1.14377	down	[Q]	Secondary metabolites biosynthesis, transport and catabolism	Molecular Function: iron ion binding (GO:0005506);; Molecular Function: heme binding (GO:0020037);; Biological Process: oxidation-reduction process (GO:0055114);; Molecular Function: aromatase activity (GO:0070330);;	--	[QI]	--	Cytochrome P450	Cytochrome P450 86B1 GN=CYP86B1 OS=Arabidopsis thaliana (Mouse-ear cress) PE=2 SV=1	hypothetical protein Csa_3G681140 [Cucumis sativus]
Csa3G686720	0.00173302	-2.19642	down	--	--	Cellular Component: mitochondrion (GO:0005739);; Cellular Component: chloroplast inner membrane (GO:0009706);;	--	--	--	Domain of unknown function (DUF3411)	Proline-rich receptor-like protein kinase PERK2 GN=PERK2 OS=Arabidopsis thaliana (Mouse-ear cress) PE=2 SV=3	PREDICTED: uncharacterized protein LOC101221174 [Cucumis sativus]
Csa3G687730	4.14e-09	-1.55834	down	[J]	Translation, ribosomal structure and biogenesis	Molecular Function: structural constituent of ribosome (GO:0003735);; Cellular Component: nucleus (GO:0005634);; Biological Process: pentose-phosphate shunt (GO:0006098);; Biological Process: DNA-templated transcription, elongation (GO:0006354);; Biological Process: translation (GO:0006412);; Biological Process: aromatic amino acid family biosynthetic process (GO:0009073);; Cellular Component: ch…	--	[J]	Translation, ribosomal structure and biogenesis	Ribosomal protein L1p/L10e family	50S ribosomal protein L1, chloroplastic (Precursor) GN=RPL1 OS=Spinacia oleracea (Spinach) PE=1 SV=1	PREDICTED: 50S ribosomal protein L1, chloroplastic-like [Cucumis sativus]
Csa3G696850	0.000386	-1.00073	down	--	--	Biological Process: metabolic process (GO:0008152);; Molecular Function: transferase activity (GO:0016740);; Molecular Function: metal ion binding (GO:0046872);;	--	[R]	General function prediction only	Ankyrin repeats (3 copies);; Ankyrin repeat;; Ankyrin repeats (many copies);; Ankyrin repeat;; Ankyrin repeats (many copies)	Zinc finger CCCH domain-containing protein 24 GN=OSJNBb0017F17.19 OS=Oryza sativa subsp. japonica (Rice) PE=2 SV=1	hypothetical protein Csa_3G696850 [Cucumis sativus]
Csa3G703170	0.000382042	-1.78168	down	--	--	--	--	--	--	--	--	hypothetical protein Csa_3G703170 [Cucumis sativus]
Csa3G727990	0.000393319	-2.90455	down	--	--	Molecular Function: sequence-specific DNA binding transcription factor activity (GO:0003700);; Biological Process: regulation of transcription, DNA-templated (GO:0006355);; Molecular Function: sequence-specific DNA binding (GO:0043565);;	--	--	--	WRKY DNA -binding domain	Probable WRKY transcription factor 70 GN=WRKY70 OS=Arabidopsis thaliana (Mouse-ear cress) PE=2 SV=1	WRKY transcription factor [Cucumis sativus]
Csa3G728030	0.000963502	-1.07802	down	[S]	Function unknown	Biological Process: response to molecule of bacterial origin (GO:0002237);; Molecular Function: transmembrane receptor protein tyrosine kinase activity (GO:0004714);; Molecular Function: ATP binding (GO:0005524);; Cellular Component: plasma membrane (GO:0005886);; Biological Process: signal transduction (GO:0007165);; Biological Process: regulation of meristem growth (GO:0010075);; Biological Pro…	--	--	--	Protein tyrosine kinase;; Protein kinase domain;; Leucine rich repeat;; Leucine Rich repeats (2 copies);; Leucine Rich Repeat;; Leucine rich repeat N-terminal domain;; Leucine Rich repeat	Probably inactive leucine-rich repeat receptor-like protein kinase At3g28040 (Precursor) GN=At3g28040 OS=Arabidopsis thaliana (Mouse-ear cress) PE=2 SV=1	PREDICTED: probably inactive leucine-rich repeat receptor-like protein kinase At3g28040 [Cucumis sativus]
Csa3G730790	3.06e-05	-2.25215	down	--	--	Cellular Component: plasma membrane (GO:0005886);; Cellular Component: integral component of membrane (GO:0016021);;	--	--	--	Domain of unknown function (DUF588)	CASP-like protein 4B1 GN=ARALYDRAFT_321547 OS=Arabidopsis lyrata subsp. lyrata (Lyre-leaved rock-cress) PE=3 SV=1	PREDICTED: CASP-like protein 4B1 [Cucumis sativus]
Csa3G731170	0.00238645	-1.09537	down	--	--	Biological Process: regulation of transcription, DNA-templated (GO:0006355);; Molecular Function: zinc ion binding (GO:0008270);; Molecular Function: histone binding (GO:0042393);;	--	[R]	General function prediction only	Domain of unknown function (DUF3594);; PHD-finger	PHD finger protein ALFIN-LIKE 1 GN=AL1 OS=Arabidopsis thaliana (Mouse-ear cress) PE=1 SV=1	PREDICTED: PHD finger protein ALFIN-LIKE 1-like [Cucumis sativus]
Csa3G732480	6.09e-06	-1.58586	down	--	--	Molecular Function: DNA binding (GO:0003677);; Molecular Function: chromatin binding (GO:0003682);; Cellular Component: nucleus (GO:0005634);;	--	[O]	Posttranslational modification, protein turnover, chaperones	Myb-like DNA-binding domain;; Myb-like DNA-binding domain	Transcription factor DIVARICATA GN=DIVARICATA OS=Antirrhinum majus (Garden snapdragon) PE=2 SV=1	PREDICTED: transcription factor DIVARICATA-like [Cucumis sativus]
Csa3G733220	0.00710509	-1.10942	down	[O]	Posttranslational modification, protein turnover, chaperones	--	--	[O]	Posttranslational modification, protein turnover, chaperones	Hsp20/alpha crystallin family	18.5 kDa class I heat shock protein GN=HSP18.5-C OS=Glycine max (Soybean) PE=3 SV=1	PREDICTED: 18.1 kDa class I heat shock protein-like [Cucumis sativus]
Csa3G733230	0.00098575	-2.27861	down	--	--	--	--	[O]	Posttranslational modification, protein turnover, chaperones	Hsp20/alpha crystallin family	18.1 kDa class I heat shock protein GN=HSP18.1 OS=Pisum sativum (Garden pea) PE=2 SV=1	PREDICTED: 18.1 kDa class I heat shock protein-like [Cucumis sativus]
Csa3G733250	9.23e-08	-1.65248	down	--	--	--	--	--	--	--	--	PREDICTED: uncharacterized protein LOC101222308 [Cucumis sativus]
Csa3G734150	2.55e-06	-1.51809	down	[Q]	Secondary metabolites biosynthesis, transport and catabolism	Molecular Function: copper ion binding (GO:0005507);; Molecular Function: L-ascorbate oxidase activity (GO:0008447);; Biological Process: lignin catabolic process (GO:0046274);; Cellular Component: apoplast (GO:0048046);; Molecular Function: hydroquinone:oxygen oxidoreductase activity (GO:0052716);; Biological Process: oxidation-reduction process (GO:0055114);;	--	[Q]	Secondary metabolites biosynthesis, transport and catabolism	Multicopper oxidase;; Multicopper oxidase;; Multicopper oxidase	Laccase-17 (Precursor) GN=LAC17 OS=Arabidopsis thaliana (Mouse-ear cress) PE=2 SV=1	PREDICTED: laccase-17-like [Cucumis sativus]
Csa3G734280	0.00880632	-1.57921	down	--	--	--	--	--	--	--	Uncharacterized protein At3g17950 GN=Y-3 OS=Arabidopsis thaliana (Mouse-ear cress) PE=1 SV=1	PREDICTED: uncharacterized protein LOC101206844 isoform X1 [Cucumis sativus]
Csa3G736730	0.000375023	-1.47854	down	--	--	Cellular Component: chloroplast (GO:0009507);;	--	--	--	--	--	PREDICTED: uncharacterized protein LOC101211971 [Cucumis sativus]
Csa3G748170	3.05e-05	-1.32469	down	[O]	Posttranslational modification, protein turnover, chaperones	Biological Process: protein peptidyl-prolyl isomerization (GO:0000413);; Molecular Function: peptidyl-prolyl cis-trans isomerase activity (GO:0003755);; Biological Process: protein folding (GO:0006457);; Cellular Component: chloroplast thylakoid membrane (GO:0009535);; Cellular Component: chloroplast thylakoid lumen (GO:0009543);; Biological Process: cellular response to water deprivation (GO:004…	--	[O]	Posttranslational modification, protein turnover, chaperones	FKBP-type peptidyl-prolyl cis-trans isomerase	Peptidyl-prolyl cis-trans isomerase FKBP16-4, chloroplastic (Precursor) GN=T22K18.11 OS=Arabidopsis thaliana (Mouse-ear cress) PE=1 SV=1	PREDICTED: peptidyl-prolyl cis-trans isomerase FKBP16-4, chloroplastic [Cucumis sativus]
Csa3G748260	2.39e-08	-1.40585	down	--	--	Molecular Function: DNA binding (GO:0003677);; Molecular Function: protein kinase activity (GO:0004672);; Molecular Function: ATP binding (GO:0005524);; Cellular Component: nucleus (GO:0005634);; Cellular Component: plasma membrane (GO:0005886);; Biological Process: regulation of transcription, DNA-templated (GO:0006355);; Biological Process: protein phosphorylation (GO:0006468);; Cellular Compon…	--	--	--	Protein kinase domain;; Protein tyrosine kinase;; Leucine Rich repeats (2 copies);; Leucine rich repeat;; Leucine Rich Repeat;; Leucine rich repeat N-terminal domain	Probable leucine-rich repeat receptor-like protein kinase At1g68400 (Precursor) GN=At1g68400 OS=Arabidopsis thaliana (Mouse-ear cress) PE=2 SV=1	Protein kinase APK1A, chloroplast [Cucumis sativus]
Csa3G775250	8.83e-06	-1.12562	down	--	--	--	--	--	--	IQ calmodulin-binding motif	--	PREDICTED: uncharacterized protein LOC101210869 [Cucumis sativus]
Csa3G776900	0.000377539	-1.17714	down	--	--	Biological Process: response to karrikin (GO:0080167);;	--	--	--	--	Vegetative cell wall protein gp1 (Precursor) GN=GP1 OS=Chlamydomonas reinhardtii (Chlamydomonas smithii) PE=1 SV=1	PREDICTED: uncharacterized protein LOC105434972 [Cucumis sativus]
Csa3G777030	0.000300523	-1.03305	down	--	--	Cellular Component: intracellular (GO:0005622);; Biological Process: signal transduction (GO:0007165);;	--	[T]	Signal transduction mechanisms	RhoGAP domain;; P21-Rho-binding domain	Rho GTPase-activating protein 1 GN=ROPGAP1 OS=Arabidopsis thaliana (Mouse-ear cress) PE=2 SV=1	hypothetical protein Csa_3G777030 [Cucumis sativus]
Csa3G778250	0.00256024	-1.05441	down	[IQR]	--	Molecular Function: oxidoreductase activity (GO:0016491);; Biological Process: oxidation-reduction process (GO:0055114);;	--	[R]	General function prediction only	short chain dehydrogenase;; Enoyl-(Acyl carrier protein) reductase;; KR domain	Secoisolariciresinol dehydrogenase (Fragment) OS=Forsythia intermedia (Border forsythia) PE=1 SV=1	hypothetical protein Csa_3G778250 [Cucumis sativus]
Csa3G779020	3.68e-05	-2.30574	down	--	--	Biological Process: immune system process (GO:0002376);; Biological Process: signal transduction (GO:0007165);; Biological Process: metabolic process (GO:0008152);; Biological Process: response to organic substance (GO:0010033);; Biological Process: defense response to other organism (GO:0098542);; Biological Process: response to oxygen-containing compound (GO:1901700);;	--	--	--	Late embryogenesis abundant protein	Protein YLS9 GN=F11F19.11 OS=Arabidopsis thaliana (Mouse-ear cress) PE=2 SV=1	PREDICTED: protein YLS9-like [Cucumis sativus]
Csa3G782750	2.68e-09	-1.79354	down	--	--	--	--	[R]	General function prediction only	ML domain	--	hypothetical protein Csa_3G782750 [Cucumis sativus]
Csa3G792060	2.42e-07	-1.61294	down	[R]	General function prediction only	Molecular Function: nucleotide binding (GO:0000166);; Molecular Function: nucleic acid binding (GO:0003676);;	--	[R]	General function prediction only	RNA recognition motif. (a.k.a. RRM, RBD, or RNP domain);; RNA recognition motif (a.k.a. RRM, RBD, or RNP domain);; RNA recognition motif. (a.k.a. RRM, RBD, or RNP domain)	Serine/arginine-rich SC35-like splicing factor SCL33 GN=F7A10.15 OS=Arabidopsis thaliana (Mouse-ear cress) PE=1 SV=1	PREDICTED: serine/arginine-rich SC35-like splicing factor SCL33 isoform X1 [Cucumis sativus]
Csa3G797570	5.93e-10	-2.11072	down	--	--	--	--	--	--	Protein of unknown function (DUF620)	--	PREDICTED: uncharacterized protein LOC101217417 [Cucumis sativus]
Csa3G809420	0.00146296	-1.0273	down	--	--	Molecular Function: DNA binding (GO:0003677);; Cellular Component: nucleus (GO:0005634);;	--	--	--	SBP domain	Squamosa promoter-binding-like protein 9 GN=SPL9 OS=Arabidopsis thaliana (Mouse-ear cress) PE=2 SV=2	PREDICTED: squamosa promoter-binding-like protein 9 [Cucumis sativus]
Csa3G812230	9.84e-08	-2.71504	down	[G]	Carbohydrate transport and metabolism	Molecular Function: hydrolase activity, hydrolyzing O-glycosyl compounds (GO:0004553);; Biological Process: carbohydrate metabolic process (GO:0005975);;	--	[G]	Carbohydrate transport and metabolism	Glycosyl hydrolase family 1	Beta-glucosidase 10 (Precursor) GN=BGLU10 OS=Arabidopsis thaliana (Mouse-ear cress) PE=2 SV=1	PREDICTED: beta-glucosidase 10-like [Cucumis sativus]
Csa3G813800	0.0015941	-1.02275	down	--	--	--	--	--	--	--	--	hypothetical protein Csa_3G813800 [Cucumis sativus]
Csa3G816000	0.00967036	-1.47853	down	--	--	Molecular Function: serine-type carboxypeptidase activity (GO:0004185);; Biological Process: proteolysis (GO:0006508);;	--	[OE]	--	Serine carboxypeptidase	Serine carboxypeptidase-like 45 (Precursor) GN=SCPL45 OS=Arabidopsis thaliana (Mouse-ear cress) PE=2 SV=1	PREDICTED: serine carboxypeptidase-like 45 isoform X1 [Cucumis sativus]
Csa3G816030	5.95e-13	-2.81326	down	[KAD]	--	Molecular Function: DNA binding (GO:0003677);; Molecular Function: chromatin binding (GO:0003682);;	K09422|1e-126|pop:POPTR_663179|MYB053	[K]	Transcription	Myb-like DNA-binding domain;; Myb-like DNA-binding domain	Myb-related protein 306 OS=Antirrhinum majus (Garden snapdragon) PE=2 SV=1	myb-related protein 306-like [Cucumis sativus]
Csa3G816080	0.00838565	-1.53626	down	--	--	--	--	--	--	Remorin, C-terminal region	Remorin GN=DBP OS=Arabidopsis thaliana (Mouse-ear cress) PE=1 SV=1	PREDICTED: remorin [Cucumis sativus]
Csa3G816710	0.000981188	-1.97383	down	--	--	--	--	--	--	VQ motif	Calmodulin-binding protein 25 {ECO:0000303|PubMed:15086802} OS=Arabidopsis thaliana (Mouse-ear cress) PE=1 SV=1	PREDICTED: calmodulin-binding protein 25 [Cucumis sativus]
Csa3G818280	0.00497558	-1.32588	down	--	--	Cellular Component: integral component of membrane (GO:0016021);; Molecular Function: transmembrane transporter activity (GO:0022857);; Biological Process: transmembrane transport (GO:0055085);;	--	--	--	EamA-like transporter family	WAT1-related protein At5g07050 GN=At5g07050 OS=Arabidopsis thaliana (Mouse-ear cress) PE=2 SV=1	hypothetical protein Csa_3G818280 [Cucumis sativus]
Csa3G821560	1.58e-23	-2.41507	down	[R]	General function prediction only	Biological Process: metabolic process (GO:0008152);; Molecular Function: hydrolase activity (GO:0016787);; Biological Process: response to arsenic-containing substance (GO:0046685);; Biological Process: photoperiodism, flowering (GO:0048573);;	--	[R]	General function prediction only	Haloacid dehalogenase-like hydrolase;; haloacid dehalogenase-like hydrolase;; HAD-hyrolase-like	Riboflavin kinase GN=F18E5.90 OS=Arabidopsis thaliana (Mouse-ear cress) PE=1 SV=1	PREDICTED: haloacid dehalogenase-like hydrolase domain-containing protein 3 [Cucumis sativus]
Csa3G822100	1.67e-11	-1.63983	down	[T]	Signal transduction mechanisms	Biological Process: phosphorelay signal transduction system (GO:0000160);;	K14492|8e-85|pop:POPTR_777043|type-a response regulator	[K]	Transcription	Response regulator receiver domain	Two-component response regulator ARR9 GN=F24I3.120 OS=Arabidopsis thaliana (Mouse-ear cress) PE=1 SV=1	PREDICTED: two-component response regulator ARR9 [Cucumis sativus]
Csa3G823040	0.0033362	-1.11403	down	--	--	--	--	--	--	--	--	PREDICTED: uncharacterized protein LOC101207074 [Cucumis sativus]
Csa3G825030	0.00900937	-1.96663	down	--	--	--	--	--	--	--	--	PREDICTED: uncharacterized protein LOC105435001 [Cucumis sativus]
Csa3G826640	1.92e-08	-2.74941	down	[G]	Carbohydrate transport and metabolism	Molecular Function: transporter activity (GO:0005215);; Biological Process: transport (GO:0006810);; Cellular Component: integral component of membrane (GO:0016021);;	--	[G]	Carbohydrate transport and metabolism	Major intrinsic protein	Aquaporin NIP2-1 GN=NIP2-1 OS=Zea mays (Maize) PE=2 SV=2	aquaporin NIP2-1-like [Cucumis sativus]
Csa3G838690	0.00166009	-2.65809	down	[RTKL]	--	Molecular Function: protein serine/threonine kinase activity (GO:0004674);; Molecular Function: ATP binding (GO:0005524);; Biological Process: protein phosphorylation (GO:0006468);;	--	--	--	Protein kinase domain;; Salt stress response/antifungal;; Protein tyrosine kinase	Cysteine-rich receptor-like protein kinase 42 (Precursor) GN=CRK42 OS=Arabidopsis thaliana (Mouse-ear cress) PE=2 SV=1	hypothetical protein Csa_3G838690 [Cucumis sativus]
Csa3G838720	0.00322313	-1.78061	down	--	--	Biological Process: metabolic process (GO:0008152);; Molecular Function: galactinol-raffinose galactosyltransferase activity (GO:0047268);; Molecular Function: galactinol-sucrose galactosyltransferase activity (GO:0047274);;	--	--	--	Raffinose synthase or seed imbibition protein Sip1	Probable galactinol--sucrose galactosyltransferase 5 OS=Arabidopsis thaliana (Mouse-ear cress) PE=1 SV=1	probable galactinol--sucrose galactosyltransferase 5-like [Cucumis sativus]
Csa3G842060	7.16e-07	-2.42593	down	--	--	Molecular Function: calcium ion binding (GO:0005509);; Molecular Function: calcium-dependent phospholipid binding (GO:0005544);;	--	[U]	Intracellular trafficking, secretion, and vesicular transport	Annexin;; IBV 3C protein	Annexin D8 GN=T2L20 OS=Arabidopsis thaliana (Mouse-ear cress) PE=2 SV=2	PREDICTED: annexin D8-like isoform X1 [Cucumis sativus]
Csa3G843820	1.53e-05	-1.3312	down	--	--	Molecular Function: sequence-specific DNA binding transcription factor activity (GO:0003700);; Biological Process: regulation of transcription, DNA-templated (GO:0006355);; Molecular Function: zinc ion binding (GO:0008270);; Molecular Function: sequence-specific DNA binding (GO:0043565);;	--	[K]	Transcription	GATA zinc finger	GATA transcription factor 9 GN=GATA9 OS=Arabidopsis thaliana (Mouse-ear cress) PE=2 SV=1	PREDICTED: GATA transcription factor 9-like [Cucumis sativus]
Csa3G844860	4.62e-06	-1.23599	down	[OC]	--	Biological Process: glycerol ether metabolic process (GO:0006662);; Molecular Function: protein disulfide oxidoreductase activity (GO:0015035);; Biological Process: cell redox homeostasis (GO:0045454);; Biological Process: oxidation-reduction process (GO:0055114);;	--	[O]	Posttranslational modification, protein turnover, chaperones	Thioredoxin	Thioredoxin-like 1-1, chloroplastic (Precursor) GN=At1g08570 OS=Arabidopsis thaliana (Mouse-ear cress) PE=2 SV=1	PREDICTED: thioredoxin-like 1-1, chloroplastic [Cucumis sativus]
Csa3G847090	6.15e-06	-3.09784	down	[R]	General function prediction only	--	--	[R]	General function prediction only	Ankyrin repeats (3 copies);; Ankyrin repeats (many copies);; Ankyrin repeat;; Domain of unknown function;; Ankyrin repeat;; Ankyrin repeats (many copies)	Ankyrin repeat-containing protein At3g12360 GN=At3g12360 OS=Arabidopsis thaliana (Mouse-ear cress) PE=2 SV=1	PREDICTED: uncharacterized protein LOC101204214 [Cucumis sativus]
Csa3G852640	1.74e-09	-7.8255	down	[Q]	Secondary metabolites biosynthesis, transport and catabolism	Molecular Function: iron ion binding (GO:0005506);; Molecular Function: oxidoreductase activity, acting on paired donors, with incorporation or reduction of molecular oxygen (GO:0016705);; Molecular Function: heme binding (GO:0020037);; Biological Process: oxidation-reduction process (GO:0055114);;	--	[Q]	Secondary metabolites biosynthesis, transport and catabolism	Cytochrome P450	Cytochrome P450 82A3 GN=CYP82A3 OS=Glycine max (Soybean) PE=2 SV=1	PREDICTED: cytochrome P450 CYP82D47-like [Cucumis sativus]
Csa3G853140	1.24e-05	-1.82025	down	--	--	Molecular Function: iron ion binding (GO:0005506);; Molecular Function: oxidoreductase activity, acting on paired donors, with incorporation or reduction of molecular oxygen (GO:0016705);; Molecular Function: heme binding (GO:0020037);; Biological Process: oxidation-reduction process (GO:0055114);;	--	[Q]	Secondary metabolites biosynthesis, transport and catabolism	Cytochrome P450	Cytochrome P450 82A3 GN=CYP82A3 OS=Glycine max (Soybean) PE=2 SV=1	hypothetical protein Csa_3G853140 [Cucumis sativus]
Csa3G854770	0.0068461	-2.57306	down	--	--	--	--	[R]	General function prediction only	Protein of unknown function, DUF607	Calcium uniporter protein 4, mitochondrial (Precursor) OS=Arabidopsis thaliana (Mouse-ear cress) PE=2 SV=1	PREDICTED: calcium uniporter protein 4, mitochondrial [Cucumis sativus]
Csa3G855960	0.00129563	-1.12432	down	--	--	--	--	--	--	--	Uncharacterized protein At1g01500 GN=At1g01500 OS=Arabidopsis thaliana (Mouse-ear cress) PE=2 SV=1	PREDICTED: uncharacterized protein At1g01500 [Cucumis sativus]
Csa3G857080	0.00179687	-5.76707	down	--	--	Molecular Function: DNA binding (GO:0003677);; Molecular Function: chromatin binding (GO:0003682);; Cellular Component: nucleus (GO:0005634);;	--	[O]	Posttranslational modification, protein turnover, chaperones	--	Protein RADIALIS-like 3 GN=RL3 OS=Arabidopsis thaliana (Mouse-ear cress) PE=2 SV=1	PREDICTED: protein RADIALIS-like 4 [Cucumis melo]
Csa3G859700	3.99e-06	-2.13922	down	[G]	Carbohydrate transport and metabolism	Molecular Function: hydrolase activity, hydrolyzing O-glycosyl compounds (GO:0004553);; Biological Process: carbohydrate metabolic process (GO:0005975);;	--	--	--	Cellulase (glycosyl hydrolase family 5);; Sugar-binding cellulase-like	Mannan endo-1,4-beta-mannosidase 7 (Precursor) GN=MAN7 OS=Arabidopsis thaliana (Mouse-ear cress) PE=2 SV=1	PREDICTED: mannan endo-1,4-beta-mannosidase 7 [Cucumis sativus]
Csa3G860320	0.00020286	-1.8048	down	--	--	Molecular Function: sequence-specific DNA binding transcription factor activity (GO:0003700);; Biological Process: regulation of transcription, DNA-templated (GO:0006355);; Molecular Function: sequence-specific DNA binding (GO:0043565);;	--	--	--	bZIP transcription factor;; Basic region leucine zipper	Ocs element-binding factor 1 GN=OBF1 OS=Zea mays (Maize) PE=2 SV=2	PREDICTED: ocs element-binding factor 1-like [Cucumis sativus]
Csa3G865390	1.59e-07	-1.30159	down	--	--	Biological Process: tryptophan biosynthetic process (GO:0000162);; Biological Process: polysaccharide biosynthetic process (GO:0000271);; Cellular Component: plasma membrane (GO:0005886);; Biological Process: water transport (GO:0006833);; Biological Process: defense response (GO:0006952);; Biological Process: pattern specification process (GO:0007389);; Biological Process: regulation of cell siz…	--	--	--	EamA-like transporter family	Protein WALLS ARE THIN 1 GN=WAT1 OS=Arabidopsis thaliana (Mouse-ear cress) PE=1 SV=1	PREDICTED: protein WALLS ARE THIN 1-like [Cucumis sativus]
Csa3G874320	0.00649352	-1.96494	down	[R]	General function prediction only	Molecular Function: zinc ion binding (GO:0008270);; Molecular Function: mannitol dehydrogenase activity (GO:0046029);; Biological Process: oxidation-reduction process (GO:0055114);;	--	[Q]	Secondary metabolites biosynthesis, transport and catabolism	Alcohol dehydrogenase GroES-like domain;; Zinc-binding dehydrogenase;; D-isomer specific 2-hydroxyacid dehydrogenase, NAD binding domain	Probable cinnamyl alcohol dehydrogenase 6 GN=OSJNBa0065B15.8 OS=Oryza sativa subsp. japonica (Rice) PE=2 SV=2	PREDICTED: probable cinnamyl alcohol dehydrogenase 6 [Cucumis sativus]
Csa3G875430	0.00363305	-1.13042	down	[C]	Energy production and conversion	Molecular Function: copper ion binding (GO:0005507);; Molecular Function: electron carrier activity (GO:0009055);;	K02638|8e-87|rcu:RCOM_1599580|Plastocyanin A, chloroplast precursor, putative	--	--	Copper binding proteins, plastocyanin/azurin family;; Cupredoxin-like domain	Plastocyanin, chloroplastic (Precursor) GN=PETE OS=Spinacia oleracea (Spinach) PE=1 SV=2	PREDICTED: plastocyanin [Cucumis sativus]
Csa3G878880	0.00304769	-1.28837	down	[C]	Energy production and conversion	Molecular Function: hydrogen ion transmembrane transporter activity (GO:0015078);; Biological Process: ATP hydrolysis coupled proton transport (GO:0015991);; Cellular Component: integral component of membrane (GO:0016021);; Cellular Component: proton-transporting V-type ATPase, V0 domain (GO:0033179);;	K03661|1e-111|pop:POPTR_561839|hypothetical protein	[C]	Energy production and conversion	ATP synthase subunit C	V-type proton ATPase subunit c&apos;&apos;2 GN=F3N11.6 OS=Arabidopsis thaliana (Mouse-ear cress) PE=1 SV=1	PREDICTED: V-type proton ATPase subunit c&apos;&apos;2 [Cucumis sativus]
Csa3G882930	2.82e-05	-2.16018	down	[RTKL]	--	Molecular Function: protein serine/threonine kinase activity (GO:0004674);; Molecular Function: non-membrane spanning protein tyrosine kinase activity (GO:0004715);; Molecular Function: ATP binding (GO:0005524);; Biological Process: response to stress (GO:0006950);; Molecular Function: hydrolase activity (GO:0016787);; Biological Process: peptidyl-tyrosine phosphorylation (GO:0018108);;	--	--	--	Protein kinase domain;; Protein tyrosine kinase;; Universal stress protein family	Serine/threonine-protein kinase GN=PUB52 OS=Arabidopsis thaliana (Mouse-ear cress) PE=2 SV=1	PREDICTED: U-box domain-containing protein 52 [Cucumis sativus]
Csa3G888520	5.8e-06	-2.02348	down	--	--	--	--	--	--	Protein of unknown function, DUF599	--	PREDICTED: uncharacterized protein LOC101209101 [Cucumis sativus]
Csa3G889840	5.3e-09	-1.8708	down	--	--	Cellular Component: nucleus (GO:0005634);; Biological Process: pentose-phosphate shunt (GO:0006098);; Biological Process: rRNA processing (GO:0006364);; Biological Process: response to oxidative stress (GO:0006979);; Cellular Component: chloroplast thylakoid membrane (GO:0009535);; Cellular Component: chloroplast thylakoid lumen (GO:0009543);; Biological Process: response to blue light (GO:000963…	K00434|1e-172|pop:POPTR_864655|hypothetical protein	--	--	Peroxidase	Thylakoid lumenal 29 kDa protein, chloroplastic (Precursor) GN=CLEB3J9 OS=Solanum lycopersicum (Tomato) PE=3 SV=1	PREDICTED: thylakoid lumenal 29 kDa protein, chloroplastic [Cucumis sativus]
Csa3G893960	0.00752431	-1.23706	down	[S]	Function unknown	Biological Process: activation of MAPKK activity (GO:0000186);; Biological Process: response to molecule of bacterial origin (GO:0002237);; Molecular Function: MAP kinase kinase kinase activity (GO:0004709);; Molecular Function: ATP binding (GO:0005524);; Biological Process: protein targeting to membrane (GO:0006612);; Biological Process: positive regulation of flavonoid biosynthetic process (GO:…	--	--	--	Protein kinase domain;; Protein tyrosine kinase;; Leucine Rich repeats (2 copies);; Leucine rich repeat;; Leucine Rich Repeat;; Leucine Rich repeat	Receptor-like protein kinase HSL1 (Precursor) GN=HSL1 OS=Arabidopsis thaliana (Mouse-ear cress) PE=2 SV=1	PREDICTED: receptor-like protein kinase HSL1 [Cucumis sativus]
Csa3G895810	0.00171662	-2.30079	down	--	--	--	--	--	--	--	Synaptonemal complex protein 1 GN=ZYP1A OS=Arabidopsis thaliana (Mouse-ear cress) PE=2 SV=1	PREDICTED: synaptonemal complex protein 1-like [Cucumis sativus]
Csa3G901080	8.31e-05	-1.17364	down	[V]	Defense mechanisms	Molecular Function: ATP binding (GO:0005524);; Biological Process: metabolic process (GO:0008152);; Cellular Component: integral component of membrane (GO:0016021);; Molecular Function: ATPase activity, coupled to transmembrane movement of substances (GO:0042626);; Biological Process: transmembrane transport (GO:0055085);;	--	[Q]	Secondary metabolites biosynthesis, transport and catabolism	ABC transporter transmembrane region;; ABC transporter;; RecF/RecN/SMC N terminal domain;; Predicted ATPase of the ABC class;; P-loop containing region of AAA domain;; AAA domain;; Zeta toxin;; Protein of unknown function, DUF258	ABC transporter B family member 2 (Precursor) GN=F20B18.70 OS=Arabidopsis thaliana (Mouse-ear cress) PE=1 SV=3	PREDICTED: ABC transporter B family member 2 [Cucumis sativus]
Csa3G901110	4.01e-11	-1.81307	down	--	--	--	--	--	--	--	--	hypothetical protein Csa_3G901110 [Cucumis sativus]
Csa3G902960	0.00914663	-3.23276	down	--	--	--	--	--	--	LSD1 zinc finger	Protein LOL1 GN=LOL1 OS=Arabidopsis thaliana (Mouse-ear cress) PE=2 SV=1	PREDICTED: protein LOL1 [Cucumis sativus]
Csa3G903520	0.00237402	-1.92332	down	[E]	Amino acid transport and metabolism	Cellular Component: glycine cleavage complex (GO:0005960);; Biological Process: glycine decarboxylation via glycine cleavage system (GO:0019464);;	K02437|1e-102|vvi:100259229|hypothetical protein LOC100259229	[E]	Amino acid transport and metabolism	Glycine cleavage H-protein	Glycine cleavage system H protein, mitochondrial (Precursor) GN=GDCSH OS=Pisum sativum (Garden pea) PE=1 SV=1	PREDICTED: glycine cleavage system H protein 3, mitochondrial [Cucumis sativus]
Csa3G903530	8.91e-35	-4.30342	down	[Q]	Secondary metabolites biosynthesis, transport and catabolism	Molecular Function: iron ion binding (GO:0005506);; Molecular Function: oxidoreductase activity, acting on paired donors, with incorporation or reduction of molecular oxygen (GO:0016705);; Molecular Function: heme binding (GO:0020037);; Biological Process: oxidation-reduction process (GO:0055114);;	K04123|7e-65|ath:AT2G32440|KAO2	[QI]	--	Cytochrome P450	Beta-amyrin 11-oxidase GN=CYP88D6 OS=Glycyrrhiza uralensis (Chinese licorice) PE=1 SV=1	hypothetical protein Csa_3G903530 [Cucumis sativus]
Csa3G914060	1.84e-08	-2.60171	down	[I]	Lipid transport and metabolism	Biological Process: lipid metabolic process (GO:0006629);; Cellular Component: plastid (GO:0009536);; Molecular Function: lipase activity (GO:0016298);; Molecular Function: carboxylic ester hydrolase activity (GO:0052689);;	--	[I]	Lipid transport and metabolism	Lipase (class 3);; Protein of unknown function (DUF2974)	Phospholipase A1-Ibeta2, chloroplastic (Precursor) GN=At4g16820 OS=Arabidopsis thaliana (Mouse-ear cress) PE=1 SV=2	PREDICTED: phospholipase A1-Ibeta2, chloroplastic [Cucumis sativus]
Csa3G914580	2.94e-10	-2.027	down	--	--	Molecular Function: serine-type endopeptidase inhibitor activity (GO:0004867);; Biological Process: response to wounding (GO:0009611);; Biological Process: negative regulation of endopeptidase activity (GO:0010951);;	--	--	--	Potato inhibitor I family	Protease inhibitor HPI OS=Hevea brasiliensis (Para rubber tree) PE=1 SV=2	hypothetical protein Csa_3G914580 [Cucumis sativus]
Csa4G000640	0.000475575	-1.38933	down	--	--	--	--	--	--	--	--	PREDICTED: uncharacterized protein LOC101219359 [Cucumis sativus]
Csa4G000810	0.000370057	-2.56255	down	--	--	Molecular Function: serine-type endopeptidase inhibitor activity (GO:0004867);; Biological Process: negative regulation of endopeptidase activity (GO:0010951);;	--	--	--	Squash family serine protease inhibitor	Trypsin inhibitor 1 (Precursor) OS=Trichosanthes kirilowii (Chinese snake gourd) PE=3 SV=1	Trypsin inhibitor 1 [Cucumis sativus]
Csa4G003720	4.06e-06	-1.15273	down	[KL]	--	Molecular Function: sequence-specific DNA binding transcription factor activity (GO:0003700);; Biological Process: regulation of transcription, DNA-templated (GO:0006355);; Molecular Function: sequence-specific DNA binding (GO:0043565);;	--	--	--	WRKY DNA -binding domain	Probable WRKY transcription factor 69 GN=WRKY69 OS=Arabidopsis thaliana (Mouse-ear cress) PE=2 SV=1	PREDICTED: probable WRKY transcription factor 27 [Cucumis sativus]
Csa4G007610	1.93e-05	-1.50929	down	[E]	Amino acid transport and metabolism	Molecular Function: transporter activity (GO:0005215);; Biological Process: oligopeptide transport (GO:0006857);; Cellular Component: integral component of membrane (GO:0016021);;	--	[E]	Amino acid transport and metabolism	POT family	Protein NRT1/ PTR FAMILY 6.1 GN=NPF6.1 OS=Arabidopsis thaliana (Mouse-ear cress) PE=2 SV=1	PREDICTED: protein NRT1/ PTR FAMILY 6.1 [Cucumis sativus]
Csa4G012380	7.79e-16	-2.37109	down	--	--	--	--	--	--	--	--	PREDICTED: uncharacterized protein LOC105435167 [Cucumis sativus]
Csa4G012410	4.99e-06	-1.35254	down	--	--	--	--	--	--	--	--	PREDICTED: uncharacterized protein LOC101214522 [Cucumis sativus]
Csa4G012510	0.000693483	-1.23882	down	[J]	Translation, ribosomal structure and biogenesis	Molecular Function: RNA binding (GO:0003723);; Cellular Component: nucleus (GO:0005634);; Cellular Component: ribosome (GO:0005840);; Biological Process: pentose-phosphate shunt (GO:0006098);; Biological Process: rRNA processing (GO:0006364);; Cellular Component: chloroplast stroma (GO:0009570);; Biological Process: photosynthetic electron transport in photosystem I (GO:0009773);; Biological Proc…	--	--	--	S1 RNA binding domain	30S ribosomal protein S1, chloroplastic (Precursor) GN=RPS1 OS=Spinacia oleracea (Spinach) PE=1 SV=1	PREDICTED: uncharacterized protein LOC101213559 isoform X2 [Cucumis sativus]
Csa4G026850	0.000375023	-1.11059	down	--	--	Molecular Function: peroxidase activity (GO:0004601);; Cellular Component: extracellular region (GO:0005576);; Cellular Component: vacuole (GO:0005773);; Cellular Component: cytosol (GO:0005829);; Biological Process: response to oxidative stress (GO:0006979);; Biological Process: determination of bilateral symmetry (GO:0009855);; Biological Process: polarity specification of adaxial/abaxial axis …	K00430|1e-170|pop:POPTR_650697|hypothetical protein	--	--	Peroxidase	Peroxidase 17 (Precursor) GN=F14M13.18 OS=Arabidopsis thaliana (Mouse-ear cress) PE=2 SV=1	PREDICTED: peroxidase 17 [Cucumis sativus]
Csa4G026880	5.34e-06	-1.37512	down	--	--	Molecular Function: catalytic activity (GO:0003824);; Biological Process: metabolic process (GO:0008152);; Cellular Component: extrinsic component of membrane (GO:0019898);;	--	[V]	Defense mechanisms	Lanthionine synthetase C-like protein	LanC-like protein GCL1 GN=GCL1 OS=Arabidopsis thaliana (Mouse-ear cress) PE=2 SV=1	PREDICTED: lanC-like protein GCL1 [Cucumis sativus]
Csa4G038760	0.000581916	-1.11175	down	--	--	--	--	--	--	Transcriptional repressor, ovate	Transcription repressor OFP7 GN=OFP7 OS=Arabidopsis thaliana (Mouse-ear cress) PE=2 SV=1	PREDICTED: transcription repressor OFP7 [Cucumis sativus]
Csa4G043850	0.00696637	-2.90242	down	[K]	Transcription	Biological Process: regulation of transcription, DNA-templated (GO:0006355);; Molecular Function: sequence-specific DNA binding (GO:0043565);;	--	[K]	Transcription	Homeobox domain	Homeobox-leucine zipper protein ATHB-40 GN=ATHB-40 OS=Arabidopsis thaliana (Mouse-ear cress) PE=2 SV=3	PREDICTED: homeobox-leucine zipper protein ATHB-40-like [Cucumis sativus]
Csa4G043870	2.44e-11	-1.93109	down	[C]	Energy production and conversion	Molecular Function: aldehyde dehydrogenase (NAD) activity (GO:0004029);; Molecular Function: aldehyde dehydrogenase [NAD(P)+] activity (GO:0004030);; Cellular Component: endoplasmic reticulum (GO:0005783);; Biological Process: cellular aldehyde metabolic process (GO:0006081);; Biological Process: response to mechanical stimulus (GO:0009612);; Cellular Component: membrane (GO:0016020);; Biological…	K00128|0.0|vvi:100247106|hypothetical protein LOC100247106	[C]	Energy production and conversion	Aldehyde dehydrogenase family	Aldehyde dehydrogenase family 3 member F1 GN=ALDH3F1 OS=Arabidopsis thaliana (Mouse-ear cress) PE=2 SV=2	PREDICTED: aldehyde dehydrogenase family 3 member F1 [Cucumis sativus]
Csa4G047950	5.12e-09	-1.54897	down	[O]	Posttranslational modification, protein turnover, chaperones	Molecular Function: serine-type endopeptidase activity (GO:0004252);; Biological Process: proteolysis (GO:0006508);;	--	--	--	Subtilase family;; Peptidase inhibitor I9;; PA domain	Subtilisin-like protease SBT3.5 {ECO:0000303|PubMed:16193095} (Precursor) OS=Arabidopsis thaliana (Mouse-ear cress) PE=1 SV=1	PREDICTED: subtilisin-like protease SBT3.5 isoform X1 [Cucumis sativus]
Csa4G050280	0.00419353	-3.08932	down	[P]	Inorganic ion transport and metabolism	Molecular Function: solute:hydrogen antiporter activity (GO:0015299);; Cellular Component: integral component of membrane (GO:0016021);; Biological Process: hydrogen ion transmembrane transport (GO:1902600);;	--	[P]	Inorganic ion transport and metabolism	Sodium/hydrogen exchanger family	Cation/H(+) antiporter 18 GN=CHX18 OS=Arabidopsis thaliana (Mouse-ear cress) PE=2 SV=1	PREDICTED: cation/H(+) antiporter 18-like [Cucumis sativus]
Csa4G050780	3.43e-09	-2.14474	down	[P]	Inorganic ion transport and metabolism	Molecular Function: solute:hydrogen antiporter activity (GO:0015299);; Cellular Component: integral component of membrane (GO:0016021);; Biological Process: hydrogen ion transmembrane transport (GO:1902600);;	--	[P]	Inorganic ion transport and metabolism	Sodium/hydrogen exchanger family;; Universal stress protein family	Cation/H(+) antiporter 18 GN=CHX18 OS=Arabidopsis thaliana (Mouse-ear cress) PE=2 SV=1	PREDICTED: cation/H(+) antiporter 18-like [Cucumis sativus]
Csa4G050820	0.00061888	-1.95544	down	--	--	--	--	--	--	Protein of unknown function (DUF1191)	--	hypothetical protein Csa_4G050820 [Cucumis sativus]
Csa4G051570	3.09e-17	-2.40146	down	--	--	Molecular Function: zinc ion binding (GO:0008270);;	--	--	--	Ring finger domain;; RING-H2 zinc finger;; Zinc finger, C3HC4 type (RING finger);; Zinc finger, C3HC4 type (RING finger);; zinc-RING finger domain;; Zinc finger, C3HC4 type (RING finger);; Wall-associated receptor kinase galacturonan-binding	Putative RING-H2 finger protein ATL21A (Precursor) GN=ATL21A OS=Arabidopsis thaliana (Mouse-ear cress) PE=3 SV=1	PREDICTED: putative RING-H2 finger protein ATL21A [Cucumis sativus]
Csa4G052610	0.00518353	-1.13217	down	--	--	--	--	--	--	--	--	hypothetical protein Csa_4G052610 [Cucumis sativus]
Csa4G056000	0.00270424	-1.77205	down	--	--	Molecular Function: copper ion binding (GO:0005507);; Molecular Function: primary amine oxidase activity (GO:0008131);; Biological Process: amine metabolic process (GO:0009308);; Cellular Component: chloroplast (GO:0009507);; Molecular Function: transferase activity, transferring acyl groups other than amino-acyl groups (GO:0016747);; Molecular Function: quinone binding (GO:0048038);; Biological …	--	--	--	Transferase family	Anthranilate N-benzoyltransferase protein 1 GN=HCBT1 OS=Dianthus caryophyllus (Carnation) PE=1 SV=1	PREDICTED: anthranilate N-benzoyltransferase protein 1 [Cucumis sativus]
Csa4G056640	6.75e-13	-2.19474	down	[Q]	Secondary metabolites biosynthesis, transport and catabolism	Biological Process: anthocyanin-containing compound biosynthetic process (GO:0009718);; Cellular Component: plastoglobule (GO:0010287);; Molecular Function: metal ion binding (GO:0046872);; Molecular Function: dioxygenase activity (GO:0051213);; Biological Process: oxidation-reduction process (GO:0055114);;	K09840|0.0|pop:POPTR_913328|hypothetical protein	[Q]	Secondary metabolites biosynthesis, transport and catabolism	Retinal pigment epithelial membrane protein	Probable carotenoid cleavage dioxygenase 4, chloroplastic (Precursor) GN=T18B16.140 OS=Arabidopsis thaliana (Mouse-ear cress) PE=1 SV=1	PREDICTED: probable carotenoid cleavage dioxygenase 4, chloroplastic [Cucumis sativus]
Csa4G062920	1.82e-08	-1.44629	down	--	--	Molecular Function: spermine:oxygen oxidoreductase (spermidine-forming) activity (GO:0052901);; Molecular Function: spermidine:oxygen oxidoreductase (3-aminopropanal-forming) activity (GO:0052902);; Molecular Function: N1-acetylspermine:oxygen oxidoreductase (3-acetamidopropanal-forming) activity (GO:0052903);; Molecular Function: N1-acetylspermidine:oxygen oxidoreductase (3-acetamidopropanal-for…	--	[Q]	Secondary metabolites biosynthesis, transport and catabolism	Flavin containing amine oxidoreductase;; NAD(P)-binding Rossmann-like domain;; FAD dependent oxidoreductase;; Pyridine nucleotide-disulphide oxidoreductase;; FAD binding domain;; Pyridine nucleotide-disulphide oxidoreductase;; HI0933-like protein;; Pyridine nucleotide-disulphide oxidoreductase;; Glucose inhibited division protein A	Probable polyamine oxidase 2 GN=PAO2 OS=Arabidopsis thaliana (Mouse-ear cress) PE=2 SV=1	PREDICTED: probable polyamine oxidase 2 [Cucumis sativus]
Csa4G063440	0.000118871	-1.17857	down	--	--	Molecular Function: calcium ion binding (GO:0005509);; Cellular Component: chloroplast thylakoid membrane (GO:0009535);; Cellular Component: photosystem II oxygen evolving complex (GO:0009654);; Biological Process: photosynthesis (GO:0015979);; Cellular Component: extrinsic component of membrane (GO:0019898);; Molecular Function: 2-alkenal reductase [NAD(P)] activity (GO:0032440);; Biological Pro…	K02717|1e-152|rcu:RCOM_0536130|Oxygen-evolving enhancer protein 2, chloroplast precursor, putative (EC:1.3.1.74)	--	--	PsbP	Oxygen-evolving enhancer protein 2, chloroplastic (Precursor) GN=PSBP OS=Cucumis sativus (Cucumber) PE=2 SV=1	PREDICTED: oxygen-evolving enhancer protein 2, chloroplastic [Cucumis sativus]
Csa4G064020	0.00186176	-1.4181	down	--	--	Cellular Component: chloroplast thylakoid membrane (GO:0009535);; Biological Process: response to blue light (GO:0009637);; Biological Process: response to high light intensity (GO:0009644);; Cellular Component: photosystem II oxygen evolving complex (GO:0009654);; Biological Process: response to sucrose (GO:0009744);; Biological Process: response to red light (GO:0010114);; Biological Process: r…	K03541|9e-77|vvi:100243967|hypothetical protein LOC100243967	--	--	Photosystem II 10 kDa polypeptide PsbR	Photosystem II 10 kDa polypeptide, chloroplastic (Precursor) GN=PSBR OS=Nicotiana tabacum (Common tobacco) PE=2 SV=1	PREDICTED: photosystem II 10 kDa polypeptide, chloroplastic [Cucumis sativus]
Csa4G082970	1.24e-05	-1.40152	down	--	--	--	--	--	--	Plant protein of unknown function (DUF641)	--	PREDICTED: uncharacterized protein LOC101210747 isoform X1 [Cucumis sativus]
Csa4G083670	1.24e-05	-3.37168	down	--	--	--	--	--	--	--	--	PREDICTED: uncharacterized protein LOC105435348 [Cucumis sativus]
Csa4G088730	0.00509476	-1.26353	down	--	--	Biological Process: primary metabolic process (GO:0044238);; Biological Process: cellular macromolecule metabolic process (GO:0044260);; Biological Process: single-organism process (GO:0044699);;	--	--	--	--	Protein IQ-DOMAIN 1 GN=IQD1 OS=Arabidopsis thaliana (Mouse-ear cress) PE=1 SV=1	PREDICTED: protein IQ-DOMAIN 1 [Cucumis sativus]
Csa4G094530	1.13e-07	-1.92321	down	[R]	General function prediction only	Molecular Function: serine-type endopeptidase activity (GO:0004252);; Biological Process: proteolysis (GO:0006508);; Cellular Component: integral component of membrane (GO:0016021);;	--	[T]	Signal transduction mechanisms	Rhomboid family	--	PREDICTED: uncharacterized protein LOC101206746 isoform X3 [Cucumis sativus]
Csa4G095570	5.16e-06	-2.46161	down	--	--	Biological Process: xylem and phloem pattern formation (GO:0010051);; Biological Process: protein ubiquitination (GO:0016567);; Biological Process: shoot system development (GO:0048367);; Biological Process: organ development (GO:0048513);;	--	--	--	NPH3 family	BTB/POZ domain-containing protein DOT3 GN=F18D22.20 OS=Arabidopsis thaliana (Mouse-ear cress) PE=2 SV=1	hypothetical protein Csa_4G095570 [Cucumis sativus]
Csa4G109030	0.00159604	-1.07949	down	--	--	--	--	--	--	--	Leucine-rich repeat extensin-like protein 2 (Precursor) GN=LRX2 OS=Arabidopsis thaliana (Mouse-ear cress) PE=2 SV=1	PREDICTED: uncharacterized protein LOC101222931 [Cucumis sativus]
Csa4G124910	4.16e-06	-2.31323	down	--	--	Cellular Component: intracellular (GO:0005622);; Molecular Function: zinc ion binding (GO:0008270);;	--	[K]	Transcription	CCT motif;; B-box zinc finger	Zinc finger protein CONSTANS-LIKE 2 OS=Arabidopsis thaliana (Mouse-ear cress) PE=1 SV=1	PREDICTED: zinc finger protein CONSTANS-LIKE 2-like [Cucumis sativus]
Csa4G129550	1.54e-14	-2.47393	down	--	--	--	--	--	--	--	--	hypothetical protein Csa_4G129550 [Cucumis sativus]
Csa4G129570	8.06e-08	-1.53094	down	--	--	Molecular Function: protein kinase activity (GO:0004672);; Molecular Function: ATP binding (GO:0005524);; Biological Process: protein phosphorylation (GO:0006468);;	--	[T]	Signal transduction mechanisms	Carbohydrate-binding protein of the ER;; Protein tyrosine kinase;; Protein kinase domain;; Di-glucose binding within endoplasmic reticulum	Receptor-like protein kinase FERONIA (Precursor) GN=F26O13.190 OS=Arabidopsis thaliana (Mouse-ear cress) PE=1 SV=1	hypothetical protein Csa_4G129570 [Cucumis sativus]
Csa4G129580	8.96e-06	-1.25174	down	[RTKL]	--	Molecular Function: protein serine/threonine kinase activity (GO:0004674);; Molecular Function: ATP binding (GO:0005524);; Biological Process: protein phosphorylation (GO:0006468);;	--	[T]	Signal transduction mechanisms	Carbohydrate-binding protein of the ER;; Protein tyrosine kinase;; Protein kinase domain;; Di-glucose binding within endoplasmic reticulum	Receptor-like protein kinase FERONIA (Precursor) GN=F26O13.190 OS=Arabidopsis thaliana (Mouse-ear cress) PE=1 SV=1	PREDICTED: receptor-like protein kinase FERONIA [Cucumis sativus]
Csa4G165920	1.73e-12	-1.70993	down	[H]	Coenzyme transport and metabolism	Molecular Function: ATP binding (GO:0005524);; Cellular Component: mitochondrion (GO:0005739);; Cellular Component: chloroplast stroma (GO:0009570);; Cellular Component: chloroplast inner membrane (GO:0009706);; Cellular Component: magnesium chelatase complex (GO:0010007);; Biological Process: chlorophyll biosynthetic process (GO:0015995);; Molecular Function: magnesium chelatase activity (GO:001…	K03403|0.0|vvi:100258964|CHLH	--	--	CobN/Magnesium Chelatase;; Domain of unknown function (DUF3479)	Magnesium-chelatase subunit ChlH, chloroplastic (Precursor) GN=At5g13630 OS=Arabidopsis thaliana (Mouse-ear cress) PE=1 SV=1	PREDICTED: magnesium-chelatase subunit ChlH, chloroplastic [Cucumis sativus]
Csa4G182270	7.28e-09	-1.94627	down	[P]	Inorganic ion transport and metabolism	Molecular Function: carbonate dehydratase activity (GO:0004089);; Biological Process: metabolic process (GO:0008152);; Molecular Function: zinc ion binding (GO:0008270);; Biological Process: carbon utilization (GO:0015976);;	K01673|2e-83|vvi:100263997|hypothetical protein LOC100263997	[P]	Inorganic ion transport and metabolism	Carbonic anhydrase	Beta carbonic anhydrase 5, chloroplastic (Precursor) GN=BCA5 OS=Arabidopsis thaliana (Mouse-ear cress) PE=2 SV=1	PREDICTED: beta carbonic anhydrase 5, chloroplastic isoform X1 [Cucumis sativus]
Csa4G214830	4.83e-06	-1.62125	down	--	--	Biological Process: response to osmotic stress (GO:0006970);; Biological Process: response to inorganic substance (GO:0010035);; Biological Process: cellular metabolic process (GO:0044237);; Biological Process: single-organism catabolic process (GO:0044712);; Biological Process: single-organism cellular process (GO:0044763);; Biological Process: localization (GO:0051179);;	--	--	--	Ataxin-2 C-terminal region	Protein EARLY RESPONSIVE TO DEHYDRATION 15 OS=Arabidopsis thaliana (Mouse-ear cress) PE=1 SV=1	protein EARLY RESPONSIVE TO DEHYDRATION 15-like [Cucumis sativus]
Csa4G218340	3.6e-17	-6.13052	down	--	--	--	--	--	--	--	--	hypothetical protein Csa_4G218340 [Cucumis sativus]
Csa4G267460	0.000940824	-1.25591	down	[RTKL]	--	Molecular Function: protein serine/threonine kinase activity (GO:0004674);; Molecular Function: protein tyrosine kinase activity (GO:0004713);; Molecular Function: ATP binding (GO:0005524);; Biological Process: peptidyl-tyrosine phosphorylation (GO:0018108);;	--	[T]	Signal transduction mechanisms	Protein tyrosine kinase;; Protein kinase domain	Receptor-like cytosolic serine/threonine-protein kinase RBK2 GN=RBK2 OS=Arabidopsis thaliana (Mouse-ear cress) PE=1 SV=1	PREDICTED: receptor-like cytosolic serine/threonine-protein kinase RBK2 isoform X1 [Cucumis sativus]
Csa4G280640	0.00025514	-1.40962	down	--	--	--	--	--	--	Dirigent-like protein	Dirigent protein 19 (Precursor) GN=DIR19 OS=Arabidopsis thaliana (Mouse-ear cress) PE=2 SV=1	PREDICTED: dirigent protein 19-like [Cucumis sativus]
Csa4G303160	0.00746265	-1.17508	down	[O]	Posttranslational modification, protein turnover, chaperones	--	--	[O]	Posttranslational modification, protein turnover, chaperones	Glutathione S-transferase, N-terminal domain;; Glutathione S-transferase, N-terminal domain;; Glutathione S-transferase, N-terminal domain;; Glutathione S-transferase, C-terminal domain;; Glutathione S-transferase, C-terminal domain;; Glutathione S-transferase, C-terminal domain	Glutathione S-transferase U8 GN=GSTU8 OS=Arabidopsis thaliana (Mouse-ear cress) PE=2 SV=1	PREDICTED: glutathione S-transferase U8 [Cucumis sativus]
Csa4G307350	2.23e-09	-1.98943	down	[G]	Carbohydrate transport and metabolism	Biological Process: maltose metabolic process (GO:0000023);; Biological Process: sucrose metabolic process (GO:0005985);; Biological Process: pentose-phosphate shunt (GO:0006098);; Biological Process: rRNA processing (GO:0006364);; Cellular Component: chloroplast stroma (GO:0009570);; Biological Process: response to blue light (GO:0009637);; Biological Process: photosynthetic electron transport i…	K03841|0.0|vvi:100240924|hypothetical protein LOC100240924	[G]	Carbohydrate transport and metabolism	Fructose-1-6-bisphosphatase	Fructose-1,6-bisphosphatase, chloroplastic (Precursor) GN=FBP OS=Pisum sativum (Garden pea) PE=1 SV=2	PREDICTED: fructose-1,6-bisphosphatase, chloroplastic [Cucumis sativus]
Csa4G308550	8.09e-14	-2.18571	down	--	--	Biological Process: rRNA processing (GO:0006364);; Cellular Component: photosystem I (GO:0009522);; Cellular Component: photosystem II (GO:0009523);; Cellular Component: chloroplast thylakoid membrane (GO:0009535);; Biological Process: response to high light intensity (GO:0009644);; Biological Process: response to sucrose (GO:0009744);; Biological Process: photosynthesis, light harvesting (GO:000…	K08915|0.0|rcu:RCOM_0644360|chlorophyll A/B binding protein, putative	--	--	Chlorophyll A-B binding protein	Chlorophyll a-b binding protein CP29.1, chloroplastic (Precursor) GN=LHCB4.1 OS=Arabidopsis thaliana (Mouse-ear cress) PE=1 SV=1	PREDICTED: chlorophyll a-b binding protein CP29.1, chloroplastic [Cucumis sativus]
Csa4G308640	3e-06	-1.20239	down	--	--	Biological Process: polysaccharide biosynthetic process (GO:0000271);; Biological Process: establishment of planar polarity (GO:0001736);; Biological Process: amino acid transmembrane transport (GO:0003333);; Cellular Component: endosome (GO:0005768);; Cellular Component: Golgi apparatus (GO:0005794);; Cellular Component: plasma membrane (GO:0005886);; Biological Process: syncytium formation (GO:…	K13946|0.0|vvi:100233126|LAX1	[E]	Amino acid transport and metabolism	Transmembrane amino acid transporter protein	Auxin transporter-like protein 4 GN=LAX4 OS=Medicago truncatula (Barrel medic) PE=2 SV=1	PREDICTED: auxin transporter-like protein 4 [Cucumis sativus]
Csa4G309180	0.000146052	-1.10819	down	--	--	Molecular Function: calcium:hydrogen antiporter activity (GO:0015369);; Cellular Component: integral component of membrane (GO:0016021);; Biological Process: calcium ion transmembrane transport (GO:0070588);;	K07300|0.0|rcu:RCOM_0643910|Vacuolar cation/proton exchanger 1a, putative	[P]	Inorganic ion transport and metabolism	Sodium/calcium exchanger protein	Vacuolar cation/proton exchanger 3 GN=CAX3 OS=Arabidopsis thaliana (Mouse-ear cress) PE=1 SV=1	vacuolar cation/proton exchanger 1-like [Cucumis sativus]
Csa4G312840	0.00509965	-1.08123	down	--	--	--	--	--	--	--	Phosphatidylinositol 4-kinase beta 2 GN=T5E8.150 OS=Arabidopsis thaliana (Mouse-ear cress) PE=2 SV=1	PREDICTED: major centromere autoantigen B [Cucumis sativus]
Csa4G314420	0.00695256	-1.01105	down	--	--	Cellular Component: endosome (GO:0005768);; Cellular Component: Golgi apparatus (GO:0005794);; Biological Process: transport (GO:0006810);; Cellular Component: membrane (GO:0016020);; Cellular Component: intracellular organelle part (GO:0044446);;	--	[U]	Intracellular trafficking, secretion, and vesicular transport	PRA1 family protein	PRA1 family protein B2 GN=PRA1B2 OS=Arabidopsis thaliana (Mouse-ear cress) PE=1 SV=1	PREDICTED: PRA1 family protein B2 [Cucumis sativus]
Csa4G314470	3.13e-06	-1.38971	down	[T]	Signal transduction mechanisms	Molecular Function: catalytic activity (GO:0003824);; Biological Process: metabolic process (GO:0008152);;	--	[T]	Signal transduction mechanisms	Protein phosphatase 2C;; Protein phosphatase 2C;; Stage II sporulation protein E (SpoIIE)	Probable protein phosphatase 2C 73 OS=Oryza sativa subsp. japonica (Rice) PE=2 SV=1	PREDICTED: probable protein phosphatase 2C 65 [Cucumis sativus]
Csa4G325530	3.45e-05	-1.52656	down	--	--	--	--	--	--	PLAC8 family;; Protein of unknown function (DUF2985)	Protein PLANT CADMIUM RESISTANCE 7 GN=PCR7 OS=Arabidopsis thaliana (Mouse-ear cress) PE=2 SV=1	PREDICTED: uncharacterized protein LOC101211290 [Cucumis sativus]
Csa4G330070	9.5e-05	-1.49338	down	--	--	--	--	--	--	--	--	hypothetical protein Csa_4G330070 [Cucumis sativus]
Csa4G333620	0.0032623	-1.3174	down	--	--	Biological Process: lipid transport (GO:0006869);; Molecular Function: lipid binding (GO:0008289);;	--	--	--	Protease inhibitor/seed storage/LTP family;; Probable lipid transfer	Non-specific lipid-transfer protein 3 (Precursor) OS=Prunus dulcis (Almond) PE=2 SV=1	PREDICTED: non-specific lipid-transfer protein 1-like [Cucumis sativus]
Csa4G343590	1.67e-07	-4.46145	down	[C]	Energy production and conversion	Cellular Component: vacuole (GO:0005773);; Molecular Function: UDP-N-acetylmuramate dehydrogenase activity (GO:0008762);; Biological Process: cytokinin catabolic process (GO:0009823);; Biological Process: xylem development (GO:0010089);; Molecular Function: cytokinin dehydrogenase activity (GO:0019139);; Biological Process: cell wall macromolecule metabolic process (GO:0044036);; Biological Proce…	K00279|0.0|vvi:100260570|hypothetical protein LOC100260570	[C]	Energy production and conversion	Cytokinin dehydrogenase 1, FAD and cytokinin binding;; FAD binding domain	Cytokinin dehydrogenase 1 (Precursor) GN=CKX1 OS=Arabidopsis thaliana (Mouse-ear cress) PE=1 SV=1	PREDICTED: cytokinin dehydrogenase 1-like [Cucumis sativus]
Csa4G378780	0.000981188	-1.17745	down	--	--	--	--	--	--	Protein of unknown function (DUF581)	--	PREDICTED: uncharacterized protein LOC101206644 [Cucumis sativus]
Csa4G470690	2.67e-07	-1.32802	down	--	--	Cellular Component: integral component of membrane (GO:0016021);;	--	[E]	Amino acid transport and metabolism	Transmembrane amino acid transporter protein	Amino acid permease 2 GN=AAP2 OS=Arabidopsis thaliana (Mouse-ear cress) PE=1 SV=1	hypothetical protein Csa_4G470690 [Cucumis sativus]
Csa4G500330	0.000223254	-1.03454	down	[MG]	--	--	--	--	--	NADH(P)-binding;; NAD dependent epimerase/dehydratase family;; RmlD substrate binding domain	Chloroplast stem-loop binding protein of 41 kDa b, chloroplastic (Precursor) GN=T31J12.6 OS=Arabidopsis thaliana (Mouse-ear cress) PE=1 SV=1	PREDICTED: chloroplast stem-loop binding protein of 41 kDa b, chloroplastic [Cucumis sativus]
Csa4G500830	0.00777842	-1.86375	down	--	--	Molecular Function: carbohydrate binding (GO:0030246);;	--	--	--	Phloem protein 2	Protein PHLOEM PROTEIN 2-LIKE A1 GN=PP2A1 OS=Arabidopsis thaliana (Mouse-ear cress) PE=2 SV=1	PREDICTED: protein PHLOEM PROTEIN 2-LIKE A1-like [Cucumis sativus]
Csa4G501830	9.27e-15	-3.21773	down	--	--	Molecular Function: carbohydrate binding (GO:0030246);;	--	--	--	Phloem protein 2	Protein PHLOEM PROTEIN 2-LIKE A1 GN=PP2A1 OS=Arabidopsis thaliana (Mouse-ear cress) PE=2 SV=1	PREDICTED: protein PHLOEM PROTEIN 2-LIKE A1 [Cucumis sativus]
Csa4G552160	9.91e-05	-1.19513	down	--	--	Cellular Component: mitochondrion (GO:0005739);;	--	--	--	Polyketide cyclase / dehydrase and lipid transport;; Polyketide cyclase / dehydrase and lipid transport	--	PREDICTED: LOW QUALITY PROTEIN: uncharacterized protein LOC101212159 [Cucumis sativus]
Csa4G556180	3.41e-09	-2.02301	down	--	--	--	K14488|4e-54|vvi:100259386|hypothetical protein LOC100259386	--	--	Auxin responsive protein	Auxin-induced protein 6B OS=Glycine max (Soybean) PE=2 SV=1	SAUR family protein [Cucumis sativus]
Csa4G563690	3.04e-05	-1.89648	down	--	--	Cellular Component: chloroplast thylakoid membrane (GO:0009535);; Biological Process: stomatal complex morphogenesis (GO:0010103);; Cellular Component: integral component of membrane (GO:0016021);; Biological Process: cysteine biosynthetic process (GO:0019344);; Biological Process: photosynthesis, light reaction (GO:0019684);;	--	--	--	Rhodanese-like domain	Rhodanese-like domain-containing protein 9, chloroplastic (Precursor) GN=STR9 OS=Arabidopsis thaliana (Mouse-ear cress) PE=2 SV=1	PREDICTED: rhodanese-like domain-containing protein 9, chloroplastic [Cucumis sativus]
Csa4G573860	0.000917483	-1.56847	down	--	--	Cellular Component: integral component of membrane (GO:0016021);;	--	[E]	Amino acid transport and metabolism	Transmembrane amino acid transporter protein	Amino acid permease 4 GN=AAP4 OS=Arabidopsis thaliana (Mouse-ear cress) PE=1 SV=1	PREDICTED: amino acid permease 4 [Cucumis sativus]
Csa4G595970	6.81e-06	-1.20709	down	--	--	Molecular Function: DNA binding (GO:0003677);; Biological Process: rRNA processing (GO:0006364);; Biological Process: unsaturated fatty acid biosynthetic process (GO:0006636);; Biological Process: response to light stimulus (GO:0009416);; Cellular Component: chloroplast thylakoid membrane (GO:0009535);; Biological Process: chloroplast organization (GO:0009658);; Cellular Component: chloroplast in…	K04035|0.0|rcu:RCOM_1272340|Magnesium-protoporphyrin IX monomethyl ester [oxidative] cyclase, chloroplast precursor, putative (EC:1.14.13.81)	--	--	Rubrerythrin	Magnesium-protoporphyrin IX monomethyl ester [oxidative] cyclase, chloroplastic (Precursor) GN=CRD1 OS=Gossypium hirsutum (Upland cotton) PE=2 SV=2	PREDICTED: magnesium-protoporphyrin IX monomethyl ester [oxidative] cyclase, chloroplastic [Cucumis sativus]
Csa4G620550	0.00815873	-1.78905	down	--	--	Biological Process: metabolic process (GO:0008152);; Molecular Function: transferase activity, transferring hexosyl groups (GO:0016758);;	--	[GC]	--	UDP-glucoronosyl and UDP-glucosyl transferase	Putative UDP-glucose flavonoid 3-O-glucosyltransferase 3 {ECO:0000250|UniProtKB:Q2V6K0} OS=Fragaria ananassa (Strawberry) PE=2 SV=1	PREDICTED: anthocyanidin 3-O-glucosyltransferase 2 [Cucumis sativus]
Csa4G620640	0.000324585	-1.41777	down	--	--	--	--	[R]	General function prediction only	Leucine Rich Repeat;; Leucine Rich repeats (2 copies);; Leucine rich repeat;; Leucine rich repeat N-terminal domain	Probably inactive leucine-rich repeat receptor-like protein kinase IMK2 (Precursor) GN=IMK2 OS=Arabidopsis thaliana (Mouse-ear cress) PE=1 SV=1	PREDICTED: LRR receptor-like serine/threonine-protein kinase ERL1 [Cucumis sativus]
Csa4G627100	0.00172288	-6.60209	down	--	--	Biological Process: proteolysis (GO:0006508);; Biological Process: glutamine metabolic process (GO:0006541);; Molecular Function: omega peptidase activity (GO:0008242);;	K01307|1e-134|rcu:RCOM_0106060|Gamma-glutamyl hydrolase precursor, putative (EC:3.4.19.9)	[H]	Coenzyme transport and metabolism	Peptidase C26	Gamma-glutamyl hydrolase 1 (Precursor) GN=GGH1 OS=Arabidopsis thaliana (Mouse-ear cress) PE=2 SV=1	PREDICTED: gamma-glutamyl hydrolase 2-like [Cucumis sativus]
Csa4G630010	9.05e-05	-1.9211	down	--	--	Molecular Function: DNA binding (GO:0003677);; Molecular Function: sequence-specific DNA binding transcription factor activity (GO:0003700);; Biological Process: regulation of transcription, DNA-templated (GO:0006355);; Biological Process: defense response (GO:0006952);; Biological Process: signal transduction (GO:0007165);; Biological Process: response to hormone (GO:0009725);; Biological Proces…	--	--	--	AP2 domain	Ethylene-responsive transcription factor 4 GN=At3g15210 OS=Arabidopsis thaliana (Mouse-ear cress) PE=1 SV=1	PREDICTED: ethylene-responsive transcription factor 4 [Cucumis sativus]
Csa4G637810	0.000661922	-1.01812	down	[DZ]	--	Biological Process: protein glycosylation (GO:0006486);; Molecular Function: oxidoreductase activity, acting on paired donors, with incorporation or reduction of molecular oxygen (GO:0016705);; Biological Process: oxidation-reduction process (GO:0055114);;	--	[S]	Function unknown	Regulator of chromosome condensation (RCC1) repeat;; Regulator of chromosome condensation (RCC1) repeat	Ultraviolet-B receptor UVR8 GN=UVR8 OS=Arabidopsis thaliana (Mouse-ear cress) PE=1 SV=1	PREDICTED: ultraviolet-B receptor UVR8 [Cucumis sativus]
Csa4G638340	1.49e-06	-1.3221	down	[IQR]	--	Cellular Component: chloroplast (GO:0009507);; Biological Process: photosynthesis (GO:0015979);; Biological Process: chlorophyll biosynthetic process (GO:0015995);; Molecular Function: protochlorophyllide reductase activity (GO:0016630);; Biological Process: oxidation-reduction process (GO:0055114);;	K00218|0.0|rcu:RCOM_0252880|short-chain dehydrogenase, putative (EC:1.3.1.33)	[Q]	Secondary metabolites biosynthesis, transport and catabolism	short chain dehydrogenase;; KR domain;; NAD(P)H binding domain of trans-2-enoyl-CoA reductase	Protochlorophyllide reductase, chloroplastic (Precursor) GN=PORA OS=Cucumis sativus (Cucumber) PE=2 SV=1	Protochlorophyllide reductase, chloroplastic [Cucumis sativus]
Csa4G638420	0.000600098	-1.22903	down	--	--	Cellular Component: plasma membrane (GO:0005886);; Biological Process: amino acid transport (GO:0006865);; Biological Process: regulation of meristem growth (GO:0010075);; Cellular Component: integral component of membrane (GO:0016021);;	--	[E]	Amino acid transport and metabolism	Transmembrane amino acid transporter protein	Lysine histidine transporter-like 8 GN=AATL1 OS=Arabidopsis thaliana (Mouse-ear cress) PE=1 SV=1	PREDICTED: lysine histidine transporter-like 8 [Cucumis sativus]
Csa4G638480	0.000143142	-1.03648	down	[S]	Function unknown	Molecular Function: ADP binding (GO:0043531);;	--	--	--	NB-ARC domain;; Leucine Rich repeats (2 copies);; Leucine rich repeat;; Arabidopsis broad-spectrum mildew resistance protein RPW8	Probable disease resistance protein At4g33300 GN=At4g33300 OS=Arabidopsis thaliana (Mouse-ear cress) PE=2 SV=3	PREDICTED: probable disease resistance protein At4g33300 [Cucumis sativus]
Csa4G639730	0.00675813	-2.4559	down	--	--	Molecular Function: calcium ion binding (GO:0005509);;	--	[T]	Signal transduction mechanisms	EF hand;; EF-hand domain pair;; EF-hand domain	Probable calcium-binding protein CML41 GN=CML41 OS=Arabidopsis thaliana (Mouse-ear cress) PE=2 SV=2	hypothetical protein Csa_4G639730 [Cucumis sativus]
Csa4G642290	6.19e-07	-1.41415	down	[Q]	Secondary metabolites biosynthesis, transport and catabolism	Molecular Function: monooxygenase activity (GO:0004497);; Molecular Function: iron ion binding (GO:0005506);; Molecular Function: oxidoreductase activity, acting on paired donors, with incorporation or reduction of molecular oxygen (GO:0016705);; Molecular Function: heme binding (GO:0020037);; Biological Process: oxidation-reduction process (GO:0055114);;	--	[Q]	Secondary metabolites biosynthesis, transport and catabolism	Cytochrome P450	Isoflavone 2&apos;-hydroxylase GN=CYP81E1 OS=Glycyrrhiza echinata (Licorice) PE=1 SV=2	PREDICTED: isoflavone 2&apos;-hydroxylase-like [Cucumis sativus]
Csa4G642370	2.17e-06	-1.67216	down	--	--	--	--	--	--	--	--	hypothetical protein Csa_4G642370 [Cucumis sativus]
Csa4G642510	0.000451188	-1.59942	down	[D]	Cell cycle control, cell division, chromosome partitioning	Cellular Component: nucleus (GO:0005634);;	--	[D]	Cell cycle control, cell division, chromosome partitioning	Cyclin, N-terminal domain;; Cyclin, C-terminal domain	Cyclin-D5-2 GN=CYCD5-2 OS=Oryza sativa subsp. japonica (Rice) PE=2 SV=1	PREDICTED: cyclin-D5-2-like [Cucumis sativus]
Csa4G644680	2.27e-11	-2.4447	down	--	--	--	--	--	--	--	--	PREDICTED: uncharacterized protein LOC101203076 isoform X1 [Cucumis sativus]
Csa4G644740	5.3e-09	-1.95406	down	--	--	Molecular Function: DNA binding (GO:0003677);; Molecular Function: sequence-specific DNA binding transcription factor activity (GO:0003700);; Biological Process: regulation of transcription, DNA-templated (GO:0006355);;	--	--	--	AP2 domain	AP2-like ethylene-responsive transcription factor ANT GN=T28I19.30 OS=Arabidopsis thaliana (Mouse-ear cress) PE=1 SV=2	PREDICTED: AP2-like ethylene-responsive transcription factor ANT isoform X1 [Cucumis sativus]
Csa4G645920	8.52e-09	-2.96703	down	[T]	Signal transduction mechanisms	Molecular Function: protein serine/threonine phosphatase activity (GO:0004722);; Biological Process: protein dephosphorylation (GO:0006470);;	--	[T]	Signal transduction mechanisms	Protein phosphatase 2C;; Protein phosphatase 2C	Probable protein phosphatase 2C 72 GN=At5g26010 OS=Arabidopsis thaliana (Mouse-ear cress) PE=2 SV=2	PREDICTED: probable protein phosphatase 2C 72 isoform X1 [Cucumis sativus]
Csa4G646240	0.00229917	-1.22811	down	--	--	--	--	--	--	--	Leucine-rich repeat extensin-like protein 2 (Precursor) GN=LRX2 OS=Arabidopsis thaliana (Mouse-ear cress) PE=2 SV=1	Microtubule associated protein (Ase1) [Cucumis sativus]
Csa4G646410	0.00213412	-1.62834	down	--	--	--	--	--	--	--	--	PREDICTED: uncharacterized protein LOC105435316 [Cucumis sativus]
Csa4G647490	0.000303018	-1.05713	down	[C]	Energy production and conversion	Molecular Function: UDP-N-acetylmuramate dehydrogenase activity (GO:0008762);; Biological Process: cytokinin catabolic process (GO:0009823);; Molecular Function: cytokinin dehydrogenase activity (GO:0019139);; Molecular Function: flavin adenine dinucleotide binding (GO:0050660);; Biological Process: oxidation-reduction process (GO:0055114);;	K00279|0.0|vvi:100245801|hypothetical protein LOC100245801	[C]	Energy production and conversion	Cytokinin dehydrogenase 1, FAD and cytokinin binding;; FAD binding domain	Cytokinin dehydrogenase 7 GN=F13M11.? OS=Arabidopsis thaliana (Mouse-ear cress) PE=1 SV=1	hypothetical protein Csa_4G647490 [Cucumis sativus]
Csa4G648520	0.0042901	-1.50973	down	[S]	Function unknown	Biological Process: regulation of cell growth (GO:0001558);; Molecular Function: protein serine/threonine kinase activity (GO:0004674);; Molecular Function: ATP binding (GO:0005524);; Cellular Component: mitochondrion (GO:0005739);; Biological Process: protein phosphorylation (GO:0006468);; Biological Process: asymmetric cell division (GO:0008356);; Biological Process: plant-type cell wall organi…	--	--	--	Protein kinase domain;; Leucine Rich repeats (2 copies);; Protein tyrosine kinase;; Leucine rich repeat;; Leucine Rich Repeat;; Leucine Rich repeat;; Leucine rich repeat;; Leucine rich repeat N-terminal domain	LRR receptor-like serine/threonine-protein kinase ERECTA {ECO:0000303|PubMed:8624444} (Precursor) OS=Arabidopsis thaliana (Mouse-ear cress) PE=1 SV=1	PREDICTED: LRR receptor-like serine/threonine-protein kinase ERECTA [Cucumis sativus]
Csa4G651840	5.56e-06	-1.39989	down	[O]	Posttranslational modification, protein turnover, chaperones	Molecular Function: glutathione peroxidase activity (GO:0004602);; Biological Process: response to oxidative stress (GO:0006979);; Biological Process: oxidation-reduction process (GO:0055114);;	K00432|1e-120|vvi:100245697|hypothetical protein LOC100245697	[O]	Posttranslational modification, protein turnover, chaperones	Glutathione peroxidase;; AhpC/TSA family;; Redoxin	Phospholipid hydroperoxide glutathione peroxidase 1, chloroplastic (Precursor) GN=GPX1 OS=Arabidopsis thaliana (Mouse-ear cress) PE=2 SV=2	PREDICTED: probable phospholipid hydroperoxide glutathione peroxidase [Cucumis sativus]
Csa4G651960	0.00131522	-1.05785	down	[E]	Amino acid transport and metabolism	Molecular Function: chorismate mutase activity (GO:0004106);; Cellular Component: cytosol (GO:0005829);; Biological Process: aromatic amino acid family biosynthetic process (GO:0009073);; Biological Process: chorismate metabolic process (GO:0046417);;	K01850|1e-117|rcu:RCOM_0920930|chorismate mutase cm2, putative (EC:5.4.99.5)	[E]	Amino acid transport and metabolism	Chorismate mutase type II	Chorismate mutase 2 GN=CM2 OS=Arabidopsis thaliana (Mouse-ear cress) PE=1 SV=1	PREDICTED: chorismate mutase 2 [Cucumis sativus]
Csa4G652060	2.07e-18	-3.56705	down	--	--	--	--	[S]	Function unknown	Armadillo/beta-catenin-like repeat;; HEAT repeats	U-box domain-containing protein 7 GN=PUB7 OS=Arabidopsis thaliana (Mouse-ear cress) PE=2 SV=1	PREDICTED: U-box domain-containing protein 7-like [Cucumis sativus]
Csa4G652110	0.00893386	-2.39656	down	--	--	Molecular Function: metal ion binding (GO:0046872);;	--	--	--	--	Zinc finger protein 1 GN=ZFP1 OS=Arabidopsis thaliana (Mouse-ear cress) PE=2 SV=1	PREDICTED: zinc finger protein 1-like [Cucumis sativus]
Csa4G652140	0.00365959	-1.07333	down	--	--	--	--	--	--	Plant protein of unknown function (DUF868)	--	PREDICTED: uncharacterized protein LOC101215936 [Cucumis sativus]
Csa4G664300	3.1e-06	-1.22174	down	[G]	Carbohydrate transport and metabolism	Molecular Function: glyceraldehyde-3-phosphate dehydrogenase (NAD+) (phosphorylating) activity (GO:0004365);; Biological Process: glucose metabolic process (GO:0006006);; Biological Process: pentose-phosphate shunt (GO:0006098);; Biological Process: rRNA processing (GO:0006364);; Biological Process: unsaturated fatty acid biosynthetic process (GO:0006636);; Cellular Component: chloroplast thylako…	K05298|0.0|pop:POPTR_831715|glyceraldehyde-3-phosphate dehydrogenase (EC:1.2.1.13)	[G]	Carbohydrate transport and metabolism	Glyceraldehyde 3-phosphate dehydrogenase, C-terminal domain;; Glyceraldehyde 3-phosphate dehydrogenase, NAD binding domain;; CP12 domain	Glyceraldehyde-3-phosphate dehydrogenase B, chloroplastic (Precursor) GN=GAPB OS=Pisum sativum (Garden pea) PE=2 SV=2	PREDICTED: glyceraldehyde-3-phosphate dehydrogenase B, chloroplastic isoform X2 [Cucumis sativus]
Csa4G665120	0.00177931	-1.56956	down	--	--	--	--	--	--	Domain of unknown function (DUF4228)	Uclacyanin-3 (Precursor) GN=UCC3 OS=Arabidopsis thaliana (Mouse-ear cress) PE=2 SV=1	PREDICTED: uncharacterized protein LOC101220453 [Cucumis sativus]
Csa5G033460	0.000365005	-1.43385	down	--	--	--	--	--	--	--	--	PREDICTED: uncharacterized protein LOC101205502 [Cucumis sativus]
Csa5G052540	0.00391642	-2.13658	down	[R]	General function prediction only	Molecular Function: oxidoreductase activity, acting on paired donors, with incorporation or reduction of molecular oxygen, 2-oxoglutarate as one donor, and incorporation of one atom each of oxygen into both donors (GO:0016706);; Biological Process: oxidation-reduction process (GO:0055114);;	--	[QR]	--	2OG-Fe(II) oxygenase superfamily;; non-haem dioxygenase in morphine synthesis N-terminal	Gibberellin 2-beta-dioxygenase 8 GN=GA2OX8 OS=Arabidopsis thaliana (Mouse-ear cress) PE=1 SV=2	PREDICTED: gibberellin 2-beta-dioxygenase 8-like [Cucumis sativus]
Csa5G065660	8.18e-05	-1.52961	down	--	--	Molecular Function: sequence-specific DNA binding transcription factor activity (GO:0003700);; Cellular Component: nucleus (GO:0005634);; Biological Process: regulation of transcription, DNA-templated (GO:0006355);; Molecular Function: sequence-specific DNA binding (GO:0043565);;	--	[K]	Transcription	Homeobox domain;; Homeobox associated leucine zipper	Homeobox-leucine zipper protein HOX3 GN=OsJ_002698 OS=Oryza sativa subsp. japonica (Rice) PE=1 SV=1	PREDICTED: homeobox-leucine zipper protein HOX3-like isoform X1 [Cucumis sativus]
Csa5G077190	9.8e-06	-1.65353	down	[IQR]	--	Molecular Function: oxidoreductase activity, acting on the CH-OH group of donors, NAD or NADP as acceptor (GO:0016616);; Biological Process: carboxylic acid metabolic process (GO:0019752);; Biological Process: primary metabolic process (GO:0044238);; Biological Process: oxidation-reduction process (GO:0055114);;	--	[R]	General function prediction only	short chain dehydrogenase;; Enoyl-(Acyl carrier protein) reductase;; KR domain;; NAD dependent epimerase/dehydratase family;; Fungal family of unknown function (DUF1776)	NADPH-dependent pterin aldehyde reductase {ECO:0000303|PubMed:17550420} OS=Arabidopsis thaliana (Mouse-ear cress) PE=1 SV=1	PREDICTED: NADPH-dependent pterin aldehyde reductase-like [Cucumis sativus]
Csa5G139020	0.000284314	-1.01443	down	--	--	--	--	--	--	Late embryogenesis abundant protein	Protein YLS9 GN=F11F19.11 OS=Arabidopsis thaliana (Mouse-ear cress) PE=2 SV=1	PREDICTED: protein YLS9 [Cucumis sativus]
Csa5G139330	4.29e-07	-2.31278	down	--	--	--	--	--	--	--	--	hypothetical protein Csa_5G139330 [Cucumis sativus]
Csa5G139380	0.00292574	-1.45836	down	--	--	--	--	--	--	Protein of unknown function (DUF688)	--	PREDICTED: uncharacterized protein LOC105435423 [Cucumis sativus]
Csa5G139500	5.53e-06	-1.8549	down	[E]	Amino acid transport and metabolism	Biological Process: metabolic process (GO:0008152);; Molecular Function: transferase activity (GO:0016740);;	K00797|0.0|rcu:RCOM_1579780|spermidine synthase 1, putative (EC:2.1.1.53)	[E]	Amino acid transport and metabolism	Spermine/spermidine synthase	Spermine synthase GN=MFH8.5 OS=Arabidopsis thaliana (Mouse-ear cress) PE=1 SV=1	PREDICTED: spermine synthase [Cucumis sativus]
Csa5G146930	0.000511847	-1.33878	down	--	--	--	--	--	--	--	--	PREDICTED: uncharacterized protein LOC105435432 [Cucumis sativus]
Csa5G148610	2.9e-12	-1.93331	down	--	--	Biological Process: oligopeptide transport (GO:0006857);; Biological Process: protein transport (GO:0015031);; Molecular Function: oligopeptide transporter activity (GO:0015198);; Cellular Component: integral component of membrane (GO:0016021);; Biological Process: transmembrane transport (GO:0055085);;	--	[T]	Signal transduction mechanisms	OPT oligopeptide transporter protein	Oligopeptide transporter 7 GN=OPT7 OS=Arabidopsis thaliana (Mouse-ear cress) PE=2 SV=1	PREDICTED: oligopeptide transporter 7 [Cucumis sativus]
Csa5G148770	0.00406917	-4.1043	down	--	--	Molecular Function: electron carrier activity (GO:0009055);; Molecular Function: protein disulfide oxidoreductase activity (GO:0015035);; Biological Process: cell redox homeostasis (GO:0045454);; Biological Process: oxidation-reduction process (GO:0055114);;	--	[O]	Posttranslational modification, protein turnover, chaperones	Glutaredoxin	Uncharacterized protein At5g39865 GN=At5g39865 OS=Arabidopsis thaliana (Mouse-ear cress) PE=2 SV=1	PREDICTED: uncharacterized protein LOC101208965 [Cucumis sativus]
Csa5G152850	0.000196569	-1.08016	down	--	--	Biological Process: metabolic process (GO:0008152);; Molecular Function: transferase activity (GO:0016740);;	--	[G]	Carbohydrate transport and metabolism	Protein of unknown function, DUF604;; Fringe-like	--	PREDICTED: uncharacterized protein LOC101214810 [Cucumis sativus]
Csa5G152870	8.21e-05	-1.65663	down	--	--	Molecular Function: catalytic activity (GO:0003824);; Biological Process: metabolic process (GO:0008152);;	--	--	--	Histidine phosphatase superfamily (branch 1)	Phosphoglycerate mutase-like protein AT74 {ECO:0000305} OS=Arabidopsis thaliana (Mouse-ear cress) PE=2 SV=1	PREDICTED: phosphoglycerate mutase-like protein AT74H [Cucumis sativus]
Csa5G153010	2.75e-07	-2.5005	down	[Q]	Secondary metabolites biosynthesis, transport and catabolism	Molecular Function: iron ion binding (GO:0005506);; Biological Process: fatty acid metabolic process (GO:0006631);; Molecular Function: electron carrier activity (GO:0009055);; Molecular Function: alkane 1-monooxygenase activity (GO:0018685);; Molecular Function: heme binding (GO:0020037);; Biological Process: oxidation-reduction process (GO:0055114);; Molecular Function: aromatase activity (GO:0…	--	[QI]	--	Cytochrome P450	Cytochrome P450 86A7 GN=CYP86A7 OS=Arabidopsis thaliana (Mouse-ear cress) PE=2 SV=1	PREDICTED: cytochrome P450 86A7 [Cucumis sativus]
Csa5G153020	0.0049634	-1.02499	down	[G]	Carbohydrate transport and metabolism	Molecular Function: transporter activity (GO:0005215);; Biological Process: transport (GO:0006810);; Cellular Component: integral component of membrane (GO:0016021);;	--	[G]	Carbohydrate transport and metabolism	Major intrinsic protein	Aquaporin PIP1-3 GN=F22L4.16 OS=Arabidopsis thaliana (Mouse-ear cress) PE=1 SV=1	Aquaporin 1 [Cucumis sativus]
Csa5G153030	0.000539551	-1.28942	down	--	--	Molecular Function: aspartic-type endopeptidase activity (GO:0004190);; Biological Process: proteolysis (GO:0006508);; Cellular Component: endosome membrane (GO:0010008);; Cellular Component: integral component of membrane (GO:0016021);;	--	[R]	General function prediction only	Signal peptide peptidase;; PA domain	Signal peptide peptidase-like 2 (Precursor) GN=SPPL2 OS=Arabidopsis thaliana (Mouse-ear cress) PE=2 SV=1	PREDICTED: signal peptide peptidase-like 2 isoform X1 [Cucumis sativus]
Csa5G153160	0.00561992	-1.13039	down	[Z]	Cytoskeleton	Molecular Function: GTPase activity (GO:0003924);; Molecular Function: structural constituent of cytoskeleton (GO:0005200);; Molecular Function: GTP binding (GO:0005525);; Cellular Component: cytoplasm (GO:0005737);; Cellular Component: microtubule (GO:0005874);; Biological Process: microtubule-based process (GO:0007017);; Biological Process: metabolic process (GO:0008152);; Biological Process: p…	--	[Z]	Cytoskeleton	Tubulin/FtsZ family, GTPase domain;; Tubulin C-terminal domain;; Misato Segment II tubulin-like domain	Tubulin beta chain GN=TUBB OS=Hordeum vulgare (Barley) PE=2 SV=1	PREDICTED: tubulin beta chain-like [Cucumis sativus]
Csa5G154840	1.67e-08	-1.44968	down	--	--	Cellular Component: integral component of membrane (GO:0016021);;	--	--	--	Tetraspanin family	Tetraspanin-10 GN=TET10 OS=Arabidopsis thaliana (Mouse-ear cress) PE=2 SV=1	PREDICTED: tetraspanin-10 [Cucumis sativus]
Csa5G157270	5.03e-07	-2.27886	down	--	--	Molecular Function: iron ion binding (GO:0005506);; Molecular Function: oxidoreductase activity, acting on paired donors, with incorporation or reduction of molecular oxygen (GO:0016705);; Molecular Function: heme binding (GO:0020037);; Biological Process: oxidation-reduction process (GO:0055114);;	--	[Q]	Secondary metabolites biosynthesis, transport and catabolism	Cytochrome P450	Geraniol 8-hydroxylase GN=CYP76B10 OS=Swertia mussotii (Felwort) PE=1 SV=1	hypothetical protein Csa_5G157270 [Cucumis sativus]
Csa5G157320	0.00875056	-2.23447	down	[Q]	Secondary metabolites biosynthesis, transport and catabolism	Molecular Function: iron ion binding (GO:0005506);; Molecular Function: oxidoreductase activity, acting on paired donors, with incorporation or reduction of molecular oxygen (GO:0016705);; Molecular Function: heme binding (GO:0020037);; Biological Process: oxidation-reduction process (GO:0055114);;	--	[Q]	Secondary metabolites biosynthesis, transport and catabolism	Cytochrome P450	Cytochrome P450 76AD1 {ECO:0000303|PubMed:22660548} OS=Beta vulgaris (Sugar beet) PE=2 SV=1	PREDICTED: geraniol 8-hydroxylase [Cucumis sativus]
Csa5G159610	0.000198698	-1.78758	down	[Q]	Secondary metabolites biosynthesis, transport and catabolism	Molecular Function: monooxygenase activity (GO:0004497);; Molecular Function: iron ion binding (GO:0005506);; Molecular Function: oxidoreductase activity, acting on paired donors, with incorporation or reduction of molecular oxygen (GO:0016705);; Molecular Function: heme binding (GO:0020037);; Biological Process: oxidation-reduction process (GO:0055114);;	--	[Q]	Secondary metabolites biosynthesis, transport and catabolism	Cytochrome P450	Flavonoid 3&apos;,5&apos;-hydroxylase GN=CYP75A2 OS=Solanum melongena (Eggplant) PE=2 SV=1	PREDICTED: flavonoid 3&apos;,5&apos;-hydroxylase-like [Cucumis sativus]
Csa5G160130	3.83e-06	-1.35048	down	--	--	Biological Process: maltose metabolic process (GO:0000023);; Biological Process: pentose-phosphate shunt (GO:0006098);; Cellular Component: chloroplast stroma (GO:0009570);; Biological Process: chloroplast relocation (GO:0009902);; Biological Process: thylakoid membrane organization (GO:0010027);; Biological Process: starch biosynthetic process (GO:0019252);; Biological Process: isopentenyl dipho…	--	--	--	--	--	PREDICTED: uncharacterized protein LOC101214026 [Cucumis sativus]
Csa5G160200	0.000618733	-1.25419	down	[S]	Function unknown	Cellular Component: chloroplast thylakoid membrane (GO:0009535);; Cellular Component: chloroplast thylakoid lumen (GO:0009543);;	--	--	--	Pentapeptide repeats (8 copies);; Pentapeptide repeats (9 copies);; Pentapeptide repeats (9 copies)	Thylakoid lumenal protein At1g12250, chloroplastic (Precursor) GN=At1g12250 OS=Arabidopsis thaliana (Mouse-ear cress) PE=1 SV=1	PREDICTED: thylakoid lumenal protein At1g12250, chloroplastic [Cucumis sativus]
Csa5G160760	0.00742053	-1.23796	down	--	--	--	--	--	--	Plant protein of unknown function (DUF863)	--	PREDICTED: uncharacterized protein LOC101221869 [Cucumis sativus]
Csa5G162030	1.11e-05	-2.08628	down	--	--	Molecular Function: metal ion binding (GO:0046872);;	--	[R]	General function prediction only	C2H2-type zinc finger;; C2H2-type zinc finger;; Zinc finger, C2H2 type	Zinc finger protein ZAT9 GN=ZAT9 OS=Arabidopsis thaliana (Mouse-ear cress) PE=2 SV=1	PREDICTED: zinc finger protein ZAT9 isoform X1 [Cucumis sativus]
Csa5G162040	0.00684849	-1.66366	down	--	--	Cellular Component: integral component of membrane (GO:0016021);; Molecular Function: transmembrane transporter activity (GO:0022857);; Biological Process: transmembrane transport (GO:0055085);;	--	--	--	EamA-like transporter family	WAT1-related protein At5g47470 GN=At5g47470 OS=Arabidopsis thaliana (Mouse-ear cress) PE=3 SV=1	PREDICTED: WAT1-related protein At5g47470-like [Cucumis sativus]
Csa5G162580	5.21e-08	-1.82983	down	[G]	Carbohydrate transport and metabolism	Cellular Component: integral component of plasma membrane (GO:0005887);; Cellular Component: chloroplast (GO:0009507);; Cellular Component: plant-type vacuole membrane (GO:0009705);; Biological Process: cellular water homeostasis (GO:0009992);; Biological Process: response to nitrate (GO:0010167);; Molecular Function: water channel activity (GO:0015250);; Molecular Function: glycerol channel acti…	K09873|1e-157|ath:AT4G17340|TIP2	[G]	Carbohydrate transport and metabolism	Major intrinsic protein	Probable aquaporin TIP2-2, N-terminally processed OS=Arabidopsis thaliana (Mouse-ear cress) PE=1 SV=2	PREDICTED: probable aquaporin TIP2-2 [Cucumis sativus]
Csa5G165890	7.42e-07	-1.35811	down	[IQ]	--	Molecular Function: ATP binding (GO:0005524);; Cellular Component: mitochondrion (GO:0005739);; Cellular Component: cytosol (GO:0005829);; Molecular Function: o-succinylbenzoate-CoA ligase activity (GO:0008756);; Cellular Component: plasmodesma (GO:0009506);; Cellular Component: chloroplast stroma (GO:0009570);; Biological Process: response to cytokinin (GO:0009735);; Biological Process: positive…	--	[I]	Lipid transport and metabolism	AMP-binding enzyme;; AMP-binding enzyme C-terminal domain	Oxalate--CoA ligase {ECO:0000305} OS=Arabidopsis thaliana (Mouse-ear cress) PE=1 SV=1	PREDICTED: oxalate--CoA ligase-like [Cucumis sativus]
Csa5G168910	1.6e-10	-3.43288	down	--	--	--	--	--	--	--	--	hypothetical protein Csa_5G168910 [Cucumis sativus]
Csa5G168920	0.000375023	-1.50092	down	[RTKL]	--	Biological Process: MAPK cascade (GO:0000165);; Molecular Function: protein serine/threonine kinase activity (GO:0004674);; Molecular Function: ATP binding (GO:0005524);; Biological Process: protein phosphorylation (GO:0006468);; Biological Process: regulation of signal transduction (GO:0009966);; Cellular Component: membrane (GO:0016020);; Molecular Function: oxidoreductase activity (GO:0016491)…	--	--	--	Protein kinase domain;; Protein tyrosine kinase	Probable LRR receptor-like serine/threonine-protein kinase At4g08850 (Precursor) GN=At4g08850 OS=Arabidopsis thaliana (Mouse-ear cress) PE=2 SV=3	hypothetical protein Csa_5G168920 [Cucumis sativus]
Csa5G168980	0.000212221	-1.21231	down	--	--	Molecular Function: iron ion binding (GO:0005506);; Biological Process: pentose-phosphate shunt (GO:0006098);; Biological Process: rRNA processing (GO:0006364);; Cellular Component: chloroplast thylakoid membrane (GO:0009535);; Biological Process: response to blue light (GO:0009637);; Biological Process: plastid organization (GO:0009657);; Cellular Component: chloroplast envelope (GO:0009941);; B…	--	--	--	--	--	PREDICTED: uncharacterized protein LOC101215685 [Cucumis sativus]
Csa5G171170	1.5e-05	-3.45997	down	[R]	General function prediction only	Molecular Function: deoxyribodipyrimidine photo-lyase activity (GO:0003904);; Biological Process: metabolic process (GO:0008152);; Molecular Function: hydrolase activity (GO:0016787);;	--	[R]	General function prediction only	Alpha/beta hydrolase family;; alpha/beta hydrolase fold;; Alpha/beta hydrolase family	Pheophytinase, chloroplastic (Precursor) GN=MAC12.25 OS=Arabidopsis thaliana (Mouse-ear cress) PE=1 SV=1	PREDICTED: uncharacterized protein LOC101210685 [Cucumis sativus]
Csa5G171680	1.07e-05	-4.0793	down	--	--	--	K09422|8e-14|pop:POPTR_570586|MYB199, MYB200	--	--	--	--	hypothetical protein Csa_5G171680 [Cucumis sativus]
Csa5G172810	2e-11	-2.22723	down	[E]	Amino acid transport and metabolism	Molecular Function: catalytic activity (GO:0003824);; Biological Process: metabolic process (GO:0008152);; Molecular Function: pyridoxal phosphate binding (GO:0030170);;	--	[H]	Coenzyme transport and metabolism	Aminotransferase class-V	Molybdenum cofactor sulfurase {ECO:0000255|HAMAP-Rule:MF_03050} GN=F19K19.13 OS=Arabidopsis thaliana (Mouse-ear cress) PE=1 SV=1	PREDICTED: molybdenum cofactor sulfurase [Cucumis sativus]
Csa5G175170	3.69e-05	-1.13911	down	--	--	Biological Process: MAPK cascade (GO:0000165);; Molecular Function: DNA binding (GO:0003677);; Molecular Function: sequence-specific DNA binding transcription factor activity (GO:0003700);; Cellular Component: nucleus (GO:0005634);; Biological Process: protein targeting to membrane (GO:0006612);; Biological Process: response to bacterium (GO:0009617);; Biological Process: systemic acquired resist…	--	--	--	TCP family transcription factor	Transcription factor TCP7 GN=TCP7 OS=Arabidopsis thaliana (Mouse-ear cress) PE=2 SV=1	PREDICTED: transcription factor TCP7-like [Cucumis sativus]
Csa5G175870	9.2e-11	-1.93505	down	--	--	Molecular Function: carbamoyl-phosphate synthase (glutamine-hydrolyzing) activity (GO:0004088);; Biological Process: metabolic process (GO:0008152);;	--	--	--	Protein of unknown function DUF260	LOB domain-containing protein 1 GN=F24B9.1 OS=Arabidopsis thaliana (Mouse-ear cress) PE=2 SV=1	hypothetical protein Csa_5G175870 [Cucumis sativus]
Csa5G175970	1.1e-07	-1.35267	down	--	--	Molecular Function: DNA binding (GO:0003677);; Molecular Function: sequence-specific DNA binding transcription factor activity (GO:0003700);; Biological Process: regulation of transcription, DNA-templated (GO:0006355);;	--	--	--	AP2 domain	Ethylene-responsive transcription factor RAP2-7 GN=T17D12.11 OS=Arabidopsis thaliana (Mouse-ear cress) PE=2 SV=2	hypothetical protein Csa_5G175970 [Cucumis sativus]
Csa5G182120	5.48e-06	-1.13178	down	--	--	Cellular Component: extracellular region (GO:0005576);; Cellular Component: cell wall (GO:0005618);; Biological Process: plant-type cell wall organization (GO:0009664);; Cellular Component: membrane (GO:0016020);;	--	--	--	Pollen allergen;; Rare lipoprotein A (RlpA)-like double-psi beta-barrel	Expansin-A4 (Precursor) GN=F17A14.7 OS=Arabidopsis thaliana (Mouse-ear cress) PE=1 SV=1	PREDICTED: expansin-A4 [Cucumis sativus]
Csa5G188890	3.02e-05	-1.48767	down	--	--	--	--	--	--	--	--	hypothetical protein Csa_5G188890 [Cucumis sativus]
Csa5G196560	0.00338792	-1.874	down	--	--	Biological Process: metabolic process (GO:0008152);; Molecular Function: transferase activity, transferring hexosyl groups (GO:0016758);;	--	[GC]	--	UDP-glucoronosyl and UDP-glucosyl transferase	7-deoxyloganetic acid glucosyltransferase GN=UGT709C2 OS=Catharanthus roseus (Madagascar periwinkle) PE=1 SV=1	PREDICTED: 7-deoxyloganetic acid glucosyltransferase-like [Cucumis sativus]
Csa5G197110	0.0010254	-3.38873	down	[O]	Posttranslational modification, protein turnover, chaperones	--	--	[O]	Posttranslational modification, protein turnover, chaperones	Hsp20/alpha crystallin family	17.8 kDa class I heat shock protein OS=Daucus carota (Wild carrot) PE=3 SV=1	PREDICTED: 18.1 kDa class I heat shock protein-like [Cucumis sativus]
Csa5G198220	0.00235635	-1.1576	down	[G]	Carbohydrate transport and metabolism	Biological Process: maltose metabolic process (GO:0000023);; Biological Process: MAPK cascade (GO:0000165);; Biological Process: sucrose biosynthetic process (GO:0005986);; Biological Process: pentose-phosphate shunt (GO:0006098);; Biological Process: rRNA processing (GO:0006364);; Biological Process: protein targeting to membrane (GO:0006612);; Biological Process: response to cold (GO:0009409);;…	K01100|0.0|vvi:100260169|hypothetical protein LOC100260169	[G]	Carbohydrate transport and metabolism	Fructose-1-6-bisphosphatase	Sedoheptulose-1,7-bisphosphatase, chloroplastic (Precursor) OS=Spinacia oleracea (Spinach) PE=2 SV=1	sedoheptulose-1,7-bisphosphatase, chloroplastic-like [Cucumis sativus]
Csa5G201320	0.00725632	-1.02656	down	--	--	--	--	[R]	General function prediction only	Yippee zinc-binding/DNA-binding /Mis18, centromere assembly	Protein yippee-like OS=Solanum tuberosum (Potato) PE=2 SV=1	hypothetical protein Csa_5G201320 [Cucumis sativus]
Csa5G202330	0.000414665	-1.04411	down	[Q]	Secondary metabolites biosynthesis, transport and catabolism	Biological Process: polysaccharide biosynthetic process (GO:0000271);; Molecular Function: monooxygenase activity (GO:0004497);; Molecular Function: iron ion binding (GO:0005506);; Molecular Function: electron carrier activity (GO:0009055);; Biological Process: multidimensional cell growth (GO:0009825);; Biological Process: positive regulation of flower development (GO:0009911);; Biological Proce…	K09588|0.0|vvi:100258692|hypothetical protein LOC100258692	[QI]	--	Cytochrome P450	Cytochrome P450 90A1 GN=MJJ3.9 OS=Arabidopsis thaliana (Mouse-ear cress) PE=2 SV=1	PREDICTED: cytochrome P450 90A1 isoform X1 [Cucumis sativus]
Csa5G203390	7.85e-05	-1.00055	down	--	--	Molecular Function: phosphatidylinositol phospholipase C activity (GO:0004435);; Molecular Function: signal transducer activity (GO:0004871);; Biological Process: lipid catabolic process (GO:0016042);; Biological Process: intracellular signal transduction (GO:0035556);;	K05857|0.0|vvi:100241574|hypothetical protein LOC100241574	[T]	Signal transduction mechanisms	Phosphatidylinositol-specific phospholipase C, X domain;; Phosphatidylinositol-specific phospholipase C, Y domain;; Phosphoinositide-specific phospholipase C, efhand-like;; C2 domain	Phosphoinositide phospholipase C 2 GN=PLC2 OS=Arabidopsis thaliana (Mouse-ear cress) PE=1 SV=1	hypothetical protein Csa_5G203390 [Cucumis sativus]
Csa5G210010	9.72e-06	-1.38225	down	--	--	Molecular Function: zinc ion binding (GO:0008270);;	--	[O]	Posttranslational modification, protein turnover, chaperones	--	RING-H2 finger protein ATL66 GN=ATL66 OS=Arabidopsis thaliana (Mouse-ear cress) PE=2 SV=1	hypothetical protein Csa_5G210015 [Cucumis sativus]
Csa5G210020	0.00340754	-1.44838	down	--	--	Biological Process: metabolic process (GO:0008152);; Molecular Function: transferase activity, transferring acyl groups other than amino-acyl groups (GO:0016747);;	--	--	--	Transferase family	Omega-hydroxypalmitate O-feruloyl transferase GN=MEE6.11 OS=Arabidopsis thaliana (Mouse-ear cress) PE=1 SV=1	PREDICTED: omega-hydroxypalmitate O-feruloyl transferase [Cucumis sativus]
Csa5G215130	0.00194482	-1.13333	down	[P]	Inorganic ion transport and metabolism	Molecular Function: ferroxidase activity (GO:0004322);; Biological Process: iron ion transport (GO:0006826);; Biological Process: cellular iron ion homeostasis (GO:0006879);; Molecular Function: ferric iron binding (GO:0008199);; Cellular Component: chloroplast (GO:0009507);; Biological Process: oxidation-reduction process (GO:0055114);;	K00522|1e-135|pop:POPTR_822369|hypothetical protein	[P]	Inorganic ion transport and metabolism	Ferritin-like domain	Ferritin-3, chloroplastic (Precursor) OS=Glycine max (Soybean) PE=2 SV=1	PREDICTED: ferritin-3, chloroplastic [Cucumis sativus]
Csa5G221940	0.00101608	-1.51686	down	--	--	Cellular Component: extracellular region (GO:0005576);; Cellular Component: cell wall (GO:0005618);; Biological Process: plant-type cell wall organization (GO:0009664);; Cellular Component: membrane (GO:0016020);;	--	--	--	Pollen allergen;; Rare lipoprotein A (RlpA)-like double-psi beta-barrel	Expansin-A8 (Precursor) GN=T2P4.4 OS=Arabidopsis thaliana (Mouse-ear cress) PE=2 SV=1	expansin-A8-like precursor [Cucumis sativus]
Csa5G305760	0.000617993	-1.40976	down	[G]	Carbohydrate transport and metabolism	Biological Process: biosynthetic process (GO:0009058);; Molecular Function: strictosidine synthase activity (GO:0016844);;	--	[R]	General function prediction only	Strictosidine synthase;; SMP-30/Gluconolaconase/LRE-like region	Protein STRICTOSIDINE SYNTHASE-LIKE 10 {ECO:0000303|PubMed:10777701} (Precursor) OS=Arabidopsis thaliana (Mouse-ear cress) PE=2 SV=1	PREDICTED: protein STRICTOSIDINE SYNTHASE-LIKE 10 [Cucumis sativus]
Csa5G319910	1.75e-16	-5.03451	down	[IQ]	--	Biological Process: metabolic process (GO:0008152);; Molecular Function: ligase activity (GO:0016874);;	--	[I]	Lipid transport and metabolism	AMP-binding enzyme;; AMP-binding enzyme C-terminal domain	Butyrate--CoA ligase AAE11, peroxisomal GN=AAE11 OS=Arabidopsis thaliana (Mouse-ear cress) PE=1 SV=1	Acyl:coa ligase acetate-coa synthetase-like protein [Cucumis sativus]
Csa5G320420	0.000338465	-1.06039	down	--	--	--	--	--	--	--	--	hypothetical protein Csa_5G320420 [Cucumis sativus]
Csa5G352090	0.000188416	-1.09037	down	--	--	Biological Process: regulation of transcription, DNA-templated (GO:0006355);; Biological Process: phosphate-containing compound metabolic process (GO:0006796);; Biological Process: signal transduction (GO:0007165);; Biological Process: regulation of defense response (GO:0031347);; Biological Process: single-organism developmental process (GO:0044767);; Biological Process: innate immune response (…	--	--	--	TCP family transcription factor	Transcription factor TCP7 GN=TCP7 OS=Arabidopsis thaliana (Mouse-ear cress) PE=2 SV=1	PREDICTED: transcription factor TCP21 [Cucumis sativus]
Csa5G409690	6.66e-06	-1.43078	down	[R]	General function prediction only	Molecular Function: voltage-gated potassium channel activity (GO:0005249);; Cellular Component: integral component of membrane (GO:0016021);; Biological Process: potassium ion transmembrane transport (GO:0071805);;	--	[PT]	--	Ankyrin repeats (3 copies);; Ankyrin repeat;; Ankyrin repeats (many copies);; Ankyrin repeats (many copies);; Ankyrin repeat;; Cyclic nucleotide-binding domain;; Ion transport protein;; Domain of unknown function (DUF3354);; Ion channel	Potassium channel SKOR GN=SKOR OS=Arabidopsis thaliana (Mouse-ear cress) PE=1 SV=1	PREDICTED: potassium channel SKOR [Cucumis sativus]
Csa5G410720	0.00157478	-1.77916	down	--	--	--	--	--	--	--	--	PREDICTED: uncharacterized protein LOC105435673 [Cucumis sativus]
Csa5G418780	0.000949044	-1.08493	down	--	--	--	--	[S]	Function unknown	Armadillo/beta-catenin-like repeat	U-box domain-containing protein 4 GN=PUB4 OS=Arabidopsis thaliana (Mouse-ear cress) PE=1 SV=3	PREDICTED: U-box domain-containing protein 2 [Cucumis sativus]
Csa5G490820	2.38e-08	-1.78521	down	--	--	Biological Process: rRNA processing (GO:0006364);; Cellular Component: photosystem I (GO:0009522);; Cellular Component: photosystem II (GO:0009523);; Cellular Component: chloroplast thylakoid membrane (GO:0009535);; Biological Process: response to high light intensity (GO:0009644);; Biological Process: response to sucrose (GO:0009744);; Biological Process: photosynthesis, light harvesting in phot…	K08907|1e-163|rcu:RCOM_0333020|chlorophyll A/B binding protein, putative	--	--	Chlorophyll A-B binding protein	Chlorophyll a-b binding protein 6A, chloroplastic (Precursor) GN=CAB6A OS=Solanum lycopersicum (Tomato) PE=2 SV=1	PREDICTED: chlorophyll a-b binding protein 6A, chloroplastic [Cucumis sativus]
Csa5G505800	0.000122035	-1.90487	down	--	--	--	--	--	--	F-box domain;; F-box-like	F-box protein At2g39490 GN=At2g39490 OS=Arabidopsis thaliana (Mouse-ear cress) PE=2 SV=1	PREDICTED: F-box protein At2g39490 [Cucumis sativus]
Csa5G505810	1.22e-11	-1.64735	down	--	--	--	--	--	--	--	--	hypothetical protein Csa_5G505810 [Cucumis sativus]
Csa5G506320	9.68e-05	-1.11455	down	--	--	Cellular Component: integral component of membrane (GO:0016021);; Molecular Function: transmembrane transporter activity (GO:0022857);; Biological Process: transmembrane transport (GO:0055085);;	--	--	--	EamA-like transporter family	WAT1-related protein At2g39510 GN=At2g39510 OS=Arabidopsis thaliana (Mouse-ear cress) PE=2 SV=1	PREDICTED: WAT1-related protein At2g39510 [Cucumis sativus]
Csa5G512850	0.00385384	-1.15745	down	[GER]	--	Cellular Component: integral component of membrane (GO:0016021);; Molecular Function: transmembrane transporter activity (GO:0022857);; Biological Process: transmembrane transport (GO:0055085);;	--	--	--	EamA-like transporter family	WAT1-related protein At2g39510 GN=At2g39510 OS=Arabidopsis thaliana (Mouse-ear cress) PE=2 SV=1	PREDICTED: WAT1-related protein At2g39510 [Cucumis sativus]
Csa5G514500	0.00252641	-1.56124	down	[O]	Posttranslational modification, protein turnover, chaperones	Molecular Function: ATP binding (GO:0005524);; Cellular Component: cell wall (GO:0005618);; Cellular Component: nucleus (GO:0005634);; Cellular Component: mitochondrion (GO:0005739);; Cellular Component: vacuolar membrane (GO:0005774);; Cellular Component: Golgi apparatus (GO:0005794);; Cellular Component: cytosol (GO:0005829);; Cellular Component: plasma membrane (GO:0005886);; Biological Proces…	K03283|0.0|vvi:100253562|similar to HSC70-1 (heat shock cognate 70 kDa protein 1)	[O]	Posttranslational modification, protein turnover, chaperones	Hsp70 protein;; MreB/Mbl protein;; Hydantoinase/oxoprolinase;; NAD-specific glutamate dehydrogenase	Heat shock cognate 70 kDa protein GN=HSP70 OS=Petunia hybrida (Petunia) PE=2 SV=1	PREDICTED: heat shock cognate 70 kDa protein [Cucumis sativus]
Csa5G517760	0.00678994	-1.04478	down	--	--	Cellular Component: intracellular (GO:0005622);; Cellular Component: chloroplast (GO:0009507);;	--	--	--	SnoaL-like domain;; Nuclear transport factor 2 (NTF2) domain	--	PREDICTED: uncharacterized protein LOC101216887 isoform X2 [Cucumis sativus]
Csa5G517800	5.81e-05	-1.81216	down	--	--	--	--	--	--	Ubiquitin family	BAG family molecular chaperone regulator 1 GN=BAG1 OS=Arabidopsis thaliana (Mouse-ear cress) PE=1 SV=1	PREDICTED: BAG family molecular chaperone regulator 2-like [Cucumis sativus]
Csa5G517820	2.81e-12	-2.9589	down	--	--	Molecular Function: pectate lyase activity (GO:0030570);; Biological Process: pectin catabolic process (GO:0045490);; Molecular Function: metal ion binding (GO:0046872);;	K01728|0.0|pop:POPTR_815540|hypothetical protein	--	--	Pectate lyase;; Right handed beta helix region	Pectate lyase (Precursor) OS=Zinnia violacea (Garden zinnia) PE=1 SV=1	PREDICTED: pectate lyase-like [Cucumis sativus]
Csa5G517900	0.00038283	-1.51605	down	--	--	--	--	--	--	--	--	PREDICTED: uncharacterized protein LOC105435522 [Cucumis sativus]
Csa5G523130	3.23e-07	-1.70028	down	--	--	--	--	--	--	Cotton fibre expressed protein	--	PREDICTED: uncharacterized protein LOC105435523 [Cucumis sativus]
Csa5G523690	0.00278602	-1.67514	down	--	--	Molecular Function: cyclin-dependent protein serine/threonine kinase activity (GO:0004693);; Biological Process: purine nucleobase transport (GO:0006863);; Biological Process: anthocyanin-containing compound biosynthetic process (GO:0009718);; Molecular Function: phosphoglycerate transmembrane transporter activity (GO:0015120);; Molecular Function: phosphoenolpyruvate:phosphate antiporter activit…	--	[GE]	--	Triose-phosphate Transporter family;; EamA-like transporter family;; UAA transporter family	Phosphoenolpyruvate/phosphate translocator 2, chloroplastic (Precursor) GN=PPT2 OS=Arabidopsis thaliana (Mouse-ear cress) PE=2 SV=1	PREDICTED: phosphoenolpyruvate/phosphate translocator 2, chloroplastic-like [Cucumis sativus]
Csa5G534970	0.000977086	-1.88729	down	--	--	--	K14488|4e-71|rcu:RCOM_0709300|Indole-3-acetic acid-induced protein ARG7, putative	--	--	Auxin responsive protein	Indole-3-acetic acid-induced protein ARG7 GN=ARG7 OS=Vigna radiata var. radiata (Mung bean) PE=2 SV=1	PREDICTED: uncharacterized protein LOC101207913 [Cucumis sativus]
Csa5G549170	0.000591033	-1.21473	down	[T]	Signal transduction mechanisms	Molecular Function: phosphorelay sensor kinase activity (GO:0000155);; Molecular Function: phosphorelay response regulator activity (GO:0000156);; Biological Process: phosphorelay signal transduction system (GO:0000160);; Molecular Function: phosphoprotein phosphatase activity (GO:0004721);; Molecular Function: osmosensor activity (GO:0005034);; Molecular Function: ATP binding (GO:0005524);; Cell…	K14489|0.0|vvi:100254304|similar to cytokinin receptor 1	[T]	Signal transduction mechanisms	CHASE domain;; Histidine kinase-, DNA gyrase B-, and HSP90-like ATPase;; Response regulator receiver domain;; His Kinase A (phospho-acceptor) domain	Histidine kinase 4 GN=T23K3.2 OS=Arabidopsis thaliana (Mouse-ear cress) PE=1 SV=1	hypothetical protein Csa_5G549170 [Cucumis sativus]
Csa5G550240	0.00413943	-1.71014	down	[S]	Function unknown	Molecular Function: iron ion transmembrane transporter activity (GO:0005381);; Cellular Component: vacuolar membrane (GO:0005774);; Biological Process: intracellular sequestering of iron ion (GO:0006880);; Cellular Component: integral component of membrane (GO:0016021);; Biological Process: iron ion transmembrane transport (GO:0034755);;	--	[S]	Function unknown	VIT family	Vacuolar iron transporter 1 GN=VIT1 OS=Arabidopsis thaliana (Mouse-ear cress) PE=2 SV=1	PREDICTED: vacuolar iron transporter 1-like [Cucumis sativus]
Csa5G550250	7.76e-06	-1.36267	down	[S]	Function unknown	Molecular Function: iron ion transmembrane transporter activity (GO:0005381);; Cellular Component: vacuolar membrane (GO:0005774);; Biological Process: intracellular sequestering of iron ion (GO:0006880);; Cellular Component: integral component of membrane (GO:0016021);; Biological Process: iron ion transmembrane transport (GO:0034755);;	--	[S]	Function unknown	VIT family	Vacuolar iron transporter 1.1 OS=Oryza sativa subsp. japonica (Rice) PE=2 SV=1	PREDICTED: vacuolar iron transporter 1.1 [Cucumis sativus]
Csa5G569340	0.000224189	-1.45508	down	--	--	Biological Process: pentose-phosphate shunt (GO:0006098);; Biological Process: photosynthetic electron transport in photosystem I (GO:0009773);; Cellular Component: NAD(P)H dehydrogenase complex (plastoquinone) (GO:0010598);; Molecular Function: oxidoreductase activity, acting on NAD(P)H, quinone or similar compound as acceptor (GO:0016655);; Biological Process: cellular cation homeostasis (GO:00…	--	--	--	NADH dehydrogenase transmembrane subunit	NAD(P)H-quinone oxidoreductase subunit L, chloroplastic (Precursor) OS=Arabidopsis thaliana (Mouse-ear cress) PE=2 SV=1	PREDICTED: NAD(P)H-quinone oxidoreductase subunit L, chloroplastic [Cucumis sativus]
Csa5G571440	0.000567804	-1.35499	down	--	--	--	--	--	--	Domain of unknown function (DUF4228)	--	PREDICTED: uncharacterized protein LOC101213469 [Cucumis sativus]
Csa5G571470	2.44e-05	-1.0593	down	[R]	General function prediction only	Cellular Component: integral component of membrane (GO:0016021);; Biological Process: transmembrane transport (GO:0055085);;	--	[S]	Function unknown	Membrane transport protein	--	PREDICTED: uncharacterized protein LOC101212746 [Cucumis sativus]
Csa5G571570	0.00103132	-2.13478	down	[O]	Posttranslational modification, protein turnover, chaperones	Cellular Component: nucleus (GO:0005634);; Cellular Component: cytoplasm (GO:0005737);; Biological Process: protein folding (GO:0006457);; Biological Process: response to heat (GO:0009408);; Biological Process: response to high light intensity (GO:0009644);; Biological Process: response to hydrogen peroxide (GO:0042542);;	--	[O]	Posttranslational modification, protein turnover, chaperones	DnaJ domain	Chaperone protein dnaJ 6 GN=MOJ9.8 OS=Arabidopsis thaliana (Mouse-ear cress) PE=2 SV=1	PREDICTED: dnaJ homolog subfamily B member 6-like [Cucumis sativus]
Csa5G576590	4.09e-08	-1.45869	down	[R]	General function prediction only	Cellular Component: integral component of membrane (GO:0016021);; Biological Process: transmembrane transport (GO:0055085);;	K13947|0.0|pop:POPTR_803601|PIN6	--	--	Membrane transport protein	Auxin efflux carrier component 3 GN=PIN3 OS=Arabidopsis thaliana (Mouse-ear cress) PE=1 SV=1	hypothetical protein Csa_5G576590 [Cucumis sativus]
Csa5G580660	3.46e-05	-1.06529	down	--	--	Biological Process: lipoate biosynthetic process (GO:0009107);; Biological Process: photosynthesis (GO:0015979);; Molecular Function: lipoate synthase activity (GO:0016992);; Molecular Function: 4 iron, 4 sulfur cluster binding (GO:0051539);;	--	--	--	Ferredoxin thioredoxin reductase variable alpha chain	Ferredoxin-thioredoxin reductase, variable chain OS=Zea mays (Maize) PE=1 SV=1	PREDICTED: ferredoxin-thioredoxin reductase, variable chain [Cucumis sativus]
Csa5G588750	0.00147482	-2.05764	down	--	--	--	--	--	--	--	--	PREDICTED: uncharacterized protein LOC101217329 [Cucumis sativus]
Csa5G589260	7.51e-05	-1.50155	down	[E]	Amino acid transport and metabolism	Molecular Function: cysteine synthase activity (GO:0004124);; Biological Process: cysteine biosynthetic process from serine (GO:0006535);; Molecular Function: transferase activity (GO:0016740);;	K01738|0.0|rcu:RCOM_0723350|cysteine synthase, putative (EC:2.5.1.51)	[E]	Amino acid transport and metabolism	Pyridoxal-phosphate dependent enzyme	Cysteine synthase, chloroplastic/chromoplastic (Precursor) OS=Solanum tuberosum (Potato) PE=2 SV=1	PREDICTED: cysteine synthase [Cucumis sativus]
Csa5G589390	0.000156171	-1.49633	down	--	--	Cellular Component: chloroplast (GO:0009507);; Cellular Component: photosystem I (GO:0009522);; Cellular Component: photosystem II (GO:0009523);; Biological Process: photosynthesis, light harvesting (GO:0009765);; Cellular Component: integral component of membrane (GO:0016021);; Molecular Function: chlorophyll binding (GO:0016168);; Biological Process: protein-chromophore linkage (GO:0018298);; M…	K08908|1e-178|pop:POPTR_817544|Lhca2-2	--	--	Chlorophyll A-B binding protein	Chlorophyll a-b binding protein 7, chloroplastic (Precursor) GN=CAB7 OS=Solanum lycopersicum (Tomato) PE=3 SV=1	PREDICTED: chlorophyll a-b binding protein 7, chloroplastic [Cucumis sativus]
Csa5G590000	0.0032955	-1.13729	down	[RTKL]	--	Molecular Function: protein serine/threonine kinase activity (GO:0004674);; Molecular Function: ATP binding (GO:0005524);; Cellular Component: plasma membrane (GO:0005886);; Biological Process: protein phosphorylation (GO:0006468);; Cellular Component: integral component of membrane (GO:0016021);; Molecular Function: oxidoreductase activity (GO:0016491);; Biological Process: oxidation-reduction p…	--	--	--	Protein kinase domain;; Protein tyrosine kinase;; Leucine rich repeat;; Leucine Rich Repeat;; Leucine Rich repeats (2 copies);; Leucine rich repeat N-terminal domain;; Leucine Rich repeat	Probable inactive leucine-rich repeat receptor-like protein kinase At1g66830 (Precursor) GN=At1g66830 OS=Arabidopsis thaliana (Mouse-ear cress) PE=2 SV=1	PREDICTED: probable inactive leucine-rich repeat receptor-like protein kinase At1g66830 [Cucumis sativus]
Csa5G590060	1.13e-05	-1.2214	down	--	--	--	--	[TO]	--	OTU-like cysteine protease	OTU domain-containing protein At3g57810 GN=At3g57810 OS=Arabidopsis thaliana (Mouse-ear cress) PE=2 SV=1	hypothetical protein Csa_5G590060 [Cucumis sativus]
Csa5G592810	1.81e-06	-1.1814	down	--	--	Biological Process: nitrogen compound metabolic process (GO:0006807);; Cellular Component: photosystem II (GO:0009523);; Cellular Component: chloroplast thylakoid (GO:0009534);; Cellular Component: integral component of membrane (GO:0016021);; Biological Process: cellular component organization (GO:0016043);; Biological Process: photosynthesis, light reaction (GO:0019684);; Molecular Function: ma…	K02723|1e-80|pop:POPTR_726168|photosystem II core complex proteins psbY	--	--	Photosystem II protein Y (PsbY)	Photosystem II protein psbY-2, chloroplastic (Precursor) GN=PSBY OS=Spinacia oleracea (Spinach) PE=1 SV=2	PREDICTED: photosystem II core complex proteins psbY, chloroplastic-like [Cucumis sativus]
Csa5G598700	1.01e-05	-1.22157	down	--	--	Cellular Component: chloroplast thylakoid membrane (GO:0009535);; Biological Process: chlorophyll catabolic process (GO:0015996);;	--	--	--	--	Eukaryotic translation initiation factor 3 subunit A {ECO:0000255|HAMAP-Rule:MF_03000} GN=TIF3A1 OS=Arabidopsis thaliana (Mouse-ear cress) PE=1 SV=1	PREDICTED: uncharacterized protein LOC101221356 isoform X1 [Cucumis sativus]
Csa5G599810	0.00616924	-1.0216	down	--	--	--	--	--	--	Domain of unknown function (DUF239);; Domain of unknown function (DUF4409)	--	hypothetical protein Csa_5G599810 [Cucumis sativus]
Csa5G601480	0.00243281	-1.37056	down	[H]	Coenzyme transport and metabolism	Cellular Component: peroxisome (GO:0005777);; Molecular Function: 1,4-dihydroxy-2-naphthoyl-CoA synthase activity (GO:0008935);; Biological Process: menaquinone biosynthetic process (GO:0009234);; Molecular Function: isomerase activity (GO:0016853);; Biological Process: phylloquinone biosynthetic process (GO:0042372);;	K01661|0.0|rcu:RCOM_0527990|Naphthoate synthase, putative (EC:4.1.3.36)	[I]	Lipid transport and metabolism	Enoyl-CoA hydratase/isomerase family	1,4-dihydroxy-2-naphthoyl-CoA synthase, peroxisomal GN=MENB OS=Arabidopsis thaliana (Mouse-ear cress) PE=1 SV=2	PREDICTED: 1,4-dihydroxy-2-naphthoyl-CoA synthase, peroxisomal [Cucumis sativus]
Csa5G601550	2.05e-05	-2.28466	down	--	--	Biological Process: response to karrikin (GO:0080167);;	--	--	--	Protein of unknown function (DUF1645)	--	PREDICTED: uncharacterized protein LOC105435701 [Cucumis sativus]
Csa5G602230	0.00504691	-1.0024	down	--	--	--	--	--	--	bHLH-MYC and R2R3-MYB transcription factors N-terminal	Transcription factor bHLH155 GN=BHLH155 OS=Arabidopsis thaliana (Mouse-ear cress) PE=2 SV=1	PREDICTED: uncharacterized protein LOC101212200 [Cucumis sativus]
Csa5G602730	0.00971381	-2.26342	down	--	--	Cellular Component: integral component of membrane (GO:0016021);; Molecular Function: transmembrane transporter activity (GO:0022857);; Biological Process: transmembrane transport (GO:0055085);;	--	--	--	EamA-like transporter family	WAT1-related protein At1g70260 GN=At1g70260 OS=Arabidopsis thaliana (Mouse-ear cress) PE=2 SV=1	Nodulin MtN21 family protein [Cucumis sativus]
Csa5G602750	9.95e-07	-3.09372	down	--	--	Biological Process: defense response (GO:0006952);; Biological Process: response to biotic stimulus (GO:0009607);; Cellular Component: membrane (GO:0016020);; Biological Process: mRNA modification (GO:0016556);;	--	--	--	Pathogenesis-related protein Bet v I family	MLP-like protein 423 OS=Arabidopsis thaliana (Mouse-ear cress) PE=2 SV=1	PREDICTED: MLP-like protein 423 [Cucumis sativus]
Csa5G604990	0.00748996	-1.49587	down	[U]	Intracellular trafficking, secretion, and vesicular transport	Cellular Component: plasmodesma (GO:0009506);; Cellular Component: integral component of membrane (GO:0016021);; Molecular Function: oxidoreductase activity (GO:0016491);; Biological Process: oxidation-reduction process (GO:0055114);;	--	[U]	Intracellular trafficking, secretion, and vesicular transport	TB2/DP1, HVA22 family	HVA22-like protein c GN=HVA22C OS=Arabidopsis thaliana (Mouse-ear cress) PE=2 SV=1	PREDICTED: HVA22-like protein c isoform X1 [Cucumis sativus]
Csa5G605000	2.43e-08	-1.36341	down	--	--	Biological Process: response to acid (GO:0001101);; Biological Process: transcription, DNA-templated (GO:0006351);; Biological Process: signal transduction (GO:0007165);; Biological Process: response to hormone (GO:0009725);; Biological Process: regulation of cellular metabolic process (GO:0031323);; Biological Process: regulation of defense response (GO:0031347);; Biological Process: single-orga…	--	--	--	TCP family transcription factor	Transcription factor TCP15 GN=TCP15 OS=Arabidopsis thaliana (Mouse-ear cress) PE=2 SV=1	PREDICTED: transcription factor TCP15 [Cucumis sativus]
Csa5G605720	1.09e-13	-2.07596	down	--	--	Molecular Function: DNA binding (GO:0003677);; Biological Process: regulation of transcription, DNA-templated (GO:0006355);;	--	--	--	Dof domain, zinc finger	Cyclic dof factor 3 GN=F1P2.50 OS=Arabidopsis thaliana (Mouse-ear cress) PE=1 SV=2	PREDICTED: cyclic dof factor 1 [Cucumis sativus]
Csa5G606800	9.08e-06	-1.57891	down	--	--	Biological Process: response to stress (GO:0006950);;	--	--	--	Universal stress protein family	--	PREDICTED: uncharacterized protein LOC101211142 [Cucumis sativus]
Csa5G606920	5.38e-05	-1.16802	down	[L]	Replication, recombination and repair	Biological Process: base-excision repair (GO:0006284);; Molecular Function: DNA-3-methyladenine glycosylase activity (GO:0008725);;	K01246|1e-170|rcu:RCOM_1466540|DNA-3-methyladenine glycosylase, putative (EC:3.2.2.20)	--	--	Methyladenine glycosylase	--	PREDICTED: uncharacterized protein LOC101218195 [Cucumis sativus]
Csa5G607990	0.000165367	-1.9781	down	[O]	Posttranslational modification, protein turnover, chaperones	Biological Process: maltose metabolic process (GO:0000023);; Molecular Function: ATP binding (GO:0005524);; Biological Process: phosphatidylglycerol biosynthetic process (GO:0006655);; Cellular Component: chloroplast stroma (GO:0009570);; Cellular Component: chloroplast envelope (GO:0009941);; Biological Process: mRNA modification (GO:0016556);; Biological Process: starch biosynthetic process (GO…	--	[O]	Posttranslational modification, protein turnover, chaperones	TCP-1/cpn60 chaperonin family	Chaperonin 60 subunit beta 4, chloroplastic (Precursor) GN=F28B23.11 OS=Arabidopsis thaliana (Mouse-ear cress) PE=1 SV=1	hypothetical protein Csa_5G607990 [Cucumis sativus]
Csa5G608050	5.81e-05	-1.01992	down	[RTKL]	--	Molecular Function: protein serine/threonine kinase activity (GO:0004674);; Molecular Function: ATP binding (GO:0005524);; Biological Process: protein phosphorylation (GO:0006468);; Cellular Component: integral component of membrane (GO:0016021);;	--	--	--	Protein kinase domain;; Protein tyrosine kinase;; Leucine Rich repeats (2 copies);; Leucine rich repeat N-terminal domain;; Leucine rich repeat;; Leucine Rich repeat;; Leucine Rich Repeat	Protein NSP-INTERACTING KINASE 1 (Precursor) GN=NIK1 OS=Arabidopsis thaliana (Mouse-ear cress) PE=1 SV=1	PREDICTED: protein NSP-INTERACTING KINASE 1 isoform X2 [Cucumis sativus]
Csa5G608220	0.00643632	-1.36046	down	--	--	--	--	--	--	Protein of unknown function, DUF617	Protein MIZU-KUSSEI 1 GN=MIZ1 OS=Arabidopsis thaliana (Mouse-ear cress) PE=1 SV=1	PREDICTED: protein MIZU-KUSSEI 1 [Cucumis sativus]
Csa5G608430	4.99e-05	-1.28326	down	--	--	Cellular Component: plasma membrane (GO:0005886);; Biological Process: amino acid transport (GO:0006865);; Cellular Component: integral component of membrane (GO:0016021);;	--	[E]	Amino acid transport and metabolism	Transmembrane amino acid transporter protein;; Tryptophan/tyrosine permease family	Lysine histidine transporter-like 6 GN=At1g25530 OS=Arabidopsis thaliana (Mouse-ear cress) PE=2 SV=1	PREDICTED: lysine histidine transporter-like 6 [Cucumis sativus]
Csa5G609110	0.000295436	-1.49805	down	--	--	--	--	--	--	--	Protein NIM1-INTERACTING 2 GN=NIMIN-2 OS=Arabidopsis thaliana (Mouse-ear cress) PE=1 SV=1	hypothetical protein Csa_5G609110 [Cucumis sativus]
Csa5G609630	3.79e-05	-1.65844	down	[MG]	--	Molecular Function: cinnamoyl-CoA reductase activity (GO:0016621);; Molecular Function: dihydrokaempferol 4-reductase activity (GO:0045552);; Molecular Function: coenzyme binding (GO:0050662);; Biological Process: oxidation-reduction process (GO:0055114);;	--	[V]	Defense mechanisms	NAD dependent epimerase/dehydratase family;; 3-beta hydroxysteroid dehydrogenase/isomerase family;; NADH(P)-binding;; Male sterility protein;; NmrA-like family;; Polysaccharide biosynthesis protein;; short chain dehydrogenase;; KR domain	Tetraketide alpha-pyrone reductase 2 GN=T26J14.11 OS=Arabidopsis thaliana (Mouse-ear cress) PE=1 SV=1	PREDICTED: tetraketide alpha-pyrone reductase 2-like [Cucumis sativus]
Csa5G609710	3.96e-05	-2.02481	down	[C]	Energy production and conversion	Molecular Function: monooxygenase activity (GO:0004497);; Cellular Component: chloroplast (GO:0009507);; Biological Process: photorespiration (GO:0009853);; Molecular Function: ribulose-bisphosphate carboxylase activity (GO:0016984);; Biological Process: reductive pentose-phosphate cycle (GO:0019253);; Biological Process: oxidation-reduction process (GO:0055114);;	K01602|1e-107|rcu:RCOM_1158790|Ribulose bisphosphate carboxylase small chain, chloroplast precursor, putative (EC:4.1.1.39)	--	--	Ribulose bisphosphate carboxylase, small chain;; Ribulose-1,5-bisphosphate carboxylase small subunit	Ribulose bisphosphate carboxylase small chain, chloroplastic (Precursor) GN=RBCS OS=Cucumis sativus (Cucumber) PE=2 SV=1	PREDICTED: ribulose bisphosphate carboxylase small chain, chloroplastic [Cucumis sativus]
Csa5G609760	0.000307427	-1.24717	down	--	--	--	--	--	--	--	--	PREDICTED: uncharacterized protein LOC105435585 [Cucumis sativus]
Csa5G611750	0.000134287	-1.00881	down	--	--	Biological Process: metal ion transport (GO:0030001);; Molecular Function: metal ion binding (GO:0046872);;	--	[P]	Inorganic ion transport and metabolism	Heavy-metal-associated domain	Heavy metal-associated isoprenylated plant protein 26 (Precursor) GN=F20M13.140 OS=Arabidopsis thaliana (Mouse-ear cress) PE=1 SV=1	PREDICTED: heavy metal-associated isoprenylated plant protein 26 [Cucumis sativus]
Csa5G614680	1.38e-10	-1.55818	down	--	--	Biological Process: xylem development (GO:0010089);; Biological Process: cell wall macromolecule metabolic process (GO:0044036);;	--	--	--	GDSL/SGNH-like Acyl-Esterase family found in Pmr5 and Cas1p;; PMR5 N terminal Domain	Protein trichome birefringence-like 36 GN=TBL36 OS=Arabidopsis thaliana (Mouse-ear cress) PE=2 SV=1	PREDICTED: protein trichome birefringence-like 36 [Cucumis sativus]
Csa5G615830	9.75e-17	-2.0788	down	[E]	Amino acid transport and metabolism	Cellular Component: integral component of membrane (GO:0016021);;	--	[E]	Amino acid transport and metabolism	Transmembrane amino acid transporter protein	GABA transporter 1 GN=T23G18.9 OS=Arabidopsis thaliana (Mouse-ear cress) PE=1 SV=1	PREDICTED: GABA transporter 1-like [Cucumis sativus]
Csa5G616330	0.00172876	-1.06264	down	--	--	Cellular Component: integral component of membrane (GO:0016021);;	--	[E]	Amino acid transport and metabolism	Transmembrane amino acid transporter protein	GABA transporter 1 GN=T23G18.9 OS=Arabidopsis thaliana (Mouse-ear cress) PE=1 SV=1	PREDICTED: GABA transporter 1-like [Cucumis sativus]
Csa5G622460	1.07e-05	-1.53359	down	[C]	Energy production and conversion	Biological Process: maltose metabolic process (GO:0000023);; Cellular Component: mitochondrion (GO:0005739);; Biological Process: tricarboxylic acid cycle (GO:0006099);; Biological Process: malate metabolic process (GO:0006108);; Biological Process: rRNA processing (GO:0006364);; Cellular Component: chloroplast stroma (GO:0009570);; Cellular Component: thylakoid (GO:0009579);; Biological Process:…	--	[C]	Energy production and conversion	lactate/malate dehydrogenase, alpha/beta C-terminal domain;; lactate/malate dehydrogenase, NAD binding domain	Malate dehydrogenase [NADP], chloroplastic (Precursor) GN=MDH1 OS=Medicago sativa (Alfalfa) PE=2 SV=1	PREDICTED: malate dehydrogenase [NADP], chloroplastic [Cucumis sativus]
Csa5G622490	0.00254175	-2.36558	down	[Q]	Secondary metabolites biosynthesis, transport and catabolism	Molecular Function: copper ion binding (GO:0005507);; Molecular Function: GTP binding (GO:0005525);; Biological Process: small GTPase mediated signal transduction (GO:0007264);; Biological Process: pollen exine formation (GO:0010584);; Molecular Function: oxidoreductase activity (GO:0016491);; Biological Process: oxidation-reduction process (GO:0055114);;	--	[Q]	Secondary metabolites biosynthesis, transport and catabolism	Multicopper oxidase;; Multicopper oxidase;; Multicopper oxidase	Monocopper oxidase-like protein SKU5 (Precursor) GN=SKU5 OS=Arabidopsis thaliana (Mouse-ear cress) PE=1 SV=1	PREDICTED: monocopper oxidase-like protein SKU5 [Cucumis sativus]
Csa5G622770	0.00336218	-1.2715	down	[KR]	--	Molecular Function: N-acetyltransferase activity (GO:0008080);; Biological Process: metabolic process (GO:0008152);;	--	[E]	Amino acid transport and metabolism	--	Probable acetyltransferase NATA1-like GN=At2g39020 OS=Arabidopsis thaliana (Mouse-ear cress) PE=2 SV=1	PREDICTED: probable acetyltransferase NATA1-like [Cucumis sativus]
Csa5G623510	3.96e-05	-1.07489	down	--	--	--	--	--	--	IQ calmodulin-binding motif	Protein IQ-DOMAIN 1 GN=IQD1 OS=Arabidopsis thaliana (Mouse-ear cress) PE=1 SV=1	PREDICTED: protein IQ-DOMAIN 1 [Cucumis sativus]
Csa5G623650	8.08e-09	-4.33871	down	--	--	Molecular Function: helicase activity (GO:0004386);; Molecular Function: calcium ion binding (GO:0005509);; Molecular Function: calcium-dependent phospholipid binding (GO:0005544);; Biological Process: metabolic process (GO:0008152);;	--	--	--	--	Repetitive proline-rich cell wall protein (Precursor) GN=PRP OS=Medicago sativa (Alfalfa) PE=2 SV=1	ATP-dependent RNA helicase DBP7 [Cucumis sativus]
Csa5G623660	0.00880979	-2.13725	down	--	--	Molecular Function: calcium ion binding (GO:0005509);; Molecular Function: calcium-dependent phospholipid binding (GO:0005544);; Cellular Component: vacuole (GO:0005773);;	--	[U]	Intracellular trafficking, secretion, and vesicular transport	Annexin	Annexin D3 GN=T6A23.4 OS=Arabidopsis thaliana (Mouse-ear cress) PE=2 SV=2	hypothetical protein Csa_5G623660 [Cucumis sativus]
Csa5G623840	1.12e-05	-1.21263	down	--	--	--	--	--	--	Domain of unknown function (DUF702)	Protein LATERAL ROOT PRIMORDIUM 1 GN=LRP1 OS=Arabidopsis thaliana (Mouse-ear cress) PE=1 SV=1	PREDICTED: protein LATERAL ROOT PRIMORDIUM 1 [Cucumis sativus]
Csa5G626040	1.84e-06	-1.31482	down	--	--	Cellular Component: chloroplast thylakoid membrane (GO:0009535);; Biological Process: chloroplast relocation (GO:0009902);; Biological Process: leaf morphogenesis (GO:0009965);; Biological Process: thylakoid membrane organization (GO:0010027);; Biological Process: carotenoid biosynthetic process (GO:0016117);; Biological Process: cell differentiation (GO:0030154);; Biological Process: ncRNA metab…	--	--	--	--	--	PREDICTED: uncharacterized protein LOC101215285 [Cucumis sativus]
Csa5G628140	0.00134424	-1.00696	down	--	--	Biological Process: cellular metabolic process (GO:0044237);;	--	--	--	Salt stress response/antifungal	Cysteine-rich repeat secretory protein 12 (Precursor) GN=CRRSP12 OS=Arabidopsis thaliana (Mouse-ear cress) PE=1 SV=2	PREDICTED: cysteine-rich repeat secretory protein 12-like [Cucumis sativus]
Csa5G636620	1.86e-05	-2.54216	down	[TZDR]	--	Molecular Function: calcium ion binding (GO:0005509);;	--	[T]	Signal transduction mechanisms	EF hand;; EF hand;; EF-hand domain pair;; EF-hand domain;; EF-hand domain pair;; Secreted protein acidic and rich in cysteine Ca binding region	Probable calcium-binding protein CML30 GN=CML30 OS=Arabidopsis thaliana (Mouse-ear cress) PE=2 SV=1	PREDICTED: probable calcium-binding protein CML30 [Cucumis sativus]
Csa5G636630	0.00058649	-3.42037	down	--	--	Cellular Component: extracellular region (GO:0005576);; Cellular Component: cell wall (GO:0005618);; Biological Process: plant-type cell wall organization (GO:0009664);; Cellular Component: membrane (GO:0016020);;	--	--	--	Pollen allergen;; Rare lipoprotein A (RlpA)-like double-psi beta-barrel	Expansin-A5 (Precursor) OS=Arabidopsis thaliana (Mouse-ear cress) PE=2 SV=1	PREDICTED: expansin-A5 [Cucumis sativus]
Csa5G640590	0.000163982	-2.58158	down	--	--	Biological Process: lipid metabolic process (GO:0006629);; Molecular Function: phosphoric diester hydrolase activity (GO:0008081);; Biological Process: vernalization response (GO:0010048);;	--	--	--	--	PI-PLC X domain-containing protein At5g67130 (Precursor) GN=At5g67130 OS=Arabidopsis thaliana (Mouse-ear cress) PE=1 SV=1	PREDICTED: PI-PLC X domain-containing protein At5g67130 [Cucumis sativus]
Csa5G646700	0.00883055	-1.71602	down	--	--	Biological Process: rRNA processing (GO:0006364);; Cellular Component: PSII associated light-harvesting complex II (GO:0009517);; Cellular Component: photosystem I (GO:0009522);; Biological Process: response to high light intensity (GO:0009644);; Biological Process: response to sucrose (GO:0009744);; Biological Process: photosynthesis, light harvesting (GO:0009765);; Cellular Component: photosyst…	K08916|0.0|vvi:100246457|hypothetical protein LOC100246457	--	--	Chlorophyll A-B binding protein	Chlorophyll a-b binding protein CP26, chloroplastic (Precursor) GN=LHCB5 OS=Arabidopsis thaliana (Mouse-ear cress) PE=1 SV=1	PREDICTED: chlorophyll a-b binding protein CP26, chloroplastic isoform X2 [Cucumis sativus]
Csa5G647280	8.19e-05	-1.43001	down	[E]	Amino acid transport and metabolism	Molecular Function: transporter activity (GO:0005215);; Biological Process: transport (GO:0006810);; Cellular Component: membrane (GO:0016020);;	--	[E]	Amino acid transport and metabolism	POT family	Protein NRT1/ PTR FAMILY 4.4 GN=F10C21.11 OS=Arabidopsis thaliana (Mouse-ear cress) PE=2 SV=1	PREDICTED: protein NRT1/ PTR FAMILY 4.4 [Cucumis sativus]
Csa5G648680	1.92e-07	-2.19878	down	--	--	Molecular Function: cellulase activity (GO:0008810);; Biological Process: cellulose catabolic process (GO:0030245);;	--	--	--	Glycosyl hydrolase family 9	Endoglucanase 9 (Precursor) GN=CEL3 OS=Arabidopsis thaliana (Mouse-ear cress) PE=1 SV=1	PREDICTED: endoglucanase 9 [Cucumis sativus]
Csa6G001220	1.54e-12	-2.83385	down	[RTKL]	--	Molecular Function: protein serine/threonine kinase activity (GO:0004674);; Molecular Function: ATP binding (GO:0005524);; Biological Process: protein phosphorylation (GO:0006468);; Biological Process: signal transduction (GO:0007165);;	--	[T]	Signal transduction mechanisms	Protein kinase domain;; Protein tyrosine kinase;; NAF domain	CBL-interacting serine/threonine-protein kinase 1 GN=MKP6.6 OS=Arabidopsis thaliana (Mouse-ear cress) PE=1 SV=2	PREDICTED: CBL-interacting serine/threonine-protein kinase 1-like isoform X1 [Cucumis sativus]
Csa6G004480	0.00238794	-1.11684	down	[R]	General function prediction only	Molecular Function: iron ion binding (GO:0005506);; Molecular Function: gibberellin 3-beta-dioxygenase activity (GO:0016707);; Biological Process: oxidation-reduction process (GO:0055114);;	--	[QR]	--	2OG-Fe(II) oxygenase superfamily;; non-haem dioxygenase in morphine synthesis N-terminal	Gibberellin 20 oxidase 1 GN=At4g25420 OS=Arabidopsis thaliana (Mouse-ear cress) PE=2 SV=2	PREDICTED: probable 2-oxoglutarate-dependent dioxygenase AOP1 [Cucumis sativus]
Csa6G004540	0.00125492	-1.03739	down	--	--	Molecular Function: glycerol-3-phosphate O-acyltransferase activity (GO:0004366);; Biological Process: metabolic process (GO:0008152);;	K13508|0.0|rcu:RCOM_1615780|ER glycerol-phosphate acyltransferase (EC:2.3.1.15)	--	--	haloacid dehalogenase-like hydrolase;; Acyltransferase	Probable glycerol-3-phosphate acyltransferase 8 GN=F5I10.4/F5I10.5 OS=Arabidopsis thaliana (Mouse-ear cress) PE=2 SV=1	PREDICTED: probable glycerol-3-phosphate acyltransferase 8 [Cucumis sativus]
Csa6G007470	3.29e-05	-1.04743	down	--	--	Molecular Function: phosphoprotein phosphatase activity (GO:0004721);; Molecular Function: selenium binding (GO:0008430);; Biological Process: dephosphorylation (GO:0016311);;	--	[P]	Inorganic ion transport and metabolism	56kDa selenium binding protein (SBP56)	Selenium-binding protein 2 OS=Arabidopsis thaliana (Mouse-ear cress) PE=1 SV=1	PREDICTED: selenium-binding protein 2-like [Cucumis sativus]
Csa6G008010	1.5e-05	-1.14434	down	[R]	General function prediction only	--	--	[R]	General function prediction only	Ankyrin repeats (3 copies);; Ankyrin repeat;; Ankyrin repeat;; Ankyrin repeats (many copies);; Ankyrin repeats (many copies)	Potassium channel AKT2 OS=Oryza sativa subsp. japonica (Rice) PE=2 SV=1	PREDICTED: ankyrin-3 [Cucumis sativus]
Csa6G008680	4.47e-09	-1.42826	down	--	--	Molecular Function: ATP binding (GO:0005524);;	--	[O]	Posttranslational modification, protein turnover, chaperones	ATPase family associated with various cellular activities (AAA)	Ribulose bisphosphate carboxylase/oxygenase activase 1, chloroplastic (Precursor) GN=RCA1 OS=Larrea tridentata (Creosote bush) PE=1 SV=1	PREDICTED: ribulose bisphosphate carboxylase/oxygenase activase, chloroplastic [Cucumis sativus]
Csa6G011680	0.000423704	-1.13713	down	[O]	Posttranslational modification, protein turnover, chaperones	Biological Process: protein metabolic process (GO:0019538);;	--	[O]	Posttranslational modification, protein turnover, chaperones	Clp amino terminal domain	Chaperone protein ClpB1 OS=Oryza sativa subsp. japonica (Rice) PE=2 SV=1	hypothetical protein Csa_6G011680 [Cucumis sativus]
Csa6G011700	0.00070455	-1.08791	down	--	--	Biological Process: response to freezing (GO:0050826);;	--	--	--	GDSL/SGNH-like Acyl-Esterase family found in Pmr5 and Cas1p;; PMR5 N terminal Domain	Protein ESKIMO 1 GN=F27K19.170 OS=Arabidopsis thaliana (Mouse-ear cress) PE=1 SV=1	PREDICTED: protein ESKIMO 1 isoform X1 [Cucumis sativus]
Csa6G011720	4.26e-08	-1.9135	down	--	--	Molecular Function: DNA binding (GO:0003677);; Molecular Function: sequence-specific DNA binding transcription factor activity (GO:0003700);; Cellular Component: nucleus (GO:0005634);; Biological Process: regulation of transcription, DNA-templated (GO:0006355);; Molecular Function: protein dimerization activity (GO:0046983);;	--	--	--	Helix-loop-helix DNA-binding domain	Transcription factor bHLH51 GN=T7M7.8 OS=Arabidopsis thaliana (Mouse-ear cress) PE=2 SV=1	PREDICTED: transcription factor bHLH51 [Cucumis sativus]
Csa6G012240	5.54e-28	-3.46653	down	--	--	--	--	--	--	Protein of unknown function DUF260	LOB domain-containing protein 21 OS=Arabidopsis thaliana (Mouse-ear cress) PE=2 SV=1	hypothetical protein Csa_6G012240 [Cucumis sativus]
Csa6G014470	2.1e-07	-1.27634	down	--	--	--	--	--	--	--	--	hypothetical protein Csa_6G014470 [Cucumis sativus]
Csa6G014770	5.29e-09	-1.97944	down	[O]	Posttranslational modification, protein turnover, chaperones	Molecular Function: peroxidase activity (GO:0004601);; Cellular Component: vacuole (GO:0005773);; Cellular Component: plasma membrane (GO:0005886);; Cellular Component: chloroplast thylakoid (GO:0009534);; Molecular Function: peroxiredoxin activity (GO:0051920);; Biological Process: oxidation-reduction process (GO:0055114);;	K03564|1e-123|pop:POPTR_589333|PtrcPrx_Q.1	[O]	Posttranslational modification, protein turnover, chaperones	AhpC/TSA family;; Redoxin	Peroxiredoxin Q, chloroplastic (Precursor) GN=PRXQ OS=Populus jackii (Balm of Gilead) PE=1 SV=1	PREDICTED: peroxiredoxin Q, chloroplastic [Cucumis sativus]
Csa6G014830	1.97e-05	-7.05159	down	[K]	Transcription	Biological Process: response to stress (GO:0006950);;	--	--	--	ABA/WDS induced protein	Abscisic stress-ripening protein 2 GN=ASR2 OS=Solanum lycopersicum (Tomato) PE=4 SV=1	PREDICTED: glycine-rich cell wall structural protein 1.8-like [Cucumis sativus]
Csa6G039540	0.000238821	-1.72713	down	--	--	Cellular Component: intracellular (GO:0005622);; Molecular Function: zinc ion binding (GO:0008270);;	--	[K]	Transcription	CCT motif;; B-box zinc finger	Zinc finger protein CONSTANS-LIKE 6 GN=COL6 OS=Arabidopsis thaliana (Mouse-ear cress) PE=2 SV=2	PREDICTED: zinc finger protein CONSTANS-LIKE 6 [Cucumis sativus]
Csa6G042370	7.96e-08	-1.8334	down	--	--	Molecular Function: binding (GO:0005488);; Biological Process: cellular amino acid biosynthetic process (GO:0008652);; Cellular Component: chloroplast (GO:0009507);; Biological Process: positive regulation of metabolic process (GO:0009893);; Cellular Component: membrane (GO:0016020);; Biological Process: RNA metabolic process (GO:0016070);; Biological Process: heterocycle biosynthetic process (GO…	--	--	--	GUN4-like	Tetrapyrrole-binding protein, chloroplastic (Precursor) GN=GUN4 OS=Arabidopsis thaliana (Mouse-ear cress) PE=1 SV=1	PREDICTED: tetrapyrrole-binding protein, chloroplastic [Cucumis sativus]
Csa6G044530	4.17e-06	-2.14681	down	[Q]	Secondary metabolites biosynthesis, transport and catabolism	Molecular Function: iron ion binding (GO:0005506);; Cellular Component: chloroplast (GO:0009507);; Biological Process: vernalization response (GO:0010048);; Biological Process: cutin biosynthetic process (GO:0010143);; Cellular Component: integral component of membrane (GO:0016021);; Molecular Function: oxidoreductase activity, acting on paired donors, with incorporation or reduction of molecular…	K00517|0.0|ath:AT5G04660|CYP77A4	[Q]	Secondary metabolites biosynthesis, transport and catabolism	Cytochrome P450	Cytochrome P450 77A3 GN=CYP77A3 OS=Glycine max (Soybean) PE=2 SV=1	PREDICTED: cytochrome P450 77A3-like [Cucumis sativus]
Csa6G046310	0.000134218	-1.09744	down	--	--	Biological Process: protein metabolic process (GO:0019538);;	--	[O]	Posttranslational modification, protein turnover, chaperones	Clp amino terminal domain	Chaperone protein ClpB1 GN=F1O17.2 OS=Arabidopsis thaliana (Mouse-ear cress) PE=1 SV=2	hypothetical protein Csa_6G046310 [Cucumis sativus]
Csa6G057130	4.53e-10	-1.6152	down	[S]	Function unknown	--	--	[S]	Function unknown	VIT family	Vacuolar iron transporter homolog 4 GN=At3g43660 OS=Arabidopsis thaliana (Mouse-ear cress) PE=2 SV=1	PREDICTED: vacuolar iron transporter homolog 4 [Cucumis sativus]
Csa6G057160	0.000339946	-1.16293	down	[E]	Amino acid transport and metabolism	Cellular Component: cytosol (GO:0005829);; Cellular Component: plasma membrane (GO:0005886);; Biological Process: ethanolamine metabolic process (GO:0006580);; Molecular Function: transferase activity (GO:0016740);; Molecular Function: carboxy-lyase activity (GO:0016831);; Biological Process: carboxylic acid metabolic process (GO:0019752);; Molecular Function: pyridoxal phosphate binding (GO:0030…	K01590|0.0|vvi:100258141|hypothetical protein LOC100258141	[E]	Amino acid transport and metabolism	Pyridoxal-dependent decarboxylase conserved domain	Serine decarboxylase GN=F2J6.7 OS=Arabidopsis thaliana (Mouse-ear cress) PE=1 SV=1	PREDICTED: serine decarboxylase isoform X2 [Cucumis sativus]
Csa6G057170	2.01e-10	-2.00458	down	--	--	Biological Process: calcium ion transport (GO:0006816);; Biological Process: Golgi organization (GO:0007030);; Cellular Component: photosystem I (GO:0009522);; Cellular Component: chloroplast thylakoid membrane (GO:0009535);; Biological Process: response to salt stress (GO:0009651);; Biological Process: photosynthesis, light harvesting (GO:0009765);; Cellular Component: photosystem II antenna com…	K08917|1e-166|pop:POPTR_709712|Lhcb6-1	--	--	Chlorophyll A-B binding protein	Chlorophyll a-b binding protein CP24 10A, chloroplastic (Precursor) GN=CAP10A OS=Solanum lycopersicum (Tomato) PE=3 SV=1	PREDICTED: chlorophyll a-b binding protein CP24 10A, chloroplastic [Cucumis sativus]
Csa6G067390	1.55e-08	-1.42454	down	[HI]	--	Molecular Function: 1-deoxy-D-xylulose-5-phosphate synthase activity (GO:0008661);; Biological Process: thiamine biosynthetic process (GO:0009228);; Cellular Component: chloroplast (GO:0009507);; Biological Process: terpenoid biosynthetic process (GO:0016114);; Molecular Function: metal ion binding (GO:0046872);; Biological Process: 1-deoxy-D-xylulose 5-phosphate biosynthetic process (GO:0052865)…	K01662|0.0|rcu:RCOM_0679170|1-deoxyxylulose-5-phosphate synthase, putative (EC:2.2.1.7)	[G]	Carbohydrate transport and metabolism	1-deoxy-D-xylulose-5-phosphate synthase;; Transketolase, pyrimidine binding domain;; Transketolase, C-terminal domain;; Thiamine pyrophosphate enzyme, C-terminal TPP binding domain;; Dehydrogenase E1 component;; Transketolase, thiamine diphosphate binding domain	Probable 1-deoxy-D-xylulose-5-phosphate synthase, chloroplastic (Precursor) GN=TKT2 OS=Capsicum annuum (Bell pepper) PE=2 SV=1	PREDICTED: probable 1-deoxy-D-xylulose-5-phosphate synthase, chloroplastic [Cucumis sativus]
Csa6G067980	1.65e-05	-1.3966	down	[P]	Inorganic ion transport and metabolism	Cellular Component: vacuolar membrane (GO:0005774);; Cellular Component: plasma membrane (GO:0005886);; Biological Process: regulation of pH (GO:0006885);; Biological Process: response to salt stress (GO:0009651);; Biological Process: lithium ion transport (GO:0010351);; Molecular Function: sodium:hydrogen antiporter activity (GO:0015385);; Cellular Component: integral component of membrane (GO:0…	--	[P]	Inorganic ion transport and metabolism	Sodium/hydrogen exchanger family	Sodium/hydrogen exchanger 2 GN=NHX2 OS=Arabidopsis thaliana (Mouse-ear cress) PE=2 SV=2	PREDICTED: sodium/hydrogen exchanger 2-like isoform X1 [Cucumis sativus]
Csa6G075110	9.71e-05	-1.5302	down	[GEPR]	--	Cellular Component: integral component of membrane (GO:0016021);; Biological Process: transmembrane transport (GO:0055085);;	--	[R]	General function prediction only	SPX domain	SPX domain-containing membrane protein At4g22990 GN=At4g22990 OS=Arabidopsis thaliana (Mouse-ear cress) PE=2 SV=2	hypothetical protein Csa_6G075110 [Cucumis sativus]
Csa6G075200	0.00100936	-4.02768	down	[R]	General function prediction only	Molecular Function: iron ion binding (GO:0005506);; Molecular Function: oxidoreductase activity, acting on paired donors, with incorporation or reduction of molecular oxygen, 2-oxoglutarate as one donor, and incorporation of one atom each of oxygen into both donors (GO:0016706);; Biological Process: oxidation-reduction process (GO:0055114);;	--	[QR]	--	2OG-Fe(II) oxygenase superfamily;; non-haem dioxygenase in morphine synthesis N-terminal	Gibberellin 20 oxidase 2 GN=MIO24.5 OS=Arabidopsis thaliana (Mouse-ear cress) PE=2 SV=1	hypothetical protein Csa_6G075200 [Cucumis sativus]
Csa6G078670	0.00220522	-1.34169	down	--	--	Biological Process: regulation of cyclin-dependent protein serine/threonine kinase activity (GO:0000079);; Molecular Function: cyclin-dependent protein serine/threonine kinase activity (GO:0004693);; Biological Process: stomatal lineage progression (GO:0010440);; Molecular Function: protein kinase binding (GO:0019901);;	--	[R]	General function prediction only	Cyclin;; Cyclin, N-terminal domain	Cyclin-U4-1 GN=CYCU4-1 OS=Arabidopsis thaliana (Mouse-ear cress) PE=1 SV=1	PREDICTED: cyclin-U4-1-like [Cucumis sativus]
Csa6G080330	0.000730431	-2.40023	down	[S]	Function unknown	--	--	[R]	General function prediction only	Leucine Rich repeats (2 copies);; Leucine rich repeat;; Leucine Rich Repeat;; Leucine Rich repeat;; Leucine rich repeat;; Leucine rich repeat N-terminal domain	Receptor-like protein 12 (Precursor) GN=RLP12 OS=Arabidopsis thaliana (Mouse-ear cress) PE=2 SV=2	PREDICTED: receptor-like protein 12 [Cucumis sativus]
Csa6G080920	0.000454307	-1.36549	down	--	--	--	--	--	--	Agglutinin	--	PREDICTED: uncharacterized protein LOC101206536 [Cucumis sativus]
Csa6G081510	3.21e-05	-1.14407	down	--	--	Molecular Function: sequence-specific DNA binding transcription factor activity (GO:0003700);; Cellular Component: nucleus (GO:0005634);; Biological Process: regulation of transcription, DNA-templated (GO:0006355);; Biological Process: asymmetric cell division (GO:0008356);; Biological Process: radial pattern formation (GO:0009956);; Molecular Function: sequence-specific DNA binding (GO:0043565);…	--	--	--	GRAS domain family	Protein SHORT-ROOT GN=F19F18.140 OS=Arabidopsis thaliana (Mouse-ear cress) PE=1 SV=1	PREDICTED: protein SHORT-ROOT-like [Cucumis sativus]
Csa6G084600	0.00461807	-3.32555	down	--	--	Cellular Component: extracellular region (GO:0005576);; Biological Process: pathogenesis (GO:0009405);;	--	--	--	Agglutinin;; Aerolysin toxin;; Clostridium epsilon toxin ETX/Bacillus mosquitocidal toxin MTX2	--	PREDICTED: uncharacterized protein LOC101212310 [Cucumis sativus]
Csa6G088010	9.74e-06	-1.25729	down	[M]	Cell wall/membrane/envelope biogenesis	--	--	--	--	TPR repeat;; Tetratricopeptide repeat;; Tetratricopeptide repeat;; Tetratricopeptide repeat	Formin-like protein 3 OS=Oryza sativa subsp. japonica (Rice) PE=2 SV=2	hypothetical protein Csa_6G088010 [Cucumis sativus]
Csa6G094710	5.91e-05	-1.01572	down	--	--	--	--	--	--	--	--	PREDICTED: uncharacterized protein LOC105435773 [Cucumis sativus]
Csa6G095900	2.97e-06	-2.98653	down	--	--	Molecular Function: DNA binding (GO:0003677);; Biological Process: pentose-phosphate shunt (GO:0006098);; Biological Process: rRNA processing (GO:0006364);; Cellular Component: plastid chromosome (GO:0009508);; Biological Process: response to abscisic acid (GO:0009737);; Biological Process: photosynthetic electron transport in photosystem I (GO:0009773);; Cellular Component: chloroplast envelope …	--	--	--	CAAD domains of cyanobacterial aminoacyl-tRNA synthetase	Protein CURVATURE THYLAKOID 1B, chloroplastic (Precursor) GN=F19D11.10 OS=Arabidopsis thaliana (Mouse-ear cress) PE=1 SV=2	PREDICTED: protein CURVATURE THYLAKOID 1B, chloroplastic [Cucumis sativus]
Csa6G106760	0.000774163	-1.18552	down	[R]	General function prediction only	--	--	[Z]	Cytoskeleton	Tetratricopeptide repeat;; Tetratricopeptide repeat;; TPR repeat;; Tetratricopeptide repeat;; Tetratricopeptide repeat;; Tetratricopeptide repeat;; Tetratricopeptide repeat;; Tetratricopeptide repeat;; Tetratricopeptide repeat;; Anaphase-promoting complex, cyclosome, subunit 3;; Tetratricopeptide repeat;; Tetratricopeptide repeat;; Soluble NSF attachment protein, SNAP;; Tetratricopeptide repeat;;…	--	PREDICTED: kinesin light chain 1-like, partial [Cucumis sativus]
Csa6G107930	0.0015069	-1.98012	down	--	--	--	--	--	--	--	--	PREDICTED: uncharacterized protein LOC101216403 isoform X1 [Cucumis sativus]
Csa6G108570	3.09e-08	-1.94711	down	--	--	Molecular Function: protein dimerization activity (GO:0046983);;	--	--	--	Helix-loop-helix DNA-binding domain	Transcription factor UNE10 GN=F6N15.11 OS=Arabidopsis thaliana (Mouse-ear cress) PE=2 SV=1	PREDICTED: transcription factor UNE10 [Cucumis sativus]
Csa6G108590	0.00913054	-1.55347	down	--	--	--	--	--	--	--	--	PREDICTED: uncharacterized protein LOC101205257 [Cucumis sativus]
Csa6G112490	4.28e-05	-1.42689	down	[B]	Chromatin structure and dynamics	Molecular Function: sequence-specific DNA binding transcription factor activity (GO:0003700);; Cellular Component: nucleus (GO:0005634);; Biological Process: regulation of transcription, DNA-templated (GO:0006355);; Molecular Function: sequence-specific DNA binding (GO:0043565);; Molecular Function: protein heterodimerization activity (GO:0046982);;	--	[K]	Transcription	Histone-like transcription factor (CBF/NF-Y) and archaeal histone;; Core histone H2A/H2B/H3/H4	Nuclear transcription factor Y subunit B-3 OS=Arabidopsis thaliana (Mouse-ear cress) PE=2 SV=1	PREDICTED: nuclear transcription factor Y subunit B-3 [Cucumis sativus]
Csa6G113500	0.00255809	-1.05122	down	[R]	General function prediction only	Molecular Function: kinase activity (GO:0016301);; Biological Process: phosphorylation (GO:0016310);;	--	[R]	General function prediction only	ABC1 family	Uncharacterized aarF domain-containing protein kinase At1g79600, chloroplastic (Precursor) GN=At1g79600 OS=Arabidopsis thaliana (Mouse-ear cress) PE=2 SV=1	PREDICTED: uncharacterized aarF domain-containing protein kinase At1g79600, chloroplastic [Cucumis sativus]
Csa6G113550	9.46e-05	-1.09463	down	--	--	Molecular Function: zinc ion binding (GO:0008270);; Biological Process: abscisic acid metabolic process (GO:0009687);; Molecular Function: hydrolase activity (GO:0016787);; Molecular Function: ligase activity (GO:0016874);;	--	[O]	Posttranslational modification, protein turnover, chaperones	Ring finger domain;; Zinc finger, C3HC4 type (RING finger);; Zinc finger, C3HC4 type (RING finger);; Zinc finger, C3HC4 type (RING finger);; zinc-RING finger domain	Probable E3 ubiquitin-protein ligase XERICO GN=XERICO OS=Arabidopsis thaliana (Mouse-ear cress) PE=1 SV=1	PREDICTED: probable E3 ubiquitin-protein ligase XERICO [Cucumis sativus]
Csa6G116670	0.000223817	-3.27046	down	--	--	--	--	--	--	--	--	hypothetical protein Csa_6G116670 [Cucumis sativus]
Csa6G117200	8.56e-07	-1.46462	down	--	--	Biological Process: intracellular signal transduction (GO:0035556);; Molecular Function: metal ion binding (GO:0046872);; Molecular Function: protein-disulfide reductase activity (GO:0047134);; Biological Process: oxidation-reduction process (GO:0055114);;	--	--	--	C1-like domain;; C1 domain	Probable nucleoredoxin 1-1 OS=Oryza sativa subsp. japonica (Rice) PE=2 SV=1	PREDICTED: uncharacterized protein LOC101214474 [Cucumis sativus]
Csa6G123980	0.00804159	-1.93579	down	--	--	--	--	--	--	Wound-induced protein	--	hypothetical protein Csa_6G123980 [Cucumis sativus]
Csa6G124190	4.47e-09	#NAME?	down	--	--	--	--	--	--	--	--	hypothetical protein Csa_6G124190 [Cucumis sativus]
Csa6G125250	0.00073941	-2.03933	down	[P]	Inorganic ion transport and metabolism	Molecular Function: N,N-dimethylaniline monooxygenase activity (GO:0004499);; Molecular Function: flavin adenine dinucleotide binding (GO:0050660);; Molecular Function: NADP binding (GO:0050661);; Biological Process: oxidation-reduction process (GO:0055114);;	--	[Q]	Secondary metabolites biosynthesis, transport and catabolism	Flavin-binding monooxygenase-like;; Pyridine nucleotide-disulphide oxidoreductase;; NAD(P)-binding Rossmann-like domain	Probable flavin-containing monooxygenase 1 GN=FMO1 OS=Arabidopsis thaliana (Mouse-ear cress) PE=2 SV=1	PREDICTED: probable flavin-containing monooxygenase 1 [Cucumis sativus]
Csa6G127320	0.00117024	-2.27586	down	--	--	Molecular Function: DNA binding (GO:0003677);; Biological Process: regulation of transcription, DNA-templated (GO:0006355);; Biological Process: single-organism process (GO:0044699);;	--	--	--	No apical meristem (NAM) protein	Putative NAC domain-containing protein 94 GN=ANAC094 OS=Arabidopsis thaliana (Mouse-ear cress) PE=3 SV=1	PREDICTED: NAC domain-containing protein 67-like [Cucumis sativus]
Csa6G127980	1.71e-22	-5.91928	down	--	--	--	--	--	--	--	Leucine-rich repeat extensin-like protein 3 (Precursor) GN=LRX3 OS=Arabidopsis thaliana (Mouse-ear cress) PE=1 SV=1	hypothetical protein Csa_6G127980 [Cucumis sativus]
Csa6G128580	4.53e-05	-1.70085	down	--	--	Cellular Component: extracellular region (GO:0005576);; Biological Process: sexual reproduction (GO:0019953);;	--	--	--	Pollen allergen;; Rare lipoprotein A (RlpA)-like double-psi beta-barrel	Expansin-B3 (Precursor) GN=EXPB3 OS=Arabidopsis thaliana (Mouse-ear cress) PE=2 SV=2	PREDICTED: expansin-B3 [Cucumis sativus]
Csa6G128640	0.00882111	-1.09782	down	--	--	Cellular Component: cytoskeleton (GO:0005856);; Biological Process: phagocytosis (GO:0006909);; Biological Process: determination of bilateral symmetry (GO:0009855);; Biological Process: polarity specification of adaxial/abaxial axis (GO:0009944);; Biological Process: meristem initiation (GO:0010014);; Biological Process: regulation of meristem growth (GO:0010075);;	--	[S]	Function unknown	ELMO/CED-12 family	--	PREDICTED: ELMO domain-containing protein A isoform X2 [Cucumis sativus]
Csa6G133820	1.26e-08	-1.43195	down	--	--	Cellular Component: chloroplast (GO:0009507);; Cellular Component: thylakoid (GO:0009579);;	--	--	--	Protein of unknown function (DUF2488)	Uncharacterized protein ycf54 GN=ycf54 OS=Porphyra purpurea (Red seaweed) PE=3 SV=1	PREDICTED: uncharacterized protein LOC101220505 [Cucumis sativus]
Csa6G139130	0.000228284	-1.25792	down	--	--	Cellular Component: nucleus (GO:0005634);; Biological Process: determination of bilateral symmetry (GO:0009855);; Biological Process: polarity specification of adaxial/abaxial axis (GO:0009944);; Biological Process: meristem initiation (GO:0010014);; Biological Process: regulation of meristem growth (GO:0010075);; Biological Process: xylem development (GO:0010089);; Biological Process: cell wall …	--	--	--	Protein of unknown function DUF260	LOB domain-containing protein 4 GN=T19E23.11 OS=Arabidopsis thaliana (Mouse-ear cress) PE=2 SV=1	PREDICTED: LOB domain-containing protein 4 [Cucumis sativus]
Csa6G139750	1.79e-09	-2.55451	down	--	--	Cellular Component: photosystem I (GO:0009522);; Cellular Component: photosystem II (GO:0009523);; Cellular Component: chloroplast thylakoid membrane (GO:0009535);; Biological Process: photosynthesis, light harvesting (GO:0009765);; Cellular Component: integral component of membrane (GO:0016021);; Molecular Function: chlorophyll binding (GO:0016168);; Biological Process: protein-chromophore linka…	K08912|0.0|vvi:100245214|hypothetical protein LOC100245214	--	--	Chlorophyll A-B binding protein	Chlorophyll a-b binding protein, chloroplastic (Precursor) OS=Spinacia oleracea (Spinach) PE=1 SV=1	PREDICTED: chlorophyll a-b binding protein of LHCII type 1-like [Cucumis sativus]
Csa6G140830	5.21e-10	-1.68752	down	--	--	Molecular Function: zinc ion binding (GO:0008270);;	--	[A]	RNA processing and modification	RING-variant domain	Probable E3 ubiquitin ligase SUD1 GN=F28A23.140 OS=Arabidopsis thaliana (Mouse-ear cress) PE=1 SV=1	PREDICTED: probable E3 ubiquitin-protein ligase MARCH10 isoform X1 [Cucumis sativus]
Csa6G141410	0.000423704	-1.06692	down	--	--	--	--	--	--	Protein of unknown function (DUF707)	--	PREDICTED: uncharacterized protein LOC101216740 isoform X1 [Cucumis sativus]
Csa6G146420	0.00334979	-1.31575	down	--	--	Molecular Function: voltage-gated potassium channel activity (GO:0005249);; Molecular Function: calmodulin binding (GO:0005516);; Cellular Component: plasma membrane (GO:0005886);; Cellular Component: integral component of membrane (GO:0016021);; Molecular Function: cAMP binding (GO:0030552);; Molecular Function: cGMP binding (GO:0030553);; Biological Process: potassium ion transmembrane transpor…	--	[PT]	--	Ion transport protein;; Cyclic nucleotide-binding domain	Putative cyclic nucleotide-gated ion channel 15 GN=CNGC15 OS=Arabidopsis thaliana (Mouse-ear cress) PE=3 SV=1	PREDICTED: putative cyclic nucleotide-gated ion channel 15 isoform X1 [Cucumis sativus]
Csa6G147620	7.71e-06	-1.17769	down	--	--	Biological Process: metal ion transport (GO:0030001);; Molecular Function: metal ion binding (GO:0046872);;	--	[P]	Inorganic ion transport and metabolism	Heavy-metal-associated domain;; E7 protein, Early protein	Heavy metal-associated isoprenylated plant protein 26 (Precursor) GN=F20M13.140 OS=Arabidopsis thaliana (Mouse-ear cress) PE=1 SV=1	PREDICTED: uncharacterized protein LOC101219496 [Cucumis sativus]
Csa6G147660	0.00156516	-1.68445	down	[G]	Carbohydrate transport and metabolism	Cellular Component: cell wall (GO:0005618);; Biological Process: cellular glucan metabolic process (GO:0006073);; Molecular Function: xyloglucan:xyloglucosyl transferase activity (GO:0016762);; Biological Process: cell wall macromolecule catabolic process (GO:0016998);; Molecular Function: xyloglucan-specific endo-beta-1,4-glucanase activity (GO:0033946);; Biological Process: cell wall biogenesis…	K08235|1e-168|rcu:RCOM_0474040|Xyloglucan endotransglucosylase/hydrolase protein 2 precursor, putative (EC:2.4.1.207)	--	--	Glycosyl hydrolases family 16;; Xyloglucan endo-transglycosylase (XET) C-terminus	Probable xyloglucan endotransglucosylase/hydrolase protein 31 (Precursor) GN=F14D17.60 OS=Arabidopsis thaliana (Mouse-ear cress) PE=2 SV=2	hypothetical protein Csa_6G147660 [Cucumis sativus]
Csa6G150560	6.45e-05	-1.0924	down	--	--	--	--	[R]	General function prediction only	--	Uncharacterized protein At4g22758 GN=At4g22758 OS=Arabidopsis thaliana (Mouse-ear cress) PE=2 SV=1	PREDICTED: uncharacterized protein At4g22758 [Cucumis sativus]
Csa6G152340	0.00286681	-1.38422	down	--	--	--	--	--	--	--	--	hypothetical protein Csa_6G152340 [Cucumis sativus]
Csa6G152950	9e-06	-1.12797	down	--	--	Molecular Function: DNA binding (GO:0003677);; Molecular Function: zinc ion binding (GO:0008270);;	--	[R]	General function prediction only	AN1-like Zinc finger;; A20-like zinc finger	Zinc finger A20 and AN1 domain-containing stress-associated protein 3 GN=SAP3 OS=Arabidopsis thaliana (Mouse-ear cress) PE=2 SV=1	PREDICTED: zinc finger A20 and AN1 domain-containing stress-associated protein 3 [Cucumis sativus]
Csa6G169860	1.03e-07	-3.19548	down	[S]	Function unknown	Biological Process: response to molecule of bacterial origin (GO:0002237);; Biological Process: signal transduction (GO:0007165);; Biological Process: metabolic process (GO:0008152);; Cellular Component: plant-type cell wall (GO:0009505);; Biological Process: stomatal complex morphogenesis (GO:0010103);; Molecular Function: oxidoreductase activity (GO:0016491);; Cellular Component: anchored compo…	--	[R]	General function prediction only	Leucine rich repeat;; Leucine Rich repeats (2 copies);; Leucine Rich Repeat;; Leucine rich repeat;; Leucine Rich repeat	Protein TOO MANY MOUTHS (Precursor) GN=F18B13.16 OS=Arabidopsis thaliana (Mouse-ear cress) PE=1 SV=1	hypothetical protein Csa_6G169860 [Cucumis sativus]
Csa6G182140	2.25e-07	-1.67187	down	--	--	Molecular Function: chaperone binding (GO:0051087);;	--	[T]	Signal transduction mechanisms	BAG domain;; Ubiquitin family;; Ubiquitin-like domain	BAG family molecular chaperone regulator 4 GN=BAG4 OS=Arabidopsis thaliana (Mouse-ear cress) PE=1 SV=1	PREDICTED: BAG family molecular chaperone regulator 4-like [Cucumis sativus]
Csa6G187400	4.53e-05	-2.54409	down	--	--	Molecular Function: sequence-specific DNA binding transcription factor activity (GO:0003700);; Molecular Function: NAD+ ADP-ribosyltransferase activity (GO:0003950);; Biological Process: regulation of transcription, DNA-templated (GO:0006355);; Biological Process: brassinosteroid biosynthetic process (GO:0016132);; Cellular Component: anchored component of membrane (GO:0031225);; Molecular Functi…	--	--	--	--	--	hypothetical protein Csa_6G187395 [Cucumis sativus]
Csa6G187910	3.89e-07	-1.57818	down	--	--	Cellular Component: chloroplast thylakoid (GO:0009534);; Biological Process: response to red or far red light (GO:0009639);; Biological Process: plastid organization (GO:0009657);; Biological Process: ncRNA metabolic process (GO:0034660);; Biological Process: single-organism cellular process (GO:0044763);; Biological Process: establishment of localization (GO:0051234);;	--	--	--	Thylakoid soluble phosphoprotein TSP9	--	PREDICTED: uncharacterized protein LOC101205268 [Cucumis sativus]
Csa6G187960	8.81e-09	-1.44978	down	--	--	Molecular Function: DNA binding (GO:0003677);; Molecular Function: chromatin binding (GO:0003682);; Molecular Function: sequence-specific DNA binding transcription factor activity (GO:0003700);; Cellular Component: nucleus (GO:0005634);; Biological Process: regulation of transcription, DNA-templated (GO:0006355);;	--	[O]	Posttranslational modification, protein turnover, chaperones	Myb-like DNA-binding domain;; Myb-like DNA-binding domain	Transcription factor DIVARICATA GN=DIVARICATA OS=Antirrhinum majus (Garden snapdragon) PE=2 SV=1	PREDICTED: transcription factor DIVARICATA isoform X1 [Cucumis sativus]
Csa6G188160	2.61e-06	-1.17497	down	[M]	Cell wall/membrane/envelope biogenesis	Biological Process: nucleobase-containing compound metabolic process (GO:0006139);; Biological Process: response to light stimulus (GO:0009416);; Biological Process: cellular biosynthetic process (GO:0044249);; Cellular Component: chloroplast part (GO:0044434);; Biological Process: single-organism biosynthetic process (GO:0044711);; Biological Process: single-organism cellular process (GO:0044763…	--	[G]	Carbohydrate transport and metabolism	NADH(P)-binding;; NmrA-like family	Protein TIC 62, chloroplastic (Precursor) GN=TIC62 OS=Pisum sativum (Garden pea) PE=1 SV=2	PREDICTED: protein TIC 62, chloroplastic [Cucumis sativus]
Csa6G188680	0.00444703	-1.71352	down	--	--	Molecular Function: ATP binding (GO:0005524);; Cellular Component: chloroplast stroma (GO:0009570);;	--	[O]	Posttranslational modification, protein turnover, chaperones	ATPase family associated with various cellular activities (AAA)	Ribulose bisphosphate carboxylase/oxygenase activase, chloroplastic (Precursor) OS=Cucumis sativus (Cucumber) PE=2 SV=1	PREDICTED: ribulose bisphosphate carboxylase/oxygenase activase, chloroplastic-like isoform X1 [Cucumis sativus]
Csa6G291920	1.72e-05	-1.09643	down	--	--	Molecular Function: DNA binding (GO:0003677);; Molecular Function: sequence-specific DNA binding transcription factor activity (GO:0003700);; Cellular Component: nucleus (GO:0005634);; Biological Process: regulation of transcription, DNA-templated (GO:0006355);; Biological Process: auxin-activated signaling pathway (GO:0009734);; Biological Process: vegetative phase change (GO:0010050);; Biologic…	--	--	--	Auxin response factor;; AUX/IAA family;; B3 DNA binding domain	Auxin response factor 4 GN=ARF4 OS=Arabidopsis thaliana (Mouse-ear cress) PE=1 SV=1	PREDICTED: auxin response factor 4 [Cucumis sativus]
Csa6G302180	0.00434099	-1.21095	down	--	--	Biological Process: fatty acid biosynthetic process (GO:0006633);; Cellular Component: membrane (GO:0016020);; Molecular Function: transferase activity, transferring acyl groups other than amino-acyl groups (GO:0016747);;	--	--	--	FAE1/Type III polyketide synthase-like protein;; 3-Oxoacyl-[acyl-carrier-protein (ACP)] synthase III C terminal;; Chalcone and stilbene synthases, C-terminal domain	3-ketoacyl-CoA synthase 12 (Precursor) GN=KCS12 OS=Arabidopsis thaliana (Mouse-ear cress) PE=2 SV=1	hypothetical protein Csa_6G302180 [Cucumis sativus]
Csa6G302690	0.000278958	-1.88845	down	--	--	Biological Process: metal ion transport (GO:0030001);; Molecular Function: metal ion binding (GO:0046872);;	--	[P]	Inorganic ion transport and metabolism	Heavy-metal-associated domain	Copper transport protein ATX1 GN=ATX1 OS=Arabidopsis thaliana (Mouse-ear cress) PE=1 SV=1	PREDICTED: uncharacterized protein LOC101212737 [Cucumis sativus]
Csa6G318690	8.83e-06	-4.60277	down	--	--	--	--	--	--	--	--	hypothetical protein Csa_6G318690 [Cucumis sativus]
Csa6G324880	3.77e-05	-1.40119	down	--	--	--	--	--	--	Ferritin-like domain	Desiccation-related protein PCC13-62 (Precursor) OS=Craterostigma plantagineum (Blue gem) PE=2 SV=1	PREDICTED: desiccation-related protein PCC13-62-like [Cucumis sativus]
Csa6G344270	0.0059896	-1.39178	down	[O]	Posttranslational modification, protein turnover, chaperones	Biological Process: response to stress (GO:0006950);;	--	[O]	Posttranslational modification, protein turnover, chaperones	X-domain of DnaJ-containing;; DnaJ domain	Chaperone protein dnaJ 10 GN=F28O16.7 OS=Arabidopsis thaliana (Mouse-ear cress) PE=2 SV=2	PREDICTED: chaperone protein dnaJ 10 [Cucumis sativus]
Csa6G358130	0.000401153	-1.43674	down	[K]	Transcription	--	--	--	--	Arabidopsis protein of unknown function	Vegetative cell wall protein gp1 (Precursor) GN=GP1 OS=Chlamydomonas reinhardtii (Chlamydomonas smithii) PE=1 SV=1	PREDICTED: uncharacterized protein LOC101207424 [Cucumis sativus]
Csa6G363530	4.23e-08	-2.52168	down	--	--	--	--	[R]	General function prediction only	Domain of unknown function	--	PREDICTED: uncharacterized protein LOC105435852 [Cucumis sativus]
Csa6G366580	1.45e-07	-1.99062	down	--	--	--	--	--	--	--	--	PREDICTED: uncharacterized protein LOC101221232 [Cucumis sativus]
Csa6G376270	4.36e-07	-1.25834	down	[RTKL]	--	Molecular Function: protein serine/threonine kinase activity (GO:0004674);; Molecular Function: ATP binding (GO:0005524);; Biological Process: protein phosphorylation (GO:0006468);;	--	--	--	Protein tyrosine kinase;; Protein kinase domain	Receptor-like cytosolic serine/threonine-protein kinase RBK2 GN=RBK2 OS=Arabidopsis thaliana (Mouse-ear cress) PE=1 SV=1	hypothetical protein Csa_6G376270 [Cucumis sativus]
Csa6G383530	0.00022488	-1.64999	down	[T]	Signal transduction mechanisms	Biological Process: phosphorelay signal transduction system (GO:0000160);;	K14492|3e-77|pop:POPTR_816269|type-a response regulator	[K]	Transcription	Response regulator receiver domain	Two-component response regulator ARR8 GN=F13H10.14 OS=Arabidopsis thaliana (Mouse-ear cress) PE=1 SV=1	PREDICTED: two-component response regulator ARR17 [Cucumis sativus]
Csa6G385090	0.000881927	-1.11311	down	[PR]	--	Molecular Function: iron ion binding (GO:0005506);; Molecular Function: chlorophyllide a oxygenase [overall] activity (GO:0010277);; Molecular Function: oxidoreductase activity, acting on paired donors, with incorporation or reduction of molecular oxygen (GO:0016705);; Molecular Function: 2 iron, 2 sulfur cluster binding (GO:0051537);; Biological Process: oxidation-reduction process (GO:0055114);;	K13600|0.0|pop:POPTR_716668|hypothetical protein	--	--	Pheophorbide a oxygenase;; Rieske [2Fe-2S] domain	Chlorophyllide a oxygenase, chloroplastic (Precursor) GN=T18F15.7 OS=Arabidopsis thaliana (Mouse-ear cress) PE=1 SV=1	PREDICTED: chlorophyllide a oxygenase, chloroplastic [Cucumis sativus]
Csa6G390130	2.4e-09	-1.86183	down	--	--	Biological Process: response to stress (GO:0006950);;	--	--	--	Universal stress protein family	--	PREDICTED: uncharacterized protein LOC101206721 [Cucumis sativus]
Csa6G401340	0.00141075	-3.75011	down	[I]	Lipid transport and metabolism	Biological Process: metabolic process (GO:0008152);; Molecular Function: hydrolase activity (GO:0016787);;	--	[V]	Defense mechanisms	alpha/beta hydrolase fold;; Alpha/beta hydrolase family;; Protein of unknown function (DUF2424);; Carboxylesterase family	Probable carboxylesterase 15 GN=CXE15 OS=Arabidopsis thaliana (Mouse-ear cress) PE=2 SV=1	PREDICTED: probable carboxylesterase 15 [Cucumis sativus]
Csa6G405310	3.79e-05	-2.55226	down	[E]	Amino acid transport and metabolism	Biological Process: amino acid transmembrane transport (GO:0003333);;	--	--	--	Tryptophan/tyrosine permease family;; Transmembrane amino acid transporter protein	--	PREDICTED: uncharacterized protein LOC101208104 [Cucumis sativus]
Csa6G408800	0.00400819	-2.1235	down	--	--	Cellular Component: nucleus (GO:0005634);; Biological Process: protein folding (GO:0006457);; Biological Process: response to heat (GO:0009408);; Biological Process: response to water deprivation (GO:0009414);; Biological Process: response to high light intensity (GO:0009644);; Biological Process: response to salt stress (GO:0009651);; Biological Process: abscisic acid-activated signaling pathway…	--	[O]	Posttranslational modification, protein turnover, chaperones	--	EID1-like F-box protein 3 GN=EDL3 OS=Arabidopsis thaliana (Mouse-ear cress) PE=2 SV=1	PREDICTED: EID1-like F-box protein 3 [Cucumis sativus]
Csa6G409900	0.00809246	-1.05108	down	--	--	Molecular Function: kinase activity (GO:0016301);; Biological Process: phosphorylation (GO:0016310);; Molecular Function: 2-alkenal reductase [NAD(P)] activity (GO:0032440);; Biological Process: oxidation-reduction process (GO:0055114);;	--	[R]	General function prediction only	Leucine Rich repeats (2 copies);; Leucine rich repeat;; Leucine Rich Repeat;; Leucine rich repeat N-terminal domain;; Leucine Rich repeat;; Leucine rich repeat	LRR receptor-like serine/threonine-protein kinase ERECTA {ECO:0000303|PubMed:8624444} (Precursor) OS=Arabidopsis thaliana (Mouse-ear cress) PE=1 SV=1	PREDICTED: LRR receptor-like serine/threonine-protein kinase ERL1 [Cucumis sativus]
Csa6G411280	0.00120547	-1.77182	down	[S]	Function unknown	--	--	[S]	Function unknown	VIT family	Vacuolar iron transporter homolog 2.1 GN=At3g25190 OS=Arabidopsis thaliana (Mouse-ear cress) PE=1 SV=1	PREDICTED: vacuolar iron transporter homolog 2.1-like [Cucumis sativus]
Csa6G421040	0.0017815	-1.10297	down	--	--	Cellular Component: extracellular region (GO:0005576);; Molecular Function: cellulase activity (GO:0008810);; Biological Process: cellulose catabolic process (GO:0030245);;	--	--	--	Glycosyl hydrolase family 9	Endoglucanase 11 (Precursor) GN=At2g32990 OS=Arabidopsis thaliana (Mouse-ear cress) PE=2 SV=1	PREDICTED: endoglucanase 11 [Cucumis sativus]
Csa6G423990	0.00225555	-2.47823	down	[R]	General function prediction only	Biological Process: metabolic process (GO:0008152);; Molecular Function: hydrolase activity (GO:0016787);;	K07025|6e-91|rcu:RCOM_0677770|Protein SSM1, putative	[R]	General function prediction only	Haloacid dehalogenase-like hydrolase	--	PREDICTED: uncharacterized protein LOC101214793 [Cucumis sativus]
Csa6G425780	0.000778184	-3.37808	down	--	--	--	--	--	--	--	--	hypothetical protein Csa_6G425780 [Cucumis sativus]
Csa6G429100	0.000468323	-1.01518	down	[E]	Amino acid transport and metabolism	Molecular Function: hydroxymethylglutaryl-CoA lyase activity (GO:0004419);; Cellular Component: mitochondrial matrix (GO:0005759);; Biological Process: metabolic process (GO:0008152);; Molecular Function: metal ion binding (GO:0046872);;	K01640|0.0|pop:POPTR_833174|hydroxymethylglutaryl-CoA lyase (EC:4.1.3.4)	[CE]	--	HMGL-like	Hydroxymethylglutaryl-CoA lyase, mitochondrial GN=HMGCL OS=Arabidopsis thaliana (Mouse-ear cress) PE=1 SV=2	PREDICTED: hydroxymethylglutaryl-CoA lyase, mitochondrial isoform X1 [Cucumis sativus]
Csa6G433300	1.29e-13	-2.25525	down	[E]	Amino acid transport and metabolism	Molecular Function: serine-pyruvate transaminase activity (GO:0004760);; Cellular Component: peroxisome (GO:0005777);; Cellular Component: plasma membrane (GO:0005886);; Biological Process: water transport (GO:0006833);; Molecular Function: alanine-glyoxylate transaminase activity (GO:0008453);; Cellular Component: chloroplast stroma (GO:0009570);; Biological Process: response to salt stress (GO:…	K00830|0.0|rcu:RCOM_0063050|serine-pyruvate aminotransferase, putative (EC:2.6.1.45)	[R]	General function prediction only	Aminotransferase class-V	Serine--glyoxylate aminotransferase GN=AGT1 OS=Arabidopsis thaliana (Mouse-ear cress) PE=1 SV=2	PREDICTED: serine--glyoxylate aminotransferase-like [Cucumis sativus]
Csa6G439930	0.0020209	-1.70462	down	--	--	--	--	--	--	--	Photosystem II 5 kDa protein, chloroplastic (Precursor) GN=PSBT OS=Gossypium hirsutum (Upland cotton) PE=4 SV=1	PREDICTED: photosystem II 5 kDa protein, chloroplastic [Cucumis sativus]
Csa6G444970	0.00929289	-1.09572	down	--	--	--	--	--	--	--	--	hypothetical protein Csa_6G444970 [Cucumis sativus]
Csa6G450360	1.71e-12	-2.14509	down	[M]	Cell wall/membrane/envelope biogenesis	Cellular Component: Golgi membrane (GO:0000139);; Biological Process: calcium ion transport (GO:0006816);; Biological Process: Golgi organization (GO:0007030);; Biological Process: DNA mediated transformation (GO:0009294);; Biological Process: response to bacterium (GO:0009617);; Biological Process: response to salt stress (GO:0009651);; Biological Process: cytokinin-activated signaling pathway (…	K13680|0.0|vvi:100259738|hypothetical protein LOC100259738	--	--	Glycosyltransferase like family 2;; Glycosyl transferase family group 2;; Glycosyl transferase family 2;; Glycosyl transferase family 21	Glucomannan 4-beta-mannosyltransferase 9 GN=F17C15.180 OS=Arabidopsis thaliana (Mouse-ear cress) PE=2 SV=1	PREDICTED: glucomannan 4-beta-mannosyltransferase 9 [Cucumis sativus]
Csa6G454370	2.25e-05	-2.43201	down	--	--	--	--	--	--	--	--	PREDICTED: uncharacterized protein LOC101217127 [Cucumis sativus]
Csa6G454380	3.56e-07	-3.10313	down	--	--	--	--	--	--	Transcriptional repressor, ovate	Transcription repressor OFP15 GN=OFP15 OS=Arabidopsis thaliana (Mouse-ear cress) PE=1 SV=1	PREDICTED: transcription repressor OFP15-like [Cucumis sativus]
Csa6G454460	0.00205224	-1.04125	down	--	--	Biological Process: signal transduction (GO:0007165);; Biological Process: response to endogenous stimulus (GO:0009719);; Biological Process: regulation of defense response (GO:0031347);; Biological Process: regulation of programmed cell death (GO:0043067);; Biological Process: cellular metabolic process (GO:0044237);; Biological Process: single-organism metabolic process (GO:0044710);; Biologica…	--	--	--	Late embryogenesis abundant protein	Protein YLS9 GN=F11F19.11 OS=Arabidopsis thaliana (Mouse-ear cress) PE=2 SV=1	PREDICTED: protein YLS9 [Cucumis sativus]
Csa6G465000	0.000475575	-1.32059	down	--	--	--	--	--	--	--	--	Iron-sulfur binding oxidoreductase [Cucumis sativus]
Csa6G483230	0.00244305	-2.60055	down	--	--	--	--	--	--	--	--	hypothetical protein Csa_6G483230 [Cucumis sativus]
Csa6G483300	0.00317231	-1.74244	down	--	--	Molecular Function: calmodulin binding (GO:0005516);; Biological Process: pentose-phosphate shunt (GO:0006098);; Cellular Component: photosystem I (GO:0009522);; Cellular Component: chloroplast thylakoid membrane (GO:0009535);; Biological Process: photosynthetic electron transport in photosystem I (GO:0009773);; Biological Process: cysteine biosynthetic process (GO:0019344);; Biological Process: …	K02701|2e-95|vvi:100264322|hypothetical protein LOC100264322	--	--	Photosystem I reaction centre subunit N (PSAN or PSI-N)	Photosystem I reaction center subunit N, chloroplastic (Precursor) GN=PSAN OS=Arabidopsis thaliana (Mouse-ear cress) PE=1 SV=2	PREDICTED: photosystem I reaction center subunit N, chloroplastic [Cucumis sativus]
Csa6G486830	0.00281175	-2.03977	down	--	--	--	--	--	--	Domain of unknown function (DUF3511)	--	hypothetical protein Csa_6G486830 [Cucumis sativus]
Csa6G487560	0.000770089	-1.64641	down	[Q]	Secondary metabolites biosynthesis, transport and catabolism	Molecular Function: iron ion binding (GO:0005506);; Molecular Function: oxidoreductase activity, acting on paired donors, with incorporation or reduction of molecular oxygen (GO:0016705);; Molecular Function: heme binding (GO:0020037);; Biological Process: oxidation-reduction process (GO:0055114);;	--	[QI]	--	Cytochrome P450	Alkane hydroxylase MAH1 {ECO:0000303|PubMed:17905869} OS=Arabidopsis thaliana (Mouse-ear cress) PE=2 SV=1	PREDICTED: alkane hydroxylase MAH1-like [Cucumis sativus]
Csa6G487650	0.000375023	-1.50426	down	--	--	--	--	[R]	General function prediction only	Protein of unknown function, DUF607	Calcium uniporter protein 2, mitochondrial (Precursor) OS=Arabidopsis thaliana (Mouse-ear cress) PE=2 SV=1	PREDICTED: calcium uniporter protein 3, mitochondrial-like [Cucumis sativus]
Csa6G488340	4.16e-07	-1.55139	down	--	--	Molecular Function: calcium ion binding (GO:0005509);; Cellular Component: cell outer membrane (GO:0009279);; Cellular Component: photosystem II oxygen evolving complex (GO:0009654);; Cellular Component: integral component of membrane (GO:0016021);; Cellular Component: extrinsic component of membrane (GO:0019898);; Biological Process: photosystem II stabilization (GO:0042549);;	K02716|0.0|rcu:RCOM_0603960|Oxygen-evolving enhancer protein 1, chloroplast precursor, putative	--	--	Manganese-stabilising protein / photosystem II polypeptide	Oxygen-evolving enhancer protein 1, chloroplastic (Precursor) GN=PSBO OS=Nicotiana tabacum (Common tobacco) PE=2 SV=1	PREDICTED: oxygen-evolving enhancer protein 1, chloroplastic [Cucumis sativus]
Csa6G490030	1.05e-05	-1.83129	down	--	--	Molecular Function: DNA binding (GO:0003677);; Biological Process: regulation of transcription, DNA-templated (GO:0006355);;	--	--	--	Dof domain, zinc finger	Dof zinc finger protein DOF3.4 GN=F11C1_250 OS=Arabidopsis thaliana (Mouse-ear cress) PE=1 SV=2	PREDICTED: dof zinc finger protein DOF3.4 [Cucumis sativus]
Csa6G490940	0.000512357	-1.06322	down	[I]	Lipid transport and metabolism	Biological Process: lipid metabolic process (GO:0006629);; Molecular Function: hydrolase activity (GO:0016787);;	--	[I]	Lipid transport and metabolism	Lipase (class 3);; Protein of unknown function (DUF2974)	Phospholipase A1-IIbeta GN=At2g31100 OS=Arabidopsis thaliana (Mouse-ear cress) PE=1 SV=2	PREDICTED: uncharacterized protein LOC101215448 [Cucumis sativus]
Csa6G492290	0.000586378	-1.86244	down	--	--	Molecular Function: metal ion binding (GO:0046872);;	--	--	--	--	Zinc finger protein 4 GN=ZFP4 OS=Arabidopsis thaliana (Mouse-ear cress) PE=2 SV=2	PREDICTED: zinc finger protein 4-like [Cucumis sativus]
Csa6G495650	0.000169012	-2.03632	down	--	--	--	--	--	--	NPH3 family	BTB/POZ domain-containing protein At3g49900 GN=At3g49900 OS=Arabidopsis thaliana (Mouse-ear cress) PE=2 SV=1	PREDICTED: BTB/POZ domain-containing protein At3g49900 [Cucumis sativus]
Csa6G497310	1.04e-05	-3.19298	down	[E]	Amino acid transport and metabolism	Molecular Function: glycine hydroxymethyltransferase activity (GO:0004372);; Biological Process: glycine metabolic process (GO:0006544);; Biological Process: L-serine metabolic process (GO:0006563);; Molecular Function: methyltransferase activity (GO:0008168);; Molecular Function: pyridoxal phosphate binding (GO:0030170);; Biological Process: methylation (GO:0032259);; Biological Process: tetrahy…	K00600|0.0|pop:POPTR_833897|SHMT7	[E]	Amino acid transport and metabolism	Serine hydroxymethyltransferase	Serine hydroxymethyltransferase, mitochondrial (Precursor) OS=Solanum tuberosum (Potato) PE=2 SV=1	PREDICTED: serine hydroxymethyltransferase, mitochondrial [Cucumis sativus]
Csa6G499090	2.63e-05	-1.11774	down	--	--	Biological Process: mitochondrial transport (GO:0006839);; Cellular Component: integral component of membrane (GO:0016021);; Cellular Component: mitochondrial membrane (GO:0031966);; Biological Process: transmembrane transport (GO:0055085);;	--	[C]	Energy production and conversion	Mitochondrial carrier protein	Mitochondrial uncoupling protein 5 GN=F14M13.10 OS=Arabidopsis thaliana (Mouse-ear cress) PE=2 SV=1	PREDICTED: mitochondrial uncoupling protein 5 [Cucumis sativus]
Csa6G499740	1.25e-10	-1.90317	down	[RTKL]	--	Molecular Function: protein serine/threonine kinase activity (GO:0004674);; Molecular Function: ATP binding (GO:0005524);; Biological Process: protein phosphorylation (GO:0006468);;	K14498|0.0|pop:POPTR_832255|hypothetical protein	[T]	Signal transduction mechanisms	Protein kinase domain;; Protein tyrosine kinase	Serine/threonine-protein kinase SAPK1 GN=OOSJNBa0017N12.8 OS=Oryza sativa subsp. japonica (Rice) PE=1 SV=1	PREDICTED: serine/threonine-protein kinase SAPK2 [Cucumis sativus]
Csa6G500530	0.000211926	-1.07113	down	--	--	--	--	--	--	PLAT/LH2 domain;; Embryo-specific protein 3, (ATS3)	--	PREDICTED: lipoxygenase homology domain-containing protein 1-like [Cucumis sativus]
Csa6G500540	2.28e-09	-2.55929	down	[G]	Carbohydrate transport and metabolism	Molecular Function: trehalose-phosphatase activity (GO:0004805);; Biological Process: trehalose biosynthetic process (GO:0005992);; Biological Process: dephosphorylation (GO:0016311);;	--	[G]	Carbohydrate transport and metabolism	Trehalose-phosphatase	Probable trehalose-phosphate phosphatase J GN=TPPJ OS=Arabidopsis thaliana (Mouse-ear cress) PE=1 SV=1	PREDICTED: probable trehalose-phosphate phosphatase J [Cucumis sativus]
Csa6G500580	0.000598377	-1.01891	down	[G]	Carbohydrate transport and metabolism	Molecular Function: phosphoglycerate mutase activity (GO:0004619);; Biological Process: glycolysis (GO:0006096);;	--	[G]	Carbohydrate transport and metabolism	Histidine phosphatase superfamily (branch 1)	--	PREDICTED: phosphoglycerate mutase-like isoform X2 [Cucumis sativus]
Csa6G500590	1.31e-05	-1.25069	down	--	--	--	--	--	--	Protein of unknown function (DUF581)	--	PREDICTED: uncharacterized protein LOC101212321 [Cucumis sativus]
Csa6G500600	0.000178511	-3.69219	down	[I]	Lipid transport and metabolism	Molecular Function: inositol-3-phosphate synthase activity (GO:0004512);; Cellular Component: cytoplasm (GO:0005737);; Biological Process: inositol biosynthetic process (GO:0006021);; Biological Process: phospholipid biosynthetic process (GO:0008654);;	K01858|0.0|pop:POPTR_831371|inositol-3-phosphate synthase (EC:5.5.1.4)	[I]	Lipid transport and metabolism	Myo-inositol-1-phosphate synthase;; Myo-inositol-1-phosphate synthase	Inositol-3-phosphate synthase GN=INPS1 OS=Nicotiana paniculata PE=2 SV=1	PREDICTED: inositol-3-phosphate synthase [Cucumis sativus]
Csa6G502850	2.85e-08	-1.64691	down	[G]	Carbohydrate transport and metabolism	Molecular Function: hydrolase activity, hydrolyzing O-glycosyl compounds (GO:0004553);; Biological Process: carbohydrate metabolic process (GO:0005975);;	--	--	--	Cellulase (glycosyl hydrolase family 5)	Mannan endo-1,4-beta-mannosidase 7 (Precursor) GN=MAN7 OS=Arabidopsis thaliana (Mouse-ear cress) PE=2 SV=1	PREDICTED: mannan endo-1,4-beta-mannosidase 7 [Cucumis sativus]
Csa6G503880	3.21e-14	-1.86193	down	--	--	Molecular Function: S-adenosylmethionine-dependent methyltransferase activity (GO:0008757);; Biological Process: methylation (GO:0032259);;	--	--	--	SAM dependent carboxyl methyltransferase	Salicylate carboxymethyltransferase GN=SAMT OS=Clarkia breweri (Fairy fans) PE=1 SV=1	PREDICTED: salicylate carboxymethyltransferase isoform X1 [Cucumis sativus]
Csa6G504590	4.16e-06	-1.77487	down	[Q]	Secondary metabolites biosynthesis, transport and catabolism	Molecular Function: iron ion binding (GO:0005506);; Cellular Component: endoplasmic reticulum membrane (GO:0005789);; Molecular Function: electron carrier activity (GO:0009055);; Biological Process: leaf morphogenesis (GO:0009965);; Cellular Component: integral component of membrane (GO:0016021);; Biological Process: brassinosteroid biosynthetic process (GO:0016132);; Molecular Function: oxidored…	K12637|0.0|vvi:100259060|hypothetical protein LOC100259060	[QI]	--	Cytochrome P450	3-epi-6-deoxocathasterone 23-monooxygenase OS=Arabidopsis thaliana (Mouse-ear cress) PE=2 SV=3	hypothetical protein Csa_6G504590 [Cucumis sativus]
Csa6G504620	0.00547436	-1.59394	down	[OC]	--	Cellular Component: cytosol (GO:0005829);; Biological Process: glycerol ether metabolic process (GO:0006662);; Molecular Function: enzyme activator activity (GO:0008047);; Molecular Function: electron carrier activity (GO:0009055);; Molecular Function: protein disulfide oxidoreductase activity (GO:0015035);; Molecular Function: oxidoreductase activity, acting on a sulfur group of donors, disulfid…	K03671|2e-61|rcu:RCOM_0387230|Thioredoxin H-type	[O]	Posttranslational modification, protein turnover, chaperones	Thioredoxin;; Thioredoxin-like domain;; Thioredoxin-like;; Thioredoxin;; Redoxin	Thioredoxin H-type OS=Ricinus communis (Castor bean) PE=3 SV=1	PREDICTED: thioredoxin H-type [Cucumis sativus]
Csa6G505230	4.01e-13	-3.67669	down	--	--	Cellular Component: intracellular (GO:0005622);; Molecular Function: zinc ion binding (GO:0008270);;	--	--	--	B-box zinc finger	B-box zinc finger protein 18 {ECO:0000303|PubMed:19920209} GN=F3K23.8 OS=Arabidopsis thaliana (Mouse-ear cress) PE=1 SV=2	PREDICTED: B-box zinc finger protein 18 isoform X2 [Cucumis sativus]
Csa6G507370	0.000781159	-2.51515	down	[P]	Inorganic ion transport and metabolism	Cellular Component: chloroplast (GO:0009507);; Cellular Component: thylakoid (GO:0009579);; Biological Process: response to sucrose (GO:0009744);; Biological Process: response to fructose (GO:0009750);;	--	[P]	Inorganic ion transport and metabolism	Rhodanese-like domain	Rhodanese-like domain-containing protein 15, chloroplastic (Precursor) OS=Arabidopsis thaliana (Mouse-ear cress) PE=2 SV=1	PREDICTED: thiosulfate sulfurtransferase 16, chloroplastic [Cucumis sativus]
Csa6G510980	0.00936001	-1.03878	down	--	--	Biological Process: response to ethylene (GO:0009723);; Biological Process: abscisic acid-activated signaling pathway (GO:0009738);; Biological Process: intracellular signal transduction (GO:0035556);;	--	[I]	Lipid transport and metabolism	CRAL/TRIO domain;; CRAL/TRIO, N-terminal domain	Phosphatidylinositol/phosphatidylcholine transfer protein SFH1 GN=T4L20.160 OS=Arabidopsis thaliana (Mouse-ear cress) PE=2 SV=1	PREDICTED: SEC14 cytosolic factor-like [Cucumis sativus]
Csa6G511030	3.35e-05	-1.52757	down	--	--	Biological Process: metal ion transport (GO:0030001);; Molecular Function: metal ion binding (GO:0046872);;	--	[P]	Inorganic ion transport and metabolism	Heavy-metal-associated domain	Heavy metal-associated isoprenylated plant protein 26 (Precursor) GN=F20M13.140 OS=Arabidopsis thaliana (Mouse-ear cress) PE=1 SV=1	PREDICTED: DNA ligase 1 [Cucumis sativus]
Csa6G511820	4.7e-05	-1.07748	down	--	--	--	--	--	--	--	--	PREDICTED: uncharacterized protein LOC101204826 [Cucumis sativus]
Csa6G513450	0.000307427	-1.3569	down	--	--	Cellular Component: chloroplast thylakoid (GO:0009534);; Biological Process: anthocyanin-containing compound biosynthetic process (GO:0009718);; Molecular Function: protein binding involved in protein folding (GO:0044183);; Biological Process: chaperone-mediated protein folding (GO:0061077);;	--	--	--	RbcX protein	--	PREDICTED: uncharacterized protein LOC101222925 [Cucumis sativus]
Csa6G513550	7.45e-07	-1.31095	down	--	--	Molecular Function: aspartic-type endopeptidase activity (GO:0004190);; Cellular Component: extracellular region (GO:0005576);; Cellular Component: endoplasmic reticulum (GO:0005783);; Biological Process: proteolysis (GO:0006508);; Biological Process: lipid metabolic process (GO:0006629);;	K08245|0.0|rcu:RCOM_0903730|Aspartic proteinase precursor, putative (EC:3.4.23.40)	[O]	Posttranslational modification, protein turnover, chaperones	Eukaryotic aspartyl protease;; Saposin-like type B, region 2;; Saposin-like type B, region 1;; Xylanase inhibitor N-terminal	Aspartic proteinase (Precursor) OS=Cucurbita pepo (Vegetable marrow) PE=2 SV=1	PREDICTED: aspartic proteinase-like [Cucumis sativus]
Csa6G513790	0.000339277	-1.06674	down	--	--	--	--	--	--	Senescence regulator	--	PREDICTED: uncharacterized protein LOC101218032 [Cucumis sativus]
Csa6G514290	6.91e-06	-1.15209	down	[D]	Cell cycle control, cell division, chromosome partitioning	--	--	--	--	--	Uncharacterized protein At5g41620 GN=At5g41620 OS=Arabidopsis thaliana (Mouse-ear cress) PE=2 SV=2	PREDICTED: probable cyclin-dependent serine/threonine-protein kinase DDB_G0278487 isoform X1 [Cucumis sativus]
Csa6G516730	0.00147947	-1.00093	down	--	--	Molecular Function: protein dimerization activity (GO:0046983);;	--	--	--	--	Transcription factor bHLH112 GN=T13M11.1 OS=Arabidopsis thaliana (Mouse-ear cress) PE=2 SV=1	PREDICTED: transcription factor bHLH112-like isoform X1 [Cucumis sativus]
Csa6G517100	0.000176092	-1.46582	down	--	--	--	--	--	--	--	--	PREDICTED: uncharacterized protein LOC105435961 [Cucumis sativus]
Csa6G517150	0.00105178	-1.31443	down	--	--	Molecular Function: DNA binding (GO:0003677);; Biological Process: regulation of transcription, DNA-templated (GO:0006355);;	--	--	--	Dof domain, zinc finger	Dof zinc finger protein DOF1.4 GN=DOF1.4 OS=Arabidopsis thaliana (Mouse-ear cress) PE=2 SV=1	PREDICTED: dof zinc finger protein DOF1.4-like [Cucumis sativus]
Csa6G517410	0.00342169	-1.57339	down	--	--	--	--	--	--	VQ motif	VQ motif-containing protein 4 {ECO:0000303|PubMed:22535423} OS=Arabidopsis thaliana (Mouse-ear cress) PE=1 SV=1	PREDICTED: VQ motif-containing protein 4-like [Cucumis sativus]
Csa6G518210	6e-05	-1.06767	down	--	--	Molecular Function: DNA binding (GO:0003677);; Cellular Component: nucleus (GO:0005634);; Biological Process: regulation of transcription, DNA-templated (GO:0006355);; Biological Process: pattern specification process (GO:0007389);; Biological Process: anatomical structure morphogenesis (GO:0009653);; Biological Process: response to auxin (GO:0009733);; Biological Process: flower development (GO:…	K14486|0.0|vvi:100245251|hypothetical protein LOC100245251	--	--	Auxin response factor;; B3 DNA binding domain	Auxin response factor 3 GN=T1B8.30 OS=Arabidopsis thaliana (Mouse-ear cress) PE=1 SV=2	PREDICTED: auxin response factor 3 isoform X1 [Cucumis sativus]
Csa6G518320	0.00809246	-1.57089	down	--	--	Biological Process: very long-chain fatty acid metabolic process (GO:0000038);; Cellular Component: extracellular region (GO:0005576);; Biological Process: lipid catabolic process (GO:0016042);; Molecular Function: oxidoreductase activity, acting on the CH-CH group of donors, quinone or related compound as acceptor (GO:0016635);; Molecular Function: hydrolase activity, acting on ester bonds (GO:0…	--	--	--	GDSL-like Lipase/Acylhydrolase	GDSL esterase/lipase At5g45950 (Precursor) GN=At5g45950 OS=Arabidopsis thaliana (Mouse-ear cress) PE=2 SV=1	PREDICTED: GDSL esterase/lipase At5g45950 [Cucumis sativus]
Csa6G518380	1.83e-08	-1.39294	down	[H]	Coenzyme transport and metabolism	Molecular Function: ATP binding (GO:0005524);; Cellular Component: chloroplast (GO:0009507);; Biological Process: photosynthesis (GO:0015979);; Biological Process: chlorophyll biosynthetic process (GO:0015995);; Molecular Function: hydrolase activity (GO:0016787);; Molecular Function: magnesium chelatase activity (GO:0016851);;	K03405|0.0|vvi:100267459|hypothetical protein LOC100267459	--	--	Magnesium chelatase, subunit ChlI;; MCM2/3/5 family;; AAA domain (dynein-related subfamily)	Magnesium-chelatase subunit ChlI, chloroplastic (Precursor) GN=CHLI OS=Glycine max (Soybean) PE=1 SV=1	PREDICTED: magnesium-chelatase subunit ChlI, chloroplastic-like [Cucumis sativus]
Csa6G519570	2.23e-05	-1.32654	down	--	--	Molecular Function: DNA binding (GO:0003677);; Biological Process: regulation of transcription, DNA-templated (GO:0006355);;	--	--	--	Dof domain, zinc finger	Dof zinc finger protein DOF1.5 GN=F28N24.35 OS=Arabidopsis thaliana (Mouse-ear cress) PE=1 SV=1	PREDICTED: cyclic dof factor 4 [Cucumis sativus]
Csa6G522680	3.82e-24	-3.78344	down	--	--	Cellular Component: photosystem I (GO:0009522);; Cellular Component: photosystem II (GO:0009523);; Cellular Component: chloroplast thylakoid membrane (GO:0009535);; Biological Process: photosynthesis, light harvesting (GO:0009765);; Cellular Component: integral component of membrane (GO:0016021);; Molecular Function: chlorophyll binding (GO:0016168);; Biological Process: protein-chromophore linka…	K08912|0.0|rcu:RCOM_0633890|chlorophyll A/B binding protein, putative	--	--	Chlorophyll A-B binding protein	Chlorophyll a-b binding protein of LHCII type I, chloroplastic (Precursor; Fragment) OS=Cucumis sativus (Cucumber) PE=2 SV=1	PREDICTED: chlorophyll a-b binding protein of LHCII type I, chloroplastic [Cucumis sativus]
Csa6G524620	5.02e-07	-1.40126	down	--	--	--	--	[R]	General function prediction only	DnaJ domain	Auxilin-related protein 2 GN=At4g12770 OS=Arabidopsis thaliana (Mouse-ear cress) PE=1 SV=1	hypothetical protein Csa_6G524620 [Cucumis sativus]
Csa6G525220	0.00326168	-1.47307	down	[S]	Function unknown	Cellular Component: vacuolar membrane (GO:0005774);; Cellular Component: plasma membrane (GO:0005886);; Cellular Component: plasmodesma (GO:0009506);; Cellular Component: chloroplast envelope (GO:0009941);;	--	[R]	General function prediction only	Domain of unknown function DUF221;; Late exocytosis, associated with Golgi transport;; Domain of unknown function (DUF4463)	CSC1-like protein ERD4 GN=ERD4 OS=Brassica juncea (Indian mustard) PE=3 SV=2	PREDICTED: CSC1-like protein ERD4 [Cucumis sativus]
Csa6G525340	3.05e-05	-2.07318	down	--	--	Cellular Component: photosystem I (GO:0009522);; Cellular Component: chloroplast thylakoid membrane (GO:0009535);; Biological Process: photosynthesis (GO:0015979);; Cellular Component: integral component of membrane (GO:0016021);; Molecular Function: chlorophyll binding (GO:0016168);; Biological Process: cysteine biosynthetic process (GO:0019344);; Biological Process: cellular cation homeostasis …	K02698|7e-70|vvi:100261762|hypothetical protein LOC100261762	--	--	Photosystem I psaG / psaK	Photosystem I reaction center subunit psaK, chloroplastic (Precursor) GN=PSAK OS=Arabidopsis thaliana (Mouse-ear cress) PE=2 SV=2	PREDICTED: photosystem I reaction center subunit psaK, chloroplastic [Cucumis sativus]
Csa6G525500	5.25e-06	-5.08217	down	[I]	Lipid transport and metabolism	--	--	[I]	Lipid transport and metabolism	Alpha/beta hydrolase family;; Alpha/beta hydrolase family;; Putative lysophospholipase;; Acetyl xylan esterase (AXE1)	Caffeoylshikimate esterase GN=CSE OS=Arabidopsis thaliana (Mouse-ear cress) PE=1 SV=1	hypothetical protein Csa_6G525500 [Cucumis sativus]
Csa6G525630	8.3e-06	-1.73222	down	--	--	--	--	--	--	--	--	PREDICTED: uncharacterized protein LOC105435973 [Cucumis sativus]
Csa6G526420	0.00749283	-1.80364	down	[O]	Posttranslational modification, protein turnover, chaperones	Molecular Function: zinc ion binding (GO:0008270);;	--	[O]	Posttranslational modification, protein turnover, chaperones	Ring finger domain;; RING-H2 zinc finger;; Zinc finger, C3HC4 type (RING finger);; Zinc finger, C3HC4 type (RING finger);; Anaphase-promoting complex subunit 11 RING-H2 finger	RING-H2 finger protein ATL73 (Precursor) GN=ATL73 OS=Arabidopsis thaliana (Mouse-ear cress) PE=2 SV=1	PREDICTED: RING-H2 finger protein ATL74-like [Cucumis sativus]
Csa6G526480	0.00426036	-1.08999	down	--	--	Cellular Component: intracellular (GO:0005622);; Molecular Function: zinc ion binding (GO:0008270);;	--	--	--	PLATZ transcription factor	--	PREDICTED: uncharacterized protein LOC101204915 [Cucumis sativus]
Csa7G009710	0.000238456	-1.32513	down	--	--	Biological Process: phosphatidylinositol biosynthetic process (GO:0006661);;	--	--	--	--	Leucine-rich repeat extensin-like protein 5 (Precursor) GN=LRX5 OS=Arabidopsis thaliana (Mouse-ear cress) PE=2 SV=2	hypothetical protein Csa_7G009710 [Cucumis sativus]
Csa7G009730	0.000981232	-2.94915	down	--	--	--	--	--	--	Pollen proteins Ole e I like	Proline-rich protein 4 (Precursor) GN=PRP4 OS=Arabidopsis thaliana (Mouse-ear cress) PE=2 SV=1	hypothetical protein Csa_7G009730 [Cucumis sativus]
Csa7G010800	1.71e-06	-1.29929	down	--	--	Cellular Component: plasma membrane (GO:0005886);; Biological Process: amino acid transport (GO:0006865);; Biological Process: auxin-activated signaling pathway (GO:0009734);; Biological Process: regulation of meristem growth (GO:0010075);; Biological Process: cotyledon vascular tissue pattern formation (GO:0010588);; Molecular Function: symporter activity (GO:0015293);; Cellular Component: integ…	K13946|0.0|rcu:RCOM_0714960|amino acid transporter, putative	[E]	Amino acid transport and metabolism	Transmembrane amino acid transporter protein	Auxin transporter-like protein 5 GN=LAX5 OS=Medicago truncatula (Barrel medic) PE=2 SV=1	PREDICTED: auxin transporter-like protein 5 [Cucumis sativus]
Csa7G012410	1.71e-06	-2.23297	down	--	--	Cellular Component: plasma membrane (GO:0005886);; Cellular Component: plasmodesma (GO:0009506);; Biological Process: metal ion transport (GO:0030001);; Cellular Component: nuclear membrane (GO:0031965);; Molecular Function: metal ion binding (GO:0046872);;	--	[P]	Inorganic ion transport and metabolism	Heavy-metal-associated domain	Heavy metal-associated isoprenylated plant protein 26 (Precursor) GN=F20M13.140 OS=Arabidopsis thaliana (Mouse-ear cress) PE=1 SV=1	PREDICTED: heavy metal-associated isoprenylated plant protein 26-like [Cucumis sativus]
Csa7G012940	1.19e-05	-2.18931	down	[CHR]	--	Cellular Component: peroxisome (GO:0005777);; Molecular Function: glycerate dehydrogenase activity (GO:0008465);; Biological Process: oxidative photosynthetic carbon pathway (GO:0009854);; Molecular Function: NAD binding (GO:0051287);; Biological Process: oxidation-reduction process (GO:0055114);;	--	[C]	Energy production and conversion	D-isomer specific 2-hydroxyacid dehydrogenase, NAD binding domain;; D-isomer specific 2-hydroxyacid dehydrogenase, catalytic domain	Glycerate dehydrogenase GN=HPR-A OS=Cucumis sativus (Cucumber) PE=2 SV=1	PREDICTED: glycerate dehydrogenase isoform X1 [Cucumis sativus]
Csa7G014460	0.00101556	-1.07051	down	--	--	--	--	--	--	Arabidopsis phospholipase-like protein (PEARLI 4)	MATH domain and coiled-coil domain-containing protein At2g42465 GN=At2g42465 OS=Arabidopsis thaliana (Mouse-ear cress) PE=3 SV=1	PREDICTED: uncharacterized protein LOC101210853 [Cucumis sativus]
Csa7G033300	2.26e-07	-2.26908	down	--	--	Cellular Component: photosystem I (GO:0009522);; Cellular Component: photosystem II (GO:0009523);; Cellular Component: chloroplast thylakoid membrane (GO:0009535);; Biological Process: photosynthesis, light harvesting (GO:0009765);; Cellular Component: integral component of membrane (GO:0016021);; Molecular Function: chlorophyll binding (GO:0016168);; Biological Process: protein-chromophore linka…	K08913|0.0|rcu:RCOM_0483250|chlorophyll A/B binding protein, putative	--	--	Chlorophyll A-B binding protein	Chlorophyll a-b binding protein 151, chloroplastic (Precursor) GN=CAB-151 OS=Gossypium hirsutum (Upland cotton) PE=2 SV=2	PREDICTED: chlorophyll a-b binding protein 151, chloroplastic [Cucumis sativus]
Csa7G037500	8.74e-05	-1.40823	down	--	--	Molecular Function: Rho GDP-dissociation inhibitor activity (GO:0005094);; Molecular Function: GTPase activator activity (GO:0005096);; Cellular Component: cytoplasm (GO:0005737);; Biological Process: actin filament organization (GO:0007015);; Biological Process: cell tip growth (GO:0009932);; Biological Process: root epidermal cell differentiation (GO:0010053);; Biological Process: positive regu…	K12462|1e-128|rcu:RCOM_0549620|Rho GDP-dissociation inhibitor, putative	[T]	Signal transduction mechanisms	RHO protein GDP dissociation inhibitor	Rho GDP-dissociation inhibitor 1 GN=GDI1 OS=Arabidopsis thaliana (Mouse-ear cress) PE=1 SV=1	PREDICTED: rho GDP-dissociation inhibitor 1-like [Cucumis sativus]
Csa7G037650	0.00312578	-1.09228	down	--	--	--	--	--	--	IQ calmodulin-binding motif	Protein IQ-DOMAIN 1 GN=IQD1 OS=Arabidopsis thaliana (Mouse-ear cress) PE=1 SV=1	PREDICTED: protein IQ-DOMAIN 1 [Cucumis sativus]
Csa7G038700	3.96e-09	-1.79378	down	--	--	--	--	--	--	--	Protein E6 GN=E6 OS=Gossypium hirsutum (Upland cotton) PE=2 SV=1	PREDICTED: protein E6-like [Cucumis sativus]
Csa7G041320	0.00055698	-1.16813	down	--	--	Biological Process: metabolic process (GO:0008152);; Molecular Function: transferase activity, transferring hexosyl groups (GO:0016758);;	--	[GC]	--	UDP-glucoronosyl and UDP-glucosyl transferase	Anthocyanidin 3-O-glucoside 2&apos;&apos;-O-glucosyltransferase GN=3GGT OS=Ipomoea purpurea (Common morning glory) PE=2 SV=1	PREDICTED: anthocyanidin 3-O-glucoside 2&apos;&apos;-O-glucosyltransferase-like [Cucumis sativus]
Csa7G041910	0.00262532	-1.29647	down	--	--	Cellular Component: chloroplast (GO:0009507);; Biological Process: carotenoid biosynthetic process (GO:0016117);; Molecular Function: oxidoreductase activity, acting on paired donors, with incorporation or reduction of molecular oxygen (GO:0016705);; Biological Process: oxidation-reduction process (GO:0055114);;	K14606|0.0|vvi:100241486|hypothetical protein LOC100241486	--	--	--	--	PREDICTED: uncharacterized protein LOC101203820 [Cucumis sativus]
Csa7G041920	0.00352061	-1.09461	down	--	--	Biological Process: transcription factor import into nucleus (GO:0042991);;	--	--	--	--	--	PREDICTED: uncharacterized protein LOC101204303 [Cucumis sativus]
Csa7G043640	0.000128632	-1.65951	down	[V]	Defense mechanisms	Cellular Component: vacuolar membrane (GO:0005774);; Biological Process: drug transmembrane transport (GO:0006855);; Biological Process: response to symbiotic fungus (GO:0009610);; Molecular Function: drug transmembrane transporter activity (GO:0015238);; Molecular Function: antiporter activity (GO:0015297);; Biological Process: proline transport (GO:0015824);; Cellular Component: integral compon…	--	[R]	General function prediction only	MatE	Protein TRANSPARENT TESTA 12 GN=F17J16_80 OS=Arabidopsis thaliana (Mouse-ear cress) PE=2 SV=1	PREDICTED: protein TRANSPARENT TESTA 12 [Cucumis sativus]
Csa7G045580	0.000113307	-1.12436	down	--	--	Molecular Function: nucleotide binding (GO:0000166);; Molecular Function: protein kinase activity (GO:0004672);; Biological Process: protein phosphorylation (GO:0006468);; Biological Process: recognition of pollen (GO:0048544);;	--	--	--	S-locus glycoprotein family;; PAN-like domain	G-type lectin S-receptor-like serine/threonine-protein kinase At2g19130 (Precursor) GN=At2g19130 OS=Arabidopsis thaliana (Mouse-ear cress) PE=2 SV=1	hypothetical protein Csa_7G045580 [Cucumis sativus]
Csa7G047290	0.00177897	-1.3111	down	--	--	--	--	--	--	--	Uncharacterized protein At5g65660 GN=At5g65660 OS=Arabidopsis thaliana (Mouse-ear cress) PE=2 SV=1	PREDICTED: uncharacterized protein LOC101213979 [Cucumis sativus]
Csa7G047350	5.9e-07	-1.66239	down	--	--	Biological Process: rRNA processing (GO:0006364);; Cellular Component: chloroplast thylakoid membrane (GO:0009535);; Cellular Component: chloroplast thylakoid lumen (GO:0009543);; Biological Process: plastid organization (GO:0009657);; Biological Process: photosystem II repair (GO:0010206);; Biological Process: photosystem II assembly (GO:0010207);; Biological Process: regulation of protein depho…	K08902|1e-75|pop:POPTR_714905|photosystem II protein Psb27	--	--	Photosystem II Pbs27	Photosystem II repair protein PSB27-H1, chloroplastic (Precursor) OS=Arabidopsis thaliana (Mouse-ear cress) PE=1 SV=1	PREDICTED: photosystem II repair protein PSB27-H1, chloroplastic [Cucumis sativus]
Csa7G047360	1.21e-07	-1.57383	down	--	--	--	--	--	--	Protein of unknown function (DUF789)	--	PREDICTED: uncharacterized protein LOC101214941 [Cucumis sativus]
Csa7G047420	4.1e-07	-2.58042	down	--	--	Cellular Component: extracellular region (GO:0005576);; Biological Process: sexual reproduction (GO:0019953);;	--	--	--	Pollen allergen;; Rare lipoprotein A (RlpA)-like double-psi beta-barrel	Expansin-B3 (Precursor) GN=EXPB3 OS=Arabidopsis thaliana (Mouse-ear cress) PE=2 SV=2	PREDICTED: expansin-B3-like [Cucumis sativus]
Csa7G051410	0.000478192	-1.21783	down	[GC]	--	Biological Process: metabolic process (GO:0008152);; Molecular Function: transferase activity, transferring hexosyl groups (GO:0016758);;	K13691|0.0|vvi:100242294|hypothetical protein LOC100242294	[GC]	--	UDP-glucoronosyl and UDP-glucosyl transferase	UDP-glycosyltransferase 74F2 GN=F18O19.7 OS=Arabidopsis thaliana (Mouse-ear cress) PE=1 SV=1	PREDICTED: UDP-glycosyltransferase 74F2-like [Cucumis sativus]
Csa7G059150	0.000268581	-1.44506	down	--	--	Biological Process: metabolic process (GO:0008152);; Molecular Function: transferase activity, transferring hexosyl groups (GO:0016758);;	--	[GC]	--	--	7-deoxyloganetin glucosyltransferase GN=UGT85A24 OS=Gardenia jasminoides (Cape jasmine) PE=1 SV=1	hypothetical protein Csa_7G059150 [Cucumis sativus]
Csa7G061200	9.46e-07	-1.26463	down	--	--	Cellular Component: plasma membrane (GO:0005886);; Biological Process: lipid transport (GO:0006869);; Molecular Function: lipid binding (GO:0008289);; Cellular Component: anchored component of membrane (GO:0031225);;	--	--	--	Probable lipid transfer;; Protease inhibitor/seed storage/LTP family	Non-specific lipid-transfer protein-like protein At5g64080 (Precursor) GN=At5g64080 OS=Arabidopsis thaliana (Mouse-ear cress) PE=1 SV=1	PREDICTED: non-specific lipid-transfer protein-like protein At5g64080 [Cucumis sativus]
Csa7G062920	0.00435924	-1.70835	down	--	--	Biological Process: metabolic process (GO:0008152);; Molecular Function: transferase activity, transferring hexosyl groups (GO:0016758);;	--	[GC]	--	--	7-deoxyloganetin glucosyltransferase GN=UGT85A24 OS=Gardenia jasminoides (Cape jasmine) PE=1 SV=1	hypothetical protein Csa_7G062920 [Cucumis sativus]
Csa7G063950	1.91e-11	-2.06298	down	--	--	Biological Process: metabolic process (GO:0008152);; Molecular Function: transferase activity, transferring hexosyl groups (GO:0016758);;	--	[GC]	--	--	7-deoxyloganetin glucosyltransferase GN=UGT85A24 OS=Gardenia jasminoides (Cape jasmine) PE=1 SV=1	hypothetical protein Csa_7G063950 [Cucumis sativus]
Csa7G067390	0.00472726	-1.39979	down	--	--	--	--	--	--	Phloem filament protein PP1	--	PREDICTED: uncharacterized protein LOC105436098 [Cucumis sativus]
Csa7G071560	0.000124362	-1.1423	down	--	--	--	--	--	--	--	Classical arabinogalactan protein 9 (Precursor) GN=AGP9 OS=Arabidopsis thaliana (Mouse-ear cress) PE=1 SV=2	PREDICTED: classical arabinogalactan protein 9 [Cucumis sativus]
Csa7G072220	1.82e-07	-3.02411	down	[GC]	--	Biological Process: metabolic process (GO:0008152);; Molecular Function: transferase activity, transferring hexosyl groups (GO:0016758);;	--	[GC]	--	UDP-glucoronosyl and UDP-glucosyl transferase	Limonoid UDP-glucosyltransferase OS=Citrus unshiu (Satsuma mandarin) PE=2 SV=1	PREDICTED: putative UDP-glucose glucosyltransferase [Cucumis sativus]
Csa7G073710	2.83e-07	-1.75173	down	--	--	Molecular Function: kinase activity (GO:0016301);; Biological Process: phosphorylation (GO:0016310);;	--	[R]	General function prediction only	Carbohydrate-binding protein of the ER;; Leucine Rich repeats (2 copies);; Leucine rich repeat	Probable LRR receptor-like serine/threonine-protein kinase At1g67720 (Precursor) GN=At1g67720 OS=Arabidopsis thaliana (Mouse-ear cress) PE=2 SV=1	hypothetical protein Csa_7G073710 [Cucumis sativus]
Csa7G075020	0.00727208	-1.04771	down	--	--	Molecular Function: monooxygenase activity (GO:0004497);; Molecular Function: iron ion binding (GO:0005506);; Biological Process: rRNA processing (GO:0006364);; Cellular Component: cytochrome b6f complex (GO:0009512);; Cellular Component: chloroplast thylakoid membrane (GO:0009535);; Biological Process: plastid organization (GO:0009657);; Biological Process: photosystem II assembly (GO:0010207);;…	--	--	--	PetM family of cytochrome b6f complex subunit 7	Cytochrome b6-f complex subunit 7 (Fragment) OS=Spinacia oleracea (Spinach) PE=1 SV=1	PREDICTED: uncharacterized protein LOC101210164 [Cucumis sativus]
Csa7G075660	4.06e-06	-1.34507	down	--	--	Molecular Function: double-stranded DNA binding (GO:0003690);; Cellular Component: mitochondrion (GO:0005739);; Biological Process: regulation of transcription, DNA-templated (GO:0006355);; Cellular Component: chloroplast (GO:0009507);; Biological Process: mRNA modification (GO:0016556);;	--	[KR]	--	mTERF	Leucine-rich repeat extensin-like protein 5 (Precursor) GN=LRX5 OS=Arabidopsis thaliana (Mouse-ear cress) PE=2 SV=2	PREDICTED: uncharacterized protein LOC101203623 [Cucumis sativus]
Csa7G091220	5.3e-09	-4.17788	down	[M]	Cell wall/membrane/envelope biogenesis	--	--	--	--	Membrane bound O-acyl transferase family	Probable long-chain-alcohol O-fatty-acyltransferase 6 GN=AT6 OS=Arabidopsis thaliana (Mouse-ear cress) PE=2 SV=1	PREDICTED: probable long-chain-alcohol O-fatty-acyltransferase 6 [Cucumis sativus]
Csa7G221360	3.71e-05	-1.89203	down	--	--	Molecular Function: structural molecule activity (GO:0005198);; Biological Process: transport (GO:0006810);; Cellular Component: chloroplast thylakoid membrane (GO:0009535);; Biological Process: NADH dehydrogenase complex (plastoquinone) assembly (GO:0010258);; Cellular Component: NAD(P)H dehydrogenase complex (plastoquinone) (GO:0010598);; Molecular Function: oxidoreductase activity, acting on N…	--	--	--	Cyanobacterial and plastid NDH-1 subunit M	NAD(P)H-quinone oxidoreductase subunit M, chloroplastic {ECO:0000305} (Precursor) OS=Vitis vinifera (Grape) PE=2 SV=1	PREDICTED: NAD(P)H-quinone oxidoreductase subunit M, chloroplastic [Cucumis sativus]
Csa7G237830	0.00340846	-1.69325	down	--	--	Molecular Function: DNA binding (GO:0003677);; Biological Process: regulation of transcription, DNA-templated (GO:0006355);;	--	--	--	No apical meristem (NAM) protein	Transcription factor JUNGBRUNNEN 1 GN=F23E6.1 OS=Arabidopsis thaliana (Mouse-ear cress) PE=1 SV=1	PREDICTED: transcription factor JUNGBRUNNEN 1-like [Cucumis sativus]
Csa7G239030	1.51e-07	-1.67692	down	--	--	Cellular Component: vacuole (GO:0005773);; Cellular Component: chloroplast (GO:0009507);;	--	--	--	Transglycosylase SLT domain	--	PREDICTED: uncharacterized protein LOC101215745 [Cucumis sativus]
Csa7G253780	0.00970448	-1.26531	down	[GEPR]	--	Biological Process: carbohydrate transport (GO:0008643);; Cellular Component: integral component of membrane (GO:0016021);; Molecular Function: substrate-specific transmembrane transporter activity (GO:0022891);; Molecular Function: 2-alkenal reductase [NAD(P)] activity (GO:0032440);; Biological Process: transmembrane transport (GO:0055085);; Biological Process: oxidation-reduction process (GO:00…	--	[R]	General function prediction only	Sugar (and other) transporter;; Major Facilitator Superfamily	Polyol transporter 5 GN=PLT5 OS=Arabidopsis thaliana (Mouse-ear cress) PE=1 SV=2	PREDICTED: polyol transporter 5-like [Cucumis sativus]
Csa7G253820	4.29e-12	-1.70236	down	[GEPR]	--	Biological Process: carbohydrate transport (GO:0008643);; Cellular Component: integral component of membrane (GO:0016021);; Molecular Function: substrate-specific transmembrane transporter activity (GO:0022891);; Molecular Function: 2-alkenal reductase [NAD(P)] activity (GO:0032440);; Biological Process: transmembrane transport (GO:0055085);; Biological Process: oxidation-reduction process (GO:00…	--	[R]	General function prediction only	Sugar (and other) transporter;; Major Facilitator Superfamily	Polyol transporter 5 GN=PLT5 OS=Arabidopsis thaliana (Mouse-ear cress) PE=1 SV=2	PREDICTED: polyol transporter 5-like [Cucumis sativus]
Csa7G257320	6.37e-09	-2.44119	down	[GEPR]	--	Biological Process: carbohydrate transport (GO:0008643);; Cellular Component: integral component of membrane (GO:0016021);; Molecular Function: substrate-specific transmembrane transporter activity (GO:0022891);; Biological Process: transmembrane transport (GO:0055085);;	--	[R]	General function prediction only	Sugar (and other) transporter;; Major Facilitator Superfamily	Polyol transporter 5 GN=PLT5 OS=Arabidopsis thaliana (Mouse-ear cress) PE=1 SV=2	PREDICTED: polyol transporter 5-like [Cucumis sativus]
Csa7G257340	1.41e-16	-4.39009	down	[GEPR]	--	Biological Process: carbohydrate transport (GO:0008643);; Cellular Component: integral component of membrane (GO:0016021);; Molecular Function: oxidoreductase activity (GO:0016491);; Molecular Function: substrate-specific transmembrane transporter activity (GO:0022891);; Biological Process: transmembrane transport (GO:0055085);;	--	[R]	General function prediction only	Sugar (and other) transporter;; Major Facilitator Superfamily	Polyol transporter 5 GN=PLT5 OS=Arabidopsis thaliana (Mouse-ear cress) PE=1 SV=2	PREDICTED: putative polyol transporter 2 [Cucumis sativus]
Csa7G257840	6.83e-06	-1.78589	down	[GEPR]	--	Biological Process: carbohydrate transport (GO:0008643);; Cellular Component: integral component of membrane (GO:0016021);; Molecular Function: substrate-specific transmembrane transporter activity (GO:0022891);; Biological Process: transmembrane transport (GO:0055085);;	--	[R]	General function prediction only	Sugar (and other) transporter;; Major Facilitator Superfamily	Polyol transporter 5 GN=PLT5 OS=Arabidopsis thaliana (Mouse-ear cress) PE=1 SV=2	PREDICTED: polyol transporter 5-like [Cucumis sativus]
Csa7G259360	1.93e-13	-2.26758	down	--	--	--	--	--	--	BURP domain	BURP domain-containing protein 17 (Precursor) OS=Oryza sativa subsp. japonica (Rice) PE=2 SV=1	hypothetical protein Csa_7G259360 [Cucumis sativus]
Csa7G259380	1.82e-08	-3.59507	down	--	--	--	--	--	--	--	--	hypothetical protein Csa_7G259380 [Cucumis sativus]
Csa7G259390	2.16e-06	-4.47335	down	--	--	--	--	--	--	Protein of unknown function (DUF2775)	Organ-specific protein S2 OS=Pisum sativum (Garden pea) PE=2 SV=1	PREDICTED: uncharacterized protein LOC101212185 [Cucumis sativus]
Csa7G267900	0.00456766	-1.33446	down	--	--	Biological Process: maltose metabolic process (GO:0000023);; Biological Process: rRNA processing (GO:0006364);; Cellular Component: PSII associated light-harvesting complex II (GO:0009517);; Cellular Component: photosystem II (GO:0009523);; Biological Process: thylakoid membrane organization (GO:0010027);; Biological Process: stomatal complex morphogenesis (GO:0010103);; Biological Process: nonph…	K03542|1e-144|rcu:RCOM_1030930|Photosystem II 22 kDa protein, chloroplast precursor, putative	--	--	Chlorophyll A-B binding protein	Photosystem II 22 kDa protein, chloroplastic (Precursor) GN=PSBS OS=Spinacia oleracea (Spinach) PE=1 SV=1	PREDICTED: photosystem II 22 kDa protein, chloroplastic [Cucumis sativus]
Csa7G278210	0.00895157	-1.21418	down	[H]	Coenzyme transport and metabolism	Molecular Function: dimethylallyltranstransferase activity (GO:0004161);; Molecular Function: geranyltranstransferase activity (GO:0004337);; Cellular Component: cytoplasm (GO:0005737);; Biological Process: cholesterol biosynthetic process (GO:0006695);; Biological Process: geranyl diphosphate biosynthetic process (GO:0033384);; Biological Process: farnesyl diphosphate biosynthetic process (GO:00…	K00787|0.0|pop:POPTR_560081|hypothetical protein	[H]	Coenzyme transport and metabolism	Polyprenyl synthetase	Farnesyl pyrophosphate synthase 1 GN=FPS1 OS=Lupinus albus (White lupin) PE=2 SV=1	PREDICTED: farnesyl pyrophosphate synthase 1-like [Cucumis sativus]
Csa7G278220	0.000150392	-1.22789	down	--	--	Biological Process: metabolic process (GO:0008152);; Molecular Function: zinc ion binding (GO:0008270);; Molecular Function: hydrolase activity (GO:0016787);; Molecular Function: ligase activity (GO:0016874);;	--	[O]	Posttranslational modification, protein turnover, chaperones	Ring finger domain;; RING-H2 zinc finger;; Zinc finger, C3HC4 type (RING finger);; Zinc finger, C3HC4 type (RING finger);; Zinc finger, C3HC4 type (RING finger)	E3 ubiquitin-protein ligase At4g11680 GN=At4g11680 OS=Arabidopsis thaliana (Mouse-ear cress) PE=2 SV=1	PREDICTED: E3 ubiquitin-protein ligase At4g11680-like [Cucumis sativus]
Csa7G291720	2.04e-19	-2.23016	down	[M]	Cell wall/membrane/envelope biogenesis	Molecular Function: ethanolamine kinase activity (GO:0004305);; Biological Process: phosphorylation (GO:0016310);; Biological Process: glycerophospholipid biosynthetic process (GO:0046474);;	--	[M]	Cell wall/membrane/envelope biogenesis	Choline/ethanolamine kinase;; Phosphotransferase enzyme family;; Ecdysteroid kinase	Probable choline kinase 1 OS=Arabidopsis thaliana (Mouse-ear cress) PE=2 SV=1	PREDICTED: probable choline kinase 1 isoform X2 [Cucumis sativus]
Csa7G298820	0.00723608	-2.55106	down	--	--	--	--	--	--	Protein of unknown function (DUF793);; Protein of unknown function (DUF677)	UPF0496 protein 4 GN=OsI_033149 OS=Oryza sativa subsp. indica (Rice) PE=3 SV=2	PREDICTED: uncharacterized protein LOC101216228 [Cucumis sativus]
Csa7G325190	4.69e-11	-2.05414	down	--	--	--	--	--	--	GDSL/SGNH-like Acyl-Esterase family found in Pmr5 and Cas1p;; PMR5 N terminal Domain	Protein trichome birefringence-like 26 GN=TBL26 OS=Arabidopsis thaliana (Mouse-ear cress) PE=2 SV=1	PREDICTED: protein trichome birefringence-like 26 [Cucumis sativus]
Csa7G329330	0.00238645	-1.32604	down	--	--	Molecular Function: DNA binding (GO:0003677);; Cellular Component: nucleus (GO:0005634);; Biological Process: regulation of transcription, DNA-templated (GO:0006355);; Biological Process: auxin-activated signaling pathway (GO:0009734);; Molecular Function: protein dimerization activity (GO:0046983);;	--	--	--	Auxin response factor;; AUX/IAA family;; B3 DNA binding domain	Auxin response factor 9 GN=ARF9 OS=Arabidopsis thaliana (Mouse-ear cress) PE=1 SV=1	PREDICTED: auxin response factor 18 isoform X1 [Cucumis sativus]
Csa7G333400	0.00342093	-1.00548	down	--	--	Biological Process: response to red or far red light (GO:0009639);; Biological Process: seed germination (GO:0009845);; Biological Process: heterocycle biosynthetic process (GO:0018130);; Biological Process: aromatic compound biosynthetic process (GO:0019438);; Biological Process: primary metabolic process (GO:0044238);; Biological Process: cellular nitrogen compound biosynthetic process (GO:0044…	--	--	--	Helix-loop-helix DNA-binding domain	Transcription factor PIF1 GN=T2G17.2 OS=Arabidopsis thaliana (Mouse-ear cress) PE=1 SV=1	PREDICTED: transcription factor PIF1 [Cucumis sativus]
Csa7G336450	0.000800466	-2.34557	down	--	--	--	--	--	--	--	Sulfated surface glycoprotein 185 (Precursor) OS=Volvox carteri (Green alga) PE=1 SV=1	PREDICTED: glycine-rich cell wall structural protein 1 [Cucumis sativus]
Csa7G336480	0.000453909	-1.96678	down	--	--	--	--	--	--	--	Sulfated surface glycoprotein 185 (Precursor) OS=Volvox carteri (Green alga) PE=1 SV=1	hypothetical protein Csa_7G336480 [Cucumis sativus]
Csa7G339660	0.00861714	-1.26789	down	[RTKL]	--	Biological Process: activation of MAPKK activity (GO:0000186);; Molecular Function: MAP kinase kinase kinase activity (GO:0004709);; Molecular Function: ATP binding (GO:0005524);; Biological Process: glucuronoxylan metabolic process (GO:0010413);; Cellular Component: integral component of membrane (GO:0016021);; Biological Process: xylan biosynthetic process (GO:0045492);;	--	--	--	Carbohydrate-binding protein of the ER;; Protein tyrosine kinase;; Protein kinase domain;; Leucine Rich repeats (2 copies);; Leucine rich repeat;; Leucine Rich Repeat	Probable LRR receptor-like serine/threonine-protein kinase At5g48740 (Precursor) GN=At5g48740 OS=Arabidopsis thaliana (Mouse-ear cress) PE=2 SV=1	PREDICTED: probable LRR receptor-like serine/threonine-protein kinase At5g48740 [Cucumis sativus]
Csa7G351910	0.000160779	-1.0288	down	[CR]	--	Cellular Component: vacuole (GO:0005773);; Cellular Component: plasma membrane (GO:0005886);; Molecular Function: zinc ion binding (GO:0008270);; Cellular Component: chloroplast thylakoid membrane (GO:0009535);; Cellular Component: chloroplast inner membrane (GO:0009706);; Molecular Function: oxidoreductase activity (GO:0016491);; Biological Process: oxidation-reduction process (GO:0055114);;	--	[CR]	--	Zinc-binding dehydrogenase;; Alcohol dehydrogenase GroES-like domain;; Zinc-binding dehydrogenase	Quinone-oxidoreductase homolog, chloroplastic GN=QOR OS=Spinacia oleracea (Spinach) PE=1 SV=1	PREDICTED: quinone-oxidoreductase homolog, chloroplastic-like [Cucumis sativus]
Csa7G353010	0.000228284	-1.86182	down	--	--	Molecular Function: DNA binding (GO:0003677);; Cellular Component: nucleus (GO:0005634);; Biological Process: regulation of transcription, DNA-templated (GO:0006355);;	--	--	--	No apical meristem (NAM) protein	NAC domain-containing protein 21/22 OS=Arabidopsis thaliana (Mouse-ear cress) PE=1 SV=2	PREDICTED: NAC domain-containing protein 21/22-like [Cucumis sativus]
Csa7G354520	1.45e-09	-1.66149	down	[RTKL]	--	Molecular Function: protein serine/threonine kinase activity (GO:0004674);; Molecular Function: ATP binding (GO:0005524);; Biological Process: protein phosphorylation (GO:0006468);;	--	[R]	General function prediction only	Protein kinase domain;; Protein tyrosine kinase	Serine/threonine-protein kinase OXI1 GN=At3g25250 OS=Arabidopsis thaliana (Mouse-ear cress) PE=1 SV=1	PREDICTED: serine/threonine-protein kinase OXI1-like [Cucumis sativus]
Csa7G368150	1.01e-10	-1.56423	down	--	--	Molecular Function: monooxygenase activity (GO:0004497);; Cellular Component: integral component of membrane (GO:0016021);; Biological Process: oxidation-reduction process (GO:0055114);;	--	[T]	Signal transduction mechanisms	Protein of unknown function (DUF568);; Eukaryotic cytochrome b561	Cytochrome b561 and DOMON domain-containing protein At3g25290 (Precursor) GN=At3g25290 OS=Arabidopsis thaliana (Mouse-ear cress) PE=2 SV=1	PREDICTED: cytochrome b561 and DOMON domain-containing protein At3g25290 [Cucumis sativus]
Csa7G375730	1.99e-18	-2.34141	down	[I]	Lipid transport and metabolism	Biological Process: metabolic process (GO:0008152);; Molecular Function: hydrolase activity (GO:0016787);;	--	[V]	Defense mechanisms	alpha/beta hydrolase fold;; Alpha/beta hydrolase family;; Carboxylesterase family;; Protein of unknown function (DUF2424)	Probable carboxylesterase 18 GN=CXE18 OS=Arabidopsis thaliana (Mouse-ear cress) PE=1 SV=1	PREDICTED: probable carboxylesterase 18 [Cucumis sativus]
Csa7G378440	0.000923576	-1.54559	down	--	--	Cellular Component: chloroplast (GO:0009507);; Cellular Component: photosystem II (GO:0009523);; Biological Process: photosynthesis (GO:0015979);;	K02721|3e-52|vvi:100256361|hypothetical protein LOC100256361	--	--	Photosystem II reaction centre W protein (PsbW)	Photosystem II reaction center W protein, chloroplastic (Precursor) GN=psbW OS=Spinacia oleracea (Spinach) PE=1 SV=1	PREDICTED: photosystem II reaction center W protein, chloroplastic-like [Cucumis sativus]
Csa7G388390	0.00280611	-1.63172	down	--	--	--	--	--	--	Plant protein of unknown function (DUF868)	--	PREDICTED: uncharacterized protein LOC101203661 [Cucumis sativus]
Csa7G394000	3.58e-05	-1.59807	down	--	--	Cellular Component: membrane (GO:0016020);;	--	--	--	Domain of unknown function (DUF588)	CASP-like protein 1E1 OS=Vitis vinifera (Grape) PE=2 SV=1	PREDICTED: CASP-like protein 1E1 [Cucumis sativus]
Csa7G395800	0.000871022	-1.9218	down	[O]	Posttranslational modification, protein turnover, chaperones	Molecular Function: glutathione transferase activity (GO:0004364);; Cellular Component: plastid envelope (GO:0009526);; Molecular Function: oxidoreductase activity (GO:0016491);; Cellular Component: chloroplast part (GO:0044434);; Biological Process: single-organism metabolic process (GO:0044710);; Biological Process: response to stimulus (GO:0050896);;	K00799|7e-92|vvi:100243577|hypothetical protein LOC100243577	[O]	Posttranslational modification, protein turnover, chaperones	Glutathione S-transferase, N-terminal domain;; Glutathione S-transferase, C-terminal domain;; Glutathione S-transferase, N-terminal domain;; Glutathione S-transferase, C-terminal domain;; Glutathione S-transferase, N-terminal domain	Glutathione S-transferase PARB GN=PARB OS=Nicotiana tabacum (Common tobacco) PE=2 SV=1	PREDICTED: glutathione S-transferase PARB-like [Cucumis sativus]
Csa7G396370	1.29e-05	-2.84835	down	[T]	Signal transduction mechanisms	Cellular Component: endomembrane system (GO:0012505);; Cellular Component: integral component of membrane (GO:0016021);; Cellular Component: intracellular membrane-bounded organelle (GO:0043231);; Cellular Component: cytoplasmic part (GO:0044444);; Cellular Component: intracellular organelle part (GO:0044446);;	--	--	--	TspO/MBR family	Translocator protein homolog GN=TSPO OS=Arabidopsis thaliana (Mouse-ear cress) PE=1 SV=1	PREDICTED: translocator protein homolog [Cucumis sativus]
Csa7G407620	0.000988633	-1.70271	down	--	--	--	--	--	--	Domain of unknown function (DUF4228)	Formin-like protein 8 (Precursor) GN=FH8 OS=Oryza sativa subsp. japonica (Rice) PE=2 SV=1	PREDICTED: uncharacterized protein LOC105436177 [Cucumis sativus]
Csa7G407670	9.92e-05	-1.22954	down	--	--	--	--	--	--	CP12 domain	Calvin cycle protein CP12-1, chloroplastic (Precursor) GN=CP12-1 OS=Arabidopsis thaliana (Mouse-ear cress) PE=1 SV=1	hypothetical protein Csa_7G407670 [Cucumis sativus]
Csa7G414480	0.00325424	-1.22189	down	[IQR]	--	Molecular Function: oxidoreductase activity (GO:0016491);; Biological Process: oxidation-reduction process (GO:0055114);;	--	[R]	General function prediction only	Enoyl-(Acyl carrier protein) reductase;; short chain dehydrogenase;; KR domain;; NAD dependent epimerase/dehydratase family	Short-chain dehydrogenase reductase 3b GN=F14M4 OS=Arabidopsis thaliana (Mouse-ear cress) PE=2 SV=1	PREDICTED: short-chain dehydrogenase reductase 3b-like isoform X1 [Cucumis sativus]
Csa7G428220	0.00314486	-1.10086	down	[O]	Posttranslational modification, protein turnover, chaperones	Molecular Function: catalytic activity (GO:0003824);; Biological Process: multicellular organismal development (GO:0007275);; Molecular Function: zinc ion binding (GO:0008270);; Biological Process: protein ubiquitination (GO:0016567);;	--	[O]	Posttranslational modification, protein turnover, chaperones	Ring finger domain;; RING-H2 zinc finger;; Zinc finger, C3HC4 type (RING finger);; Zinc finger, C3HC4 type (RING finger)	E3 ubiquitin ligase BIG BROTHER GN=BB OS=Arabidopsis thaliana (Mouse-ear cress) PE=1 SV=1	hypothetical protein Csa_7G428220 [Cucumis sativus]
Csa7G428990	0.00755696	-1.42216	down	[G]	Carbohydrate transport and metabolism	Biological Process: carbohydrate metabolic process (GO:0005975);; Molecular Function: beta-glucosidase activity (GO:0008422);; Biological Process: carbohydrate catabolic process (GO:0016052);;	--	[G]	Carbohydrate transport and metabolism	Glycosyl hydrolase family 1	Vicianin hydrolase {ECO:0000312|EMBL:ABD03937.1} (Precursor; Fragment) OS=Vicia sativa subsp. nigra (Common vetch) PE=1 SV=1	PREDICTED: vicianin hydrolase [Cucumis sativus]
Csa7G430770	0.0018963	-1.12801	down	--	--	Molecular Function: ATP binding (GO:0005524);; Cellular Component: chloroplast thylakoid membrane (GO:0009535);; Biological Process: thylakoid membrane organization (GO:0010027);; Biological Process: carotenoid biosynthetic process (GO:0016117);; Molecular Function: hydrolase activity (GO:0016787);;	--	[O]	Posttranslational modification, protein turnover, chaperones	ATPase family associated with various cellular activities (AAA)	Ribulose bisphosphate carboxylase/oxygenase activase, chloroplastic (Precursor) GN=RCA1 OS=Zea mays (Maize) PE=2 SV=3	PREDICTED: ribulose bisphosphate carboxylase/oxygenase activase, chloroplastic [Cucumis sativus]
Csa7G430780	9.62e-07	-1.21895	down	--	--	--	--	--	--	--	--	hypothetical protein Csa_7G430780 [Cucumis sativus]
Csa7G432390	4.56e-07	-2.26083	down	[R]	General function prediction only	Cellular Component: chloroplast stroma (GO:0009570);; Cellular Component: chloroplast envelope (GO:0009941);; Biological Process: mRNA modification (GO:0016556);; Molecular Function: haloalkane dehalogenase activity (GO:0018786);;	--	[R]	General function prediction only	Alpha/beta hydrolase family;; alpha/beta hydrolase fold;; Alpha/beta hydrolase family;; Putative lysophospholipase	--	PREDICTED: uncharacterized protein LOC101210082 [Cucumis sativus]
Csa7G432450	3.12e-07	-1.86756	down	--	--	Cellular Component: chloroplast stroma (GO:0009570);; Cellular Component: thylakoid (GO:0009579);; Biological Process: chlororespiration (GO:0010478);;	--	--	--	--	--	PREDICTED: uncharacterized protein LOC101207565 [Cucumis sativus]
Csa7G432460	2.55e-12	-1.77706	down	--	--	--	--	--	--	Tubby C 2	Protein LURP-one-related 12 GN=At3g15810 OS=Arabidopsis thaliana (Mouse-ear cress) PE=2 SV=1	PREDICTED: protein LURP-one-related 12 [Cucumis sativus]
Csa7G433930	5.11e-06	-1.75436	down	--	--	Cellular Component: vacuolar membrane (GO:0005774);; Molecular Function: sulfate transmembrane transporter activity (GO:0015116);; Cellular Component: integral component of membrane (GO:0016021);; Biological Process: sulfate transmembrane transport (GO:1902358);;	--	--	--	Sulfate transporter family	Molybdate transporter 2 GN=F5I6.6 OS=Arabidopsis thaliana (Mouse-ear cress) PE=1 SV=2	PREDICTED: molybdate transporter 2 [Cucumis sativus]
Csa7G434970	0.00193929	-1.10854	down	[R]	General function prediction only	Molecular Function: iron ion binding (GO:0005506);; Molecular Function: gibberellin 3-beta-dioxygenase activity (GO:0016707);; Biological Process: oxidation-reduction process (GO:0055114);;	--	[QR]	--	2OG-Fe(II) oxygenase superfamily;; non-haem dioxygenase in morphine synthesis N-terminal	Gibberellin 3-beta-dioxygenase 1 GN=LE OS=Pisum sativum (Garden pea) PE=1 SV=1	PREDICTED: gibberellin 3-beta-dioxygenase 1 [Cucumis sativus]
Csa7G446870	0.00760707	-1.8406	down	--	--	--	--	--	--	--	--	hypothetical protein Csa_7G446870 [Cucumis sativus]
Csa7G446940	0.000316684	-1.29203	down	--	--	Cellular Component: microtubule associated complex (GO:0005875);; Biological Process: microtubule-based process (GO:0007017);;	--	[Z]	Cytoskeleton	Dynein light chain type 1	Dynein 8 kDa light chain, flagellar outer arm OS=Chlamydomonas reinhardtii (Chlamydomonas smithii) PE=1 SV=1	PREDICTED: dynein light chain LC6, flagellar outer arm-like [Cucumis sativus]
Csa7G447000	2.97e-07	-2.57998	down	[K]	Transcription	Biological Process: regulation of transcription, DNA-templated (GO:0006355);; Molecular Function: lipid binding (GO:0008289);; Molecular Function: sequence-specific DNA binding (GO:0043565);;	--	--	--	START domain;; Homeobox domain;; Homeobox KN domain	Homeobox-leucine zipper protein GLABRA 2 GN=F19K16.20 OS=Arabidopsis thaliana (Mouse-ear cress) PE=2 SV=3	PREDICTED: homeobox-leucine zipper protein GLABRA 2 [Cucumis sativus]
Csa7G448040	0.00464271	-1.31177	down	--	--	--	--	--	--	--	--	hypothetical protein Csa_7G448040 [Cucumis sativus]
Csa7G448890	5.93e-10	-1.55489	down	--	--	--	--	--	--	Protein of unknown function (DUF1677)	--	PREDICTED: uncharacterized protein LOC101205671 [Cucumis sativus]
Csa7G449420	1.64e-05	-1.27526	down	--	--	Cellular Component: chloroplast thylakoid (GO:0009534);; Cellular Component: chloroplast stroma (GO:0009570);; Molecular Function: linoleate 13S-lipoxygenase activity (GO:0016165);; Biological Process: oxylipin biosynthetic process (GO:0031408);; Molecular Function: metal ion binding (GO:0046872);; Biological Process: oxidation-reduction process (GO:0055114);;	--	--	--	Lipoxygenase;; PLAT/LH2 domain	Linoleate 13S-lipoxygenase 3-1, chloroplastic (Precursor) GN=LOX3.1 OS=Solanum tuberosum (Potato) PE=1 SV=1	PREDICTED: linoleate 13S-lipoxygenase 3-1, chloroplastic-like [Cucumis sativus]
Csa7G450580	7.75e-08	-1.45739	down	--	--	--	--	--	--	--	--	PREDICTED: uncharacterized protein LOC101223039 [Cucumis sativus]
Csa7G452290	0.000175902	-3.07857	down	--	--	Biological Process: very long-chain fatty acid metabolic process (GO:0000038);; Biological Process: polysaccharide biosynthetic process (GO:0000271);; Biological Process: pattern specification process (GO:0007389);; Biological Process: regulation of cell size (GO:0008361);; Biological Process: plant-type cell wall organization (GO:0009664);; Biological Process: multidimensional cell growth (GO:00…	--	--	--	GDSL-like Lipase/Acylhydrolase	GDSL esterase/lipase APG (Precursor) GN=APG OS=Arabidopsis thaliana (Mouse-ear cress) PE=1 SV=1	PREDICTED: GDSL esterase/lipase APG [Cucumis sativus]
CsaUNG026610	7.94e-07	-1.6589	down	--	--	--	--	--	--	Methyl-CpG binding domain	Methyl-CpG-binding domain-containing protein 11 GN=MBD11 OS=Arabidopsis thaliana (Mouse-ear cress) PE=1 SV=1	PREDICTED: methyl-CpG-binding domain-containing protein 11-like [Cucumis sativus]
cucumber_newGene_104	1.46e-07	-1.87398	down	--	--	--	--	[Z]	Cytoskeleton	--	Kinesin-like protein NACK2 GN=F7K15.60 OS=Arabidopsis thaliana (Mouse-ear cress) PE=1 SV=1	PREDICTED: kinesin-like protein NACK1 [Cucumis melo]
cucumber_newGene_1113	0.00447353	-1.88402	down	--	--	Molecular Function: Rho GDP-dissociation inhibitor activity (GO:0005094);; Cellular Component: cytoplasm (GO:0005737);; Biological Process: regulation of catalytic activity (GO:0050790);;	K12462|1e-118|rcu:RCOM_0669590|Rho GDP-dissociation inhibitor, putative	[T]	Signal transduction mechanisms	RHO protein GDP dissociation inhibitor	Rho GDP-dissociation inhibitor 1 GN=GDI1 OS=Arabidopsis thaliana (Mouse-ear cress) PE=1 SV=1	PREDICTED: rho GDP-dissociation inhibitor 1-like isoform X2 [Cucumis sativus]
cucumber_newGene_112	0.000448154	-2.06731	down	[C]	Energy production and conversion	Molecular Function: UDP-N-acetylmuramate dehydrogenase activity (GO:0008762);; Molecular Function: reticuline oxidase activity (GO:0050468);; Molecular Function: flavin adenine dinucleotide binding (GO:0050660);; Biological Process: oxidation-reduction process (GO:0055114);;	--	--	--	FAD binding domain;; Berberine and berberine like	Reticuline oxidase-like protein (Precursor) GN=At4g20830 OS=Arabidopsis thaliana (Mouse-ear cress) PE=1 SV=2	PREDICTED: reticuline oxidase-like protein [Cucumis sativus]
cucumber_newGene_1139	0.000195999	-1.05517	down	[QR]	--	Molecular Function: methyltransferase activity (GO:0008168);; Biological Process: methylation (GO:0032259);;	--	[H]	Coenzyme transport and metabolism	Methyltransferase domain;; Methyltransferase domain;; Methyltransferase domain;; Methyltransferase domain;; ubiE/COQ5 methyltransferase family;; Methyltransferase domain;; Methyltransferase domain;; Methyltransferase small domain;; O-methyltransferase	--	hypothetical protein Csa_6G241450 [Cucumis sativus]
cucumber_newGene_1150	0.00177897	-1.89084	down	--	--	--	--	--	--	--	Formin-like protein 14 GN=FH14 OS=Arabidopsis thaliana (Mouse-ear cress) PE=3 SV=3	PREDICTED: putative protein TPRXL [Cucumis sativus]
cucumber_newGene_1283	4.86e-05	-2.9956	down	--	--	--	--	--	--	--	--	hypothetical protein [Cucumis melo subsp. melo]
cucumber_newGene_14	2.93e-23	-2.74278	down	[Q]	Secondary metabolites biosynthesis, transport and catabolism	Molecular Function: monooxygenase activity (GO:0004497);; Molecular Function: iron ion binding (GO:0005506);; Molecular Function: oxidoreductase activity, acting on paired donors, with incorporation or reduction of molecular oxygen (GO:0016705);; Molecular Function: heme binding (GO:0020037);; Biological Process: oxidation-reduction process (GO:0055114);;	--	[Q]	Secondary metabolites biosynthesis, transport and catabolism	Cytochrome P450	Cytochrome P450 71A1 GN=CYP71A1 OS=Persea americana (Avocado) PE=1 SV=2	PREDICTED: cytochrome P450 71A1-like [Cucumis sativus]
cucumber_newGene_1616	0.000770089	-1.88512	down	--	--	Molecular Function: oxidoreductase activity, acting on CH-OH group of donors (GO:0016614);; Molecular Function: flavin adenine dinucleotide binding (GO:0050660);; Biological Process: oxidation-reduction process (GO:0055114);;	K08248|9e-16|pop:POPTR_421315|hypothetical protein	[R]	General function prediction only	GMC oxidoreductase	(R)-mandelonitrile lyase 3 (Precursor) GN=MDL3 OS=Prunus serotina (Black cherry) PE=2 SV=1	PREDICTED: (R)-mandelonitrile lyase 1-like [Cucumis melo]
cucumber_newGene_242	6.49e-13	-2.39914	down	--	--	--	--	--	--	Helix-loop-helix DNA-binding domain	Transcription factor bHLH35 GN=MUL3.10 OS=Arabidopsis thaliana (Mouse-ear cress) PE=2 SV=1	PREDICTED: transcription factor bHLH35-like [Cucumis sativus]
cucumber_newGene_263	0.00356721	-2.33535	down	--	--	--	--	[R]	General function prediction only	Leucine Rich repeats (2 copies);; Leucine Rich repeat;; F-box-like;; F-box domain	F-box protein At5g67140 GN=At5g67140 OS=Arabidopsis thaliana (Mouse-ear cress) PE=2 SV=1	PREDICTED: F-box protein At5g67140-like [Cucumis sativus]
cucumber_newGene_467	4.07e-06	-3.34511	down	--	--	--	--	--	--	--	--	PREDICTED: protein IQ-DOMAIN 14 [Cucumis melo]
cucumber_newGene_494	0.000328578	-2.21243	down	--	--	--	--	--	--	Cysteine-rich TM module stress tolerance	--	PREDICTED: uncharacterized protein LOC105434912 [Cucumis sativus]
cucumber_newGene_63	3.04e-05	-1.53233	down	[E]	Amino acid transport and metabolism	Biological Process: indoleacetic acid biosynthetic process (GO:0009684);; Biological Process: response to ethylene (GO:0009723);; Biological Process: positive gravitropism (GO:0009958);; Biological Process: maintenance of root meristem identity (GO:0010078);; Biological Process: phloem or xylem histogenesis (GO:0010087);; Biological Process: cotyledon vascular tissue pattern formation (GO:0010588…	--	--	--	Allinase;; Aminotransferase class I and II	Tryptophan aminotransferase-related protein 2 GN=TAR2 OS=Arabidopsis thaliana (Mouse-ear cress) PE=2 SV=1	PREDICTED: tryptophan aminotransferase-related protein 2-like isoform X1 [Cucumis sativus]
cucumber_newGene_67	1.72e-06	-4.27239	down	[QR]	--	Molecular Function: phosphoethanolamine N-methyltransferase activity (GO:0000234);; Biological Process: phosphatidylcholine biosynthetic process (GO:0006656);; Biological Process: methylation (GO:0032259);;	--	[IR]	--	Methyltransferase domain;; Methyltransferase domain;; Methyltransferase domain;; Methyltransferase domain;; Methyltransferase domain;; Methyltransferase domain;; ubiE/COQ5 methyltransferase family;; Mycolic acid cyclopropane synthetase;; Tellurite resistance protein TehB;; AdoMet dependent proline di-methyltransferase;; CheR methyltransferase, SAM binding domain;; Methyltransferase domain;; Methy…	Phosphoethanolamine N-methyltransferase GN=PEAMT OS=Spinacia oleracea (Spinach) PE=1 SV=1	PREDICTED: phosphoethanolamine N-methyltransferase-like [Cucumis sativus]
cucumber_newGene_743	0.00461634	-1.86665	down	[O]	Posttranslational modification, protein turnover, chaperones	--	K13963|1e-106|pop:POPTR_677784|hypothetical protein	[V]	Defense mechanisms	Serpin (serine protease inhibitor);; Serpin (serine protease inhibitor)	Serpin-ZX GN=At1g47710 OS=Arabidopsis thaliana (Mouse-ear cress) PE=1 SV=1	PREDICTED: serpin-ZX-like [Cucumis sativus]
cucumber_newGene_896	0.000770089	-2.52384	down	--	--	--	--	--	--	--	Leucine-rich repeat extensin-like protein 3 (Precursor) GN=LRX3 OS=Arabidopsis thaliana (Mouse-ear cress) PE=1 SV=1	hypothetical protein PHAVU_004G161500g [Phaseolus vulgaris]
cucumber_newGene_90	9.74e-06	-1.51949	down	--	--	--	--	--	--	--	--	hypothetical protein Csa_1G119910 [Cucumis sativus]
cucumber_newGene_902	0.00229917	-1.69735	down	--	--	--	--	--	--	--	--	PREDICTED: uncharacterized protein LOC101207585 [Cucumis sativus]
cucumber_newGene_910	3.53e-08	-4.72389	down	--	--	Biological Process: defense response (GO:0006952);; Biological Process: response to biotic stimulus (GO:0009607);;	--	--	--	Pathogenesis-related protein Bet v I family;; Polyketide cyclase / dehydrase and lipid transport	MLP-like protein 328 GN=MLP328 OS=Arabidopsis thaliana (Mouse-ear cress) PE=2 SV=1	PREDICTED: MLP-like protein 328 [Cucumis sativus]
cucumber_newGene_913	3.59e-07	-6.21046	down	--	--	Biological Process: defense response (GO:0006952);; Biological Process: response to biotic stimulus (GO:0009607);;	--	--	--	Pathogenesis-related protein Bet v I family	MLP-like protein 328 GN=MLP328 OS=Arabidopsis thaliana (Mouse-ear cress) PE=2 SV=1	PREDICTED: MLP-like protein 328 [Cucumis sativus]
cucumber_newGene_917	6.93e-05	-1.02285	down	[RTKL]	--	Molecular Function: protein serine/threonine kinase activity (GO:0004674);; Molecular Function: ATP binding (GO:0005524);; Biological Process: protein phosphorylation (GO:0006468);; Cellular Component: integral component of membrane (GO:0016021);;	--	--	--	Protein tyrosine kinase;; Protein kinase domain;; Leucine Rich repeats (2 copies)	Protein NSP-INTERACTING KINASE 2 (Precursor) GN=NIK2 OS=Arabidopsis thaliana (Mouse-ear cress) PE=1 SV=1	PREDICTED: protein NSP-INTERACTING KINASE 2-like [Cucumis sativus]
Csa1G002130	0.00177182	1.31081	up	[E]	Amino acid transport and metabolism	Molecular Function: argininosuccinate synthase activity (GO:0004055);; Molecular Function: ATP binding (GO:0005524);; Biological Process: arginine biosynthetic process (GO:0006526);; Biological Process: threonine catabolic process (GO:0006567);; Biological Process: nucleotide biosynthetic process (GO:0009165);; Cellular Component: chloroplast stroma (GO:0009570);;	K01940|0.0|rcu:RCOM_0887890|argininosuccinate synthase, putative (EC:6.3.4.5)	[E]	Amino acid transport and metabolism	Arginosuccinate synthase	Argininosuccinate synthase, chloroplastic (Precursor) GN=At4g24830 OS=Arabidopsis thaliana (Mouse-ear cress) PE=2 SV=3	hypothetical protein Csa_1G002130 [Cucumis sativus]
Csa1G002810	1.53e-06	2.01374	up	[O]	Posttranslational modification, protein turnover, chaperones	Biological Process: response to oxidative stress (GO:0006979);; Molecular Function: peptide-methionine (S)-S-oxide reductase activity (GO:0008113);; Biological Process: protein repair (GO:0030091);; Biological Process: oxidation-reduction process (GO:0055114);;	K07304|1e-110|vvi:100255310|hypothetical protein LOC100255310	[O]	Posttranslational modification, protein turnover, chaperones	Peptide methionine sulfoxide reductase	Peptide methionine sulfoxide reductase OS=Fragaria ananassa (Strawberry) PE=2 SV=2	PREDICTED: peptide methionine sulfoxide reductase-like [Cucumis sativus]
Csa1G005770	0.00616924	2.20026	up	--	--	--	--	[L]	Replication, recombination and repair	--	--	PREDICTED: uncharacterized protein LOC105436119 [Cucumis sativus]
Csa1G009580	0.000976893	2.52764	up	--	--	Molecular Function: sequence-specific DNA binding transcription factor activity (GO:0003700);; Biological Process: regulation of transcription, DNA-templated (GO:0006355);; Molecular Function: sequence-specific DNA binding (GO:0043565);;	--	--	--	WRKY DNA -binding domain	Probable WRKY transcription factor 72 GN=WRKY72 OS=Arabidopsis thaliana (Mouse-ear cress) PE=2 SV=1	PREDICTED: probable WRKY transcription factor 61 isoform X2 [Cucumis sativus]
Csa1G009610	0.00996832	1.40102	up	[V]	Defense mechanisms	Molecular Function: transporter activity (GO:0005215);; Molecular Function: ATP binding (GO:0005524);; Biological Process: transport (GO:0006810);; Biological Process: metabolic process (GO:0008152);; Cellular Component: integral component of membrane (GO:0016021);; Molecular Function: ATPase activity (GO:0016887);;	--	[IR]	--	ABC transporter;; ABC-2 family transporter protein;; AAA domain	ABC transporter A family member 7 GN=T23J7.110 OS=Arabidopsis thaliana (Mouse-ear cress) PE=3 SV=2	PREDICTED: ABC transporter A family member 7 [Cucumis sativus]
Csa1G011450	1.5e-07	1.39648	up	--	--	--	--	--	--	--	--	hypothetical protein Csa_1G011450 [Cucumis sativus]
Csa1G012100	1.07e-15	3.24447	up	--	--	--	--	[U]	Intracellular trafficking, secretion, and vesicular transport	SNARE domain	SNAP25 homologous protein SNAP33 OS=Arabidopsis thaliana (Mouse-ear cress) PE=1 SV=1	PREDICTED: SNAP25 homologous protein SNAP33-like [Cucumis sativus]
Csa1G012150	3.78e-10	2.03052	up	[M]	Cell wall/membrane/envelope biogenesis	Molecular Function: UDP-glucose 6-dehydrogenase activity (GO:0003979);; Biological Process: UDP-glucuronate biosynthetic process (GO:0006065);; Molecular Function: NAD binding (GO:0051287);; Biological Process: oxidation-reduction process (GO:0055114);;	--	[GT]	--	UDP-glucose/GDP-mannose dehydrogenase family, NAD binding domain;; UDP-glucose/GDP-mannose dehydrogenase family, UDP binding domain;; UDP-glucose/GDP-mannose dehydrogenase family, central domain	UDP-glucose 6-dehydrogenase 1 GN=UGD1 OS=Glycine max (Soybean) PE=1 SV=1	PREDICTED: UDP-glucose 6-dehydrogenase 1 [Cucumis sativus]
Csa1G013250	7e-23	2.45551	up	--	--	Molecular Function: peroxidase activity (GO:0004601);; Molecular Function: calcium ion binding (GO:0005509);; Cellular Component: membrane (GO:0016020);; Molecular Function: oxidoreductase activity, acting on NAD(P)H, oxygen as acceptor (GO:0050664);; Biological Process: oxidation-reduction process (GO:0055114);;	--	[PQ]	--	Ferric reductase NAD binding domain;; FAD-binding domain;; Ferric reductase like transmembrane component;; Respiratory burst NADPH oxidase	Respiratory burst oxidase homolog protein F GN=F22C12.18 OS=Arabidopsis thaliana (Mouse-ear cress) PE=1 SV=1	PREDICTED: respiratory burst oxidase homolog protein F-like isoform X1 [Cucumis sativus]
Csa1G014510	1.32e-05	3.48028	up	--	--	--	--	--	--	--	Protein GLUTAMINE DUMPER 4 GN=GDU4 OS=Arabidopsis thaliana (Mouse-ear cress) PE=2 SV=1	hypothetical protein Csa_1G014510 [Cucumis sativus]
Csa1G014530	1.8e-05	3.13111	up	--	--	--	--	--	--	--	--	PREDICTED: uncharacterized protein LOC105434528 [Cucumis sativus]
Csa1G020890	8.13e-09	3.33896	up	--	--	--	--	--	--	TCP family transcription factor	Transcription factor TCP18 GN=K24M9.4 OS=Arabidopsis thaliana (Mouse-ear cress) PE=2 SV=1	hypothetical protein Csa_1G020890 [Cucumis sativus]
Csa1G023060	8.53e-15	1.92335	up	--	--	--	--	--	--	Protein of unknown function DUF260	LOB domain-containing protein 41 GN=F16B3.18 OS=Arabidopsis thaliana (Mouse-ear cress) PE=2 SV=1	PREDICTED: LOB domain-containing protein 41-like [Cucumis sativus]
Csa1G024160	4.19e-23	6.9878	up	--	--	Molecular Function: DNA binding (GO:0003677);; Molecular Function: chromatin binding (GO:0003682);;	K09422|9e-27|vvi:100242243|hypothetical protein LOC100242243	[K]	Transcription	Myb-like DNA-binding domain	Transcription factor MYB108 GN=F5E6.18 OS=Arabidopsis thaliana (Mouse-ear cress) PE=1 SV=1	hypothetical protein Csa_1G024160 [Cucumis sativus]
Csa1G024230	1.16e-05	1.52832	up	[RTKL]	--	Molecular Function: protein serine/threonine kinase activity (GO:0004674);; Molecular Function: ATP binding (GO:0005524);; Biological Process: protein phosphorylation (GO:0006468);; Biological Process: defense response (GO:0006952);;	--	[T]	Signal transduction mechanisms	Protein kinase domain;; Protein tyrosine kinase;; Wall-associated receptor kinase C-terminal	Probable serine/threonine-protein kinase At1g18390 (Precursor) GN=At1g18390 OS=Arabidopsis thaliana (Mouse-ear cress) PE=2 SV=2	hypothetical protein Csa_1G024230 [Cucumis sativus]
Csa1G024270	2.83e-07	1.76111	up	--	--	--	--	--	--	PB1 domain	--	PREDICTED: uncharacterized protein LOC101210340 [Cucumis sativus]
[truncated: 881 more rows]
