# Supplementary material for: Comparative RNA-seq based transcriptome profiling of waterlogging response in cucumber hypocotyls reveals novel insights into the de novo adventitious root primordia initiation
Source: BMC Plant Biol. 2017 Jul 26;17:129. doi: 10.1186/s12870-017-1081-8 (PMC5530484; doi:10.1186/s12870-017-1081-8)
Supplement: Supplementary file 5 — List of differentially expressed genes annotated as transcription factors. (XLS 43 kb) [file 12870_2017_1081_MOESM5_ESM.xls]

## Sheet: Sheet2
Table S4 List of differentially expressed genes annotated as transcription factors. ‘ZSU’ represents the gene was specially up-regulated in Zaoer-N only; 'CU' represents the gene was commonly up-regulated in Zaoer-N and Pepino; 'PSU' represents the gene was specially up-regulated in Pepino only; ‘ZSD’ represents the gene was specially down-regulated in Zaoer-N only; 'CD' represents the gene was c…
Regulated	TF ID	Family	Best hit in A. thaliana	Blast e-value	Description for the best hit
ZSU	Csa1G045480	WRKY	AT5G15130.1	1e-83	WRKY DNA-binding protein 72
ZSU	Csa1G475990	Dof	AT1G29160.1	2e-58	Dof-type zinc finger DNA-binding family protein
ZSU	Csa3G168410	WRKY	AT5G49520.1	3e-53	WRKY DNA-binding protein 48
ZSU	Csa3G710870	WRKY	AT1G80840.1	1e-102	WRKY DNA-binding protein 40
ZSU	Csa6G110820	GRAS	AT5G48150.2	0	GRAS family transcription factor
ZSU	Csa6G404200	bHLH	AT1G26945.1	8e-36	basic helix-loop-helix (bHLH) DNA-binding superfamily protein
ZSU	Csa6G495860	bZIP	AT2G22850.2	5e-31	basic leucine-zipper 6
ZSU	Csa6G504650	SRS	AT3G51060.1	2e-83	Lateral root primordium (LRP) protein-related
ZSU	Csa7G360030	bHLH	AT3G07340.1	1e-103	basic helix-loop-helix (bHLH) DNA-binding superfamily protein
ZSU	Csa2G297760	ERF	AT2G33710.1	1e-34	Integrase-type DNA-binding superfamily protein
ZSU	Csa3G018320	ERF	AT4G17490.1	2e-61	ethylene responsive element binding factor 6
ZSU	Csa4G023020	ERF	AT5G61600.1	6e-41	ethylene response factor 104
ZSU	Csa5G167110	ERF	AT5G07580.1	1e-43	Integrase-type DNA-binding superfamily protein
ZSU	Csa5G167120	ERF	AT5G51190.1	4e-65	Integrase-type DNA-binding superfamily protein
ZSU	Csa7G432080	ERF	AT5G25190.1	5e-65	Integrase-type DNA-binding superfamily protein
ZSU	Csa3G812740	WOX	AT3G03660.1	1e-74	WUSCHEL related homeobox 11
ZSU	Csa4G006510	C2H2	AT5G10970.1	1e-50	C2H2 and C2HC zinc fingers superfamily protein
ZSU	Csa2G360620	MYB	AT3G50060.1	1e-56	myb domain protein 77
ZSU	Csa3G857030	MYB_related	AT4G39250.1	2e-38	RAD-like 1
CU	Csa5G608380	RAV	AT1G68840.2	1e-144	related to ABI3/VP1 2
CU	Csa1G020890	TCP	AT3G18550.2	1e-28	TCP family transcription factor
CU	Csa1G023060	LBD	AT3G02550.1	2e-85	LOB domain-containing protein 41
CU	Csa1G074980	SBP	AT2G33810.1	2e-41	squamosa promoter binding protein-like 3
CU	Csa1G469740	WRKY	AT1G29280.1	1e-70	WRKY DNA-binding protein 65
CU	Csa1G570740	bHLH	AT1G72210.1	6e-69	basic helix-loop-helix (bHLH) DNA-binding superfamily protein
CU	Csa2G021550	bHLH	AT1G72210.1	5e-77	basic helix-loop-helix (bHLH) DNA-binding superfamily protein
CU	Csa2G285340	GRAS	AT4G37650.1	1e-159	GRAS family transcription factor
CU	Csa2G338830	NAC	AT1G01720.1	1e-119	NAC (No Apical Meristem) domain transcriptional regulator superfamily protein
CU	Csa2G364580	SRS	AT1G75520.1	8e-91	SHI-related sequence 5
CU	Csa2G370560	bHLH	AT3G25710.1	1e-33	basic helix-loop-helix 32
CU	Csa2G372710	bHLH	AT5G65640.1	2e-77	beta HLH protein 93
CU	Csa2G406060	WRKY	AT3G01970.1	5e-52	WRKY DNA-binding protein 45
CU	Csa3G116640	bHLH	AT3G61950.1	3e-83	basic helix-loop-helix (bHLH) DNA-binding superfamily protein
CU	Csa3G278920	LBD	AT3G02550.1	1e-107	LOB domain-containing protein 41
CU	Csa3G396920	LBD	AT3G58190.1	8e-69	lateral organ boundaries-domain 29
CU	Csa3G523580	NAC	AT1G56010.2	1e-115	NAC domain containing protein 1
CU	Csa3G748240	Trihelix	AT3G10040.1	1e-124	sequence-specific DNA binding transcription factors
CU	Csa3G865400	SRS	AT5G66350.1	2e-65	Lateral root primordium (LRP) protein-related
CU	Csa3G893390	bHLH	AT5G65640.1	5e-74	beta HLH protein 93
CU	Csa4G012390	WRKY	AT5G13080.1	7e-58	WRKY DNA-binding protein 75
CU	Csa4G017190	bHLH	AT1G05805.1	5e-88	basic helix-loop-helix (bHLH) DNA-binding superfamily protein
CU	Csa4G045060	bZIP	AT1G75390.1	4e-45	basic leucine-zipper 44
CU	Csa4G628890	bZIP	AT3G58120.1	7e-96	Basic-leucine zipper (bZIP) transcription factor family protein
CU	Csa4G658610	Nin-like	AT1G20640.2	0	Plant regulator RWP-RK family protein
CU	Csa5G139930	WRKY	AT5G52830.1	5e-44	WRKY DNA-binding protein 27
CU	Csa5G182740	LBD	AT5G06080.1	2e-60	LOB domain-containing protein 33
CU	Csa5G215140	LBD	AT2G30130.1	8e-73	Lateral organ boundaries (LOB) domain family protein
CU	Csa6G139160	NAC	AT3G12910.1	4e-81	NAC (No Apical Meristem) domain transcriptional regulator superfamily protein
CU	Csa6G152350	bZIP	AT1G08320.3	1e-168	bZIP transcription factor family protein
CU	Csa6G382950	NAC	AT1G01720.1	1e-140	NAC (No Apical Meristem) domain transcriptional regulator superfamily protein
CU	Csa6G432270	SRS	AT5G12330.4	2e-97	Lateral root primordium (LRP) protein-related
CU	Csa6G446400	TCP	AT2G37000.1	8e-47	TCP family transcription factor
CU	Csa6G513530	WRKY	AT1G62300.1	1e-81	WRKY family transcription factor
CU	Csa7G049170	WRKY	AT3G58710.1	2e-73	WRKY DNA-binding protein 69
CU	Csa7G252700	NAC	AT1G79580.3	2e-98	NAC (No Apical Meristem) domain transcriptional regulator superfamily protein
CU	Csa7G407820	WRKY	AT2G47260.1	1e-46	WRKY DNA-binding protein 23
CU	Csa2G092800	AP2	AT5G17430.1	1e-141	Integrase-type DNA-binding superfamily protein
CU	Csa1G075030	ERF	AT1G28360.1	6e-47	ERF domain protein 12
CU	Csa2G177220	ERF	AT3G23230.1	9e-43	Integrase-type DNA-binding superfamily protein
CU	Csa2G382540	ERF	AT5G25190.1	7e-69	Integrase-type DNA-binding superfamily protein
CU	Csa3G017320	ERF	AT4G17500.1	2e-85	ethylene responsive element binding factor 1
CU	Csa3G135120	ERF	AT3G23240.1	8e-75	ethylene response factor 1
CU	Csa3G152130	ERF	AT5G18560.1	6e-66	Integrase-type DNA-binding superfamily protein
CU	Csa3G164580	ERF	AT3G16770.1	2e-43	ethylene-responsive element binding protein
CU	Csa3G389850	ERF	AT3G23240.1	4e-63	ethylene response factor 1
CU	Csa3G630280	ERF	AT4G13040.2	1e-42	Integrase-type DNA-binding superfamily protein
CU	Csa4G001970	ERF	AT3G16770.1	1e-44	ethylene-responsive element binding protein
CU	Csa4G007070	ERF	AT1G28160.1	3e-46	Integrase-type DNA-binding superfamily protein
CU	Csa4G652640	ERF	AT5G25190.1	4e-70	Integrase-type DNA-binding superfamily protein
CU	Csa6G091830	ERF	AT5G13330.1	1e-42	related to AP2 6l
CU	Csa6G104640	ERF	AT4G32800.1	2e-45	Integrase-type DNA-binding superfamily protein
CU	Csa6G318160	ERF	AT3G16770.1	5e-51	ethylene-responsive element binding protein
CU	Csa7G375820	ERF	AT3G23240.1	4e-55	ethylene response factor 1
CU	Csa3G637990	G2-like	AT5G45580.1	3e-70	Homeodomain-like superfamily protein
CU	Csa5G635430	HD-ZIP	AT5G15150.1	7e-81	homeobox 3
CU	Csa3G835890	HD-ZIP	AT3G01470.1	4e-66	homeobox 1
CU	Csa1G085390	C2H2	AT3G50700.1	1e-110	indeterminate(ID)-domain 2
CU	Csa3G098560	C2H2	AT4G27240.1	0	zinc finger (C2H2 type) family protein
CU	Csa3G733980	C2H2	AT2G37740.1	2e-23	zinc-finger protein 10
CU	Csa4G038810	C2H2	AT5G66730.1	1e-140	C2H2-like zinc finger protein
CU	Csa4G638510	MYB	AT3G50060.1	1e-56	myb domain protein 77
CU	Csa4G641690	MYB	AT5G67300.1	4e-84	myb domain protein r1
CU	Csa6G046240	MYB	AT5G04760.1	2e-79	Duplicated homeodomain-like superfamily protein
CU	Csa1G024160	MYB_related	AT1G25340.1	2e-17	myb domain protein 116
CU	Csa1G042350	MYB_related	AT1G25340.1	8e-49	myb domain protein 116
PSU	Csa1G009580	WRKY	AT5G15130.1	5e-76	WRKY DNA-binding protein 72
PSU	Csa1G038340	NAC	AT5G61430.1	1e-128	NAC domain containing protein 100
PSU	Csa2G249260	bZIP	AT4G34590.1	1e-49	G-box binding factor 6
PSU	Csa2G297180	WRKY	AT5G64810.1	1e-50	WRKY DNA-binding protein 51
PSU	Csa2G362390	bZIP	AT1G75390.1	1e-48	basic leucine-zipper 44
PSU	Csa3G113370	NAC	AT2G02450.1	1e-116	NAC domain containing protein 35
PSU	Csa3G730800	WRKY	AT2G38470.1	1e-116	WRKY DNA-binding protein 33
PSU	Csa4G051470	WRKY	AT4G11070.1	4e-66	WRKY family transcription factor
PSU	Csa4G361820	NAC	AT1G01720.1	1e-138	NAC (No Apical Meristem) domain transcriptional regulator superfamily protein
PSU	Csa5G157230	bHLH	AT5G51790.1	1e-33	basic helix-loop-helix (bHLH) DNA-binding superfamily protein
PSU	Csa6G031950	bZIP	AT1G68640.1	1e-173	bZIP transcription factor family protein
PSU	Csa6G190300	GRAS	AT1G07530.1	0	SCARECROW-like 14
PSU	Csa7G043020	WRKY	AT4G04450.1	1e-138	WRKY family transcription factor
PSU	Csa7G051450	SRS	AT1G19790.2	5e-68	SHI-related sequence 7
PSU	Csa4G047970	B3	AT2G46870.1	3e-67	AP2/B3-like transcriptional factor family protein
PSU	Csa4G292470	AP2	AT2G28550.3	3e-98	related to AP2.7
PSU	Csa6G518290	ERF	AT5G47220.1	3e-43	ethylene responsive element binding factor 2
PSU	Csa7G448110	ERF	AT1G53910.3	1e-85	related to AP2 12
PSU	Csa3G904140	ARR-B	AT4G18020.6	1e-107	CheY-like two-component responsive regulator family protein
PSU	Csa4G312300	G2-like	AT2G38300.1	9e-53	myb-like HTH transcriptional regulator family protein
PSU	Csa5G608390	G2-like	AT1G25550.1	8e-88	myb-like transcription factor family protein
PSU	Csa6G157640	G2-like	AT2G38300.1	2e-37	myb-like HTH transcriptional regulator family protein
PSU	Csa5G577350	C2H2	AT5G06650.1	4e-17	C2H2 and C2HC zinc fingers superfamily protein
PSU	Csa6G150540	C2H2	AT5G03740.1	1e-45	histone deacetylase 2C
PSU	Csa6G150550	C2H2	AT3G44750.2	2e-30	histone deacetylase 3
PSU	Csa1G575180	MYB	AT2G36890.1	6e-72	Duplicated homeodomain-like superfamily protein
PSU	Csa3G812750	MYB	AT1G69560.1	4e-70	myb domain protein 105
PSU	Csa7G169590	MYB_related	AT1G75250.2	5e-30	RAD-like 6
ZSD	Csa2G228420	HSF	AT3G22830.1	1e-116	heat shock transcription factor A6B
ZSD	Csa3G101810	NAC	AT4G27410.2	1e-115	NAC (No Apical Meristem) domain transcriptional regulator superfamily protein
ZSD	Csa3G379740	NAC	AT4G28530.1	4e-90	NAC domain containing protein 74
ZSD	Csa4G664400	NAC	AT1G76420.1	1e-108	NAC (No Apical Meristem) domain transcriptional regulator superfamily protein
ZSD	Csa5G635950	bHLH	AT3G28857.1	2e-43	basic helix-loop-helix (bHLH) DNA-binding family protein
ZSD	Csa5G636500	ZF-HD	AT3G28917.1	3e-44	mini zinc finger 2
ZSD	Csa5G636510	ZF-HD	AT5G15210.1	4e-75	homeobox protein 30
ZSD	Csa6G445000	S1Fa-like	AT2G37120.1	2e-17	S1FA-like DNA-binding protein
ZSD	Csa7G071650	bHLH	AT3G19500.1	4e-40	basic helix-loop-helix (bHLH) DNA-binding superfamily protein
ZSD	Csa7G073570	bZIP	AT4G34000.2	1e-111	abscisic acid responsive elements-binding factor 3
ZSD	Csa4G314390	ERF	AT2G40340.1	3e-42	Integrase-type DNA-binding superfamily protein
ZSD	Csa6G012810	ERF	AT2G40340.1	1e-70	Integrase-type DNA-binding superfamily protein
ZSD	Csa7G352440	ERF	AT4G13040.1	9e-47	Integrase-type DNA-binding superfamily protein
ZSD	Csa5G650620	MIKC	AT1G71692.1	2e-68	AGAMOUS-like 12
ZSD	Csa3G651860	GRF	AT3G13960.1	2e-67	growth-regulating factor 5
ZSD	Csa4G095040	C2H2	AT1G26610.1	2e-13	C2H2-like zinc finger protein
ZSD	Csa6G445020	C2H2	AT5G66730.1	1e-111	C2H2-like zinc finger protein
ZSD	Csa5G148680	MYB	AT3G13540.1	3e-63	myb domain protein 5
ZSD	Csa6G040640	MYB	AT1G68320.1	2e-82	myb domain protein 62
ZSD	Csa6G121970	MYB	AT3G23250.1	3e-54	myb domain protein 15
ZSD	Csa1G561370	MYB_related	AT1G09540.1	1e-69	myb domain protein 61
ZSD	Csa6G303240	MYB_related	AT5G59780.3	6e-52	myb domain protein 59
CD	Csa1G009680	TCP	AT3G47620.1	3e-54	TEOSINTE BRANCHED, cycloidea and PCF (TCP) 14
CD	Csa1G015610	Dof	AT5G60850.1	3e-62	OBF binding protein 4
CD	Csa1G039000	bHLH	AT5G61270.1	2e-43	phytochrome-interacting factor7
CD	Csa1G051590	SBP	AT5G50670.1	8e-52	Squamosa promoter-binding protein-like (SBP domain) transcription factor family protein
CD	Csa1G240590	HSF	AT3G24520.1	1e-86	heat shock transcription factor C1
CD	Csa1G408720	GRAS	AT1G14920.1	1e-160	GRAS family transcription factor family protein
CD	Csa1G612950	bHLH	AT1G51140.1	7e-79	basic helix-loop-helix (bHLH) DNA-binding superfamily protein
CD	Csa2G361700	ZF-HD	AT1G75240.1	1e-68	homeobox protein 33
CD	Csa3G146290	HSF	AT3G22830.1	1e-121	heat shock transcription factor A6B
CD	Csa5G605720	Dof	AT3G47500.1	3e-72	cycling DOF factor 3
CD	Csa6G011720	bHLH	AT2G40200.1	1e-50	basic helix-loop-helix (bHLH) DNA-binding superfamily protein
CD	Csa6G012240	LBD	AT3G11090.1	4e-41	LOB domain-containing protein 21
CD	Csa6G108570	bHLH	AT4G00050.1	1e-92	basic helix-loop-helix (bHLH) DNA-binding superfamily protein
CD	Csa6G112490	NF-YB	AT4G14540.1	2e-78	nuclear factor Y, subunit B3
CD	Csa6G127320	NAC	AT2G17040.1	1e-98	NAC domain containing protein 36
CD	Csa6G139130	LBD	AT1G31320.1	2e-72	LOB domain-containing protein 4
CD	Csa6G490030	Dof	AT5G66940.1	2e-59	Dof-type zinc finger DNA-binding family protein
CD	Csa6G519570	Dof	AT2G34140.1	3e-51	Dof-type zinc finger DNA-binding family protein
CD	Csa7G353010	NAC	AT4G28530.1	9e-82	NAC domain containing protein 74
CD	Csa6G291920	ARF	AT5G60450.1	0	auxin response factor 4
CD	Csa6G518210	ARF	AT2G33860.1	0	Transcriptional factor B3 family protein / auxin-responsive factor AUX/IAA-related
CD	Csa7G329330	ARF	AT3G61830.1	0	auxin response factor 18
CD	Csa2G279250	AP2	AT4G36920.2	1e-122	Integrase-type DNA-binding superfamily protein
CD	Csa5G175970	AP2	AT2G28550.1	3e-72	related to AP2.7
CD	Csa1G597730	ERF	AT1G19210.1	3e-56	Integrase-type DNA-binding superfamily protein
CD	Csa2G279260	ERF	AT2G23340.1	5e-55	DREB and EAR motif protein 3
CD	Csa3G207390	ERF	AT4G34410.1	1e-37	redox responsive transcription factor 1
CD	Csa6G505230	DBB	AT2G21320.1	1e-65	B-box zinc finger family protein
CD	Csa2G057080	CO-like	AT5G57660.1	1e-86	CONSTANS-like 5
CD	Csa3G194380	G2-like	AT5G16560.1	3e-69	Homeodomain-like superfamily protein
CD	Csa2G356610	WOX	AT1G46480.1	1e-68	WUSCHEL related homeobox 4
CD	Csa1G045550	HD-ZIP	AT3G01470.1	1e-46	homeobox 1
CD	Csa7G447000	HD-ZIP	AT1G79840.1	0	HD-ZIP IV family of homeobox-leucine zipper protein with lipid-binding START domain
CD	Csa1G029620	C2H2	AT2G01940.1	1e-151	C2H2-like zinc finger protein
CD	Csa3G902960	LSD	AT1G32540.3	3e-81	lsd one like 1
CD	Csa4G652110	C2H2	AT1G80730.1	2e-28	zinc-finger protein 1
CD	Csa5G162030	C2H2	AT3G60580.1	5e-45	C2H2-like zinc finger protein
CD	Csa3G732480	MYB	AT2G38090.1	1e-99	Duplicated homeodomain-like superfamily protein
CD	Csa3G816030	MYB	AT1G08810.1	1e-105	myb domain protein 60
CD	Csa2G035350	MYB_related	AT1G57560.1	6e-52	myb domain protein 50
CD	Csa3G183960	MYB_related	AT5G52660.1	1e-107	Homeodomain-like superfamily protein
PSD	Csa1G015680	SBP	AT1G69170.1	2e-53	Squamosa promoter-binding protein-like (SBP domain) transcription factor family protein
PSD	Csa1G032410	NAC	AT3G17730.1	1e-138	NAC domain containing protein 57
PSD	Csa1G033250	Dof	AT3G47500.1	1e-101	cycling DOF factor 3
PSD	Csa1G065960	bHLH	AT5G54680.1	5e-76	basic helix-loop-helix (bHLH) DNA-binding superfamily protein
PSD	Csa2G360720	Dof	AT3G50410.1	4e-47	OBF binding protein 1
PSD	Csa2G403160	bZIP	AT1G77920.1	1e-140	bZIP transcription factor family protein
PSD	Csa2G408970	NAC	AT4G28500.1	1e-113	NAC domain containing protein 73
PSD	Csa3G088430	bHLH	AT3G20640.1	2e-77	basic helix-loop-helix (bHLH) DNA-binding superfamily protein
PSD	Csa3G564320	TCP	AT3G27010.1	5e-81	TEOSINTE BRANCHED 1, cycloidea, PCF (TCP)-domain family protein 20
PSD	Csa3G567830	SBP	AT5G50670.1	2e-45	Squamosa promoter-binding protein-like (SBP domain) transcription factor family protein
PSD	Csa3G727990	WRKY	AT3G56400.1	1e-41	WRKY DNA-binding protein 70
PSD	Csa3G809420	SBP	AT2G42200.1	6e-61	squamosa promoter binding protein-like 9
PSD	Csa3G843820	GATA	AT4G32890.1	1e-41	GATA transcription factor 9
PSD	Csa3G860320	bZIP	AT1G75390.1	5e-38	basic leucine-zipper 44
PSD	Csa4G003720	WRKY	AT3G58710.2	7e-34	WRKY DNA-binding protein 69
PSD	Csa5G175170	TCP	AT5G23280.1	2e-91	TCP family transcription factor
PSD	Csa5G175870	LBD	AT1G07900.1	2e-74	LOB domain-containing protein 1
PSD	Csa5G352090	TCP	AT5G23280.1	2e-88	TCP family transcription factor
PSD	Csa5G605000	TCP	AT1G69690.1	3e-58	TCP family transcription factor
PSD	Csa5G623840	SRS	AT5G12330.2	3e-63	Lateral root primordium (LRP) protein-related
PSD	Csa6G081510	GRAS	AT4G37650.1	1e-141	GRAS family transcription factor
PSD	Csa6G516730	bHLH	AT1G61660.3	4e-64	basic helix-loop-helix (bHLH) DNA-binding superfamily protein
PSD	Csa6G517150	Dof	AT1G51700.1	2e-33	DOF zinc finger protein 1
PSD	Csa7G237830	NAC	AT2G43000.1	2e-81	NAC domain containing protein 42
PSD	Csa7G333400	bHLH	AT2G20180.3	4e-94	phytochrome interacting factor 3-like 5
PSD	Csa4G644740	AP2	AT4G37750.1	1e-150	Integrase-type DNA-binding superfamily protein
PSD	Csa3G180260	ERF	AT4G25470.1	1e-78	C-repeat/DRE binding factor 2
PSD	Csa4G630010	ERF	AT3G15210.1	2e-40	ethylene responsive element binding factor 4
PSD	Csa1G420310	CO-like	AT5G57660.1	1e-111	CONSTANS-like 5
PSD	Csa1G420320	CO-like	AT5G57660.1	1e-122	CONSTANS-like 5
PSD	Csa4G124910	CO-like	AT3G02380.1	5e-86	CONSTANS-like 2
PSD	Csa6G039540	CO-like	AT1G68520.1	1e-79	B-box type zinc finger protein with CCT domain
PSD	Csa4G043850	HD-ZIP	AT2G18550.1	7e-61	homeobox protein 21
PSD	Csa5G065660	HD-ZIP	AT2G01430.1	4e-78	homeobox-leucine zipper protein 17
PSD	Csa2G409480	C2H2	AT5G44160.1	1e-133	C2H2-like zinc finger protein
PSD	Csa1G032440	MYB_related	AT1G18330.1	1e-53	Homeodomain-like superfamily protein
PSD	Csa6G187960	MYB_related	AT5G58900.1	1e-103	Homeodomain-like transcriptional regulator
